# Supplementary material for: Genetic structure and diversity of the rfb locus of pathogenic species of the genus Leptospira
Source: Life Sci Alliance. 2024 Mar 21;7(6):e202302478. doi: 10.26508/lsa.202302478 (PMC10958091; doi:10.26508/lsa.202302478)
Supplement: Supplementary file 1 [file LSA-2023-02478_TableS1.xlsx]

## Sheet: Suppl_Tab_1
Table S1: Information about the leptospiral samples used in this work.
Assembly Accession	Organism Scientific Name	Organism Qualifier	Taxonomy id	Assembly Name	Source	Annotation	Level	Contig N50	Size	Submission Date	Gene Count	BioProject	BioSample	species	BUSCO completeness	clade	serovar	serogroup	cluster	class	suggested serogroup	Continent	Country	City	Host	Sample Type
GCF_000007685.1	Leptospira interrogans serovar Copenhageni str. Fiocruz L1-130	strain: Fiocruz L1-130	267671	ASM768v1	RefSeq	NCBI Prokaryotic Genome Annotation Pipeline (PGAP)	Complete Genome	4277185	4627366	2004-03-22	3762	PRJNA10687	SAMN02603847	interrogans	1	P1	Copenhageni	Icterohaemorrhagiae	2	I		South America	Brazil		Human	Blood
GCF_000013945.1	Leptospira borgpetersenii serovar Hardjo-bovis str. L550	strain: L550	355276	ASM1394v1	RefSeq	NCBI Prokaryotic Genome Annotation Pipeline (PGAP)	Complete Genome	3614446	3931782	2006-10-13	3479	PRJNA16146	SAMN02603615	borgpetersenii	0.996	P1	Hardjobovis	Sejroe	4	III		Oceania	Australia		Human
GCF_000013965.1	Leptospira borgpetersenii serovar Hardjo-bovis str. JB197	strain: JB197	355277	ASM1396v1	RefSeq	NCBI Prokaryotic Genome Annotation Pipeline (PGAP)	Complete Genome	3576473	3876235	2006-10-13	3413	PRJNA16148	SAMN02603616	borgpetersenii	0.996	P1	Hardjobovis	Sejroe	4	III		North America	USA		Cow
GCF_000092565.1	Leptospira interrogans serovar Lai str. 56601	strain: 56601	189518	ASM9256v1	RefSeq	NCBI Prokaryotic Genome Annotation Pipeline (PGAP)	Complete Genome	4338762	4698134	2010-04-06	3882	PRJNA293	SAMN02603127	interrogans	1	P1	Lai	Icterohaemorrhagiae	2	I		Asia	China		Human
GCF_000216035.1	Leptospira interrogans serovar Copenhageni str. Fiocruz R154	strain: Fiocruz R154	1001603	CLC_glsol163	RefSeq	NCBI Prokaryotic Genome Annotation Pipeline (PGAP)	Scaffold	18184	4548239	2011-06-07	3890	PRJNA65081	SAMN00254366	interrogans	0.954	P1	Copenhageni	Icterohaemorrhagiae	2	I
GCF_000216055.1	Leptospira interrogans serovar Copenhageni str. Fiocruz LV2756C6	strain: Fiocruz LV2756C6	1001602	CLC_glsol105	RefSeq	NCBI Prokaryotic Genome Annotation Pipeline (PGAP)	Scaffold	25310	4550216	2011-06-07	3761	PRJNA65079	SAMN00254327	interrogans	1	P1	Copenhageni	Icterohaemorrhagiae	2	I
GCF_000216075.1	Leptospira interrogans serovar Copenhageni str. 2001025091	strain: 2001025091	1001987	CLC_glsol044	RefSeq	NCBI Prokaryotic Genome Annotation Pipeline (PGAP)	Scaffold	29563	4526676	2011-06-07	3754	PRJNA65077	SAMN00254376	interrogans	0.975	P1	Copenhageni	Icterohaemorrhagiae	2	I		North America	USA		Human
GCF_000216095.1	Leptospira interrogans serovar Copenhageni str. 2006007831	strain: 2006007831	1001986	CLC_glsol040	RefSeq	NCBI Prokaryotic Genome Annotation Pipeline (PGAP)	Scaffold	27375	4549679	2011-06-07	3778	PRJNA65075	SAMN00254373	interrogans	1	P1	Copenhageni	Icterohaemorrhagiae	2	I		South America	Guyana		Human
GCF_000216195.1	Leptospira interrogans serovar Djasiman str. LT1649	strain: LT1649	1001596	LintLT1649v0.2	RefSeq	NCBI Prokaryotic Genome Annotation Pipeline (PGAP)	Contig	37187	4679663	2013-03-15	3900	PRJNA65061	SAMN02436336	interrogans	0.992	P1	Djasiman	Djasiman	3	II
GCF_000216235.1	Leptospira interrogans str. C10069	strain: C10069	1001591	gls454077v2.0	RefSeq	NCBI Prokaryotic Genome Annotation Pipeline (PGAP)	Contig	250073	4741083	2012-10-23	3955	PRJNA65055	SAMN02436629	interrogans	1	P1	Unknown	Pyrogenes	2	I		Southeast Asia	Thailand		Other rodent
GCF_000216255.2	Leptospira noguchii str. 2006001870	strain: 2006001870	1001593	gls454041v02	RefSeq	NCBI Prokaryotic Genome Annotation Pipeline (PGAP)	Contig	127002	4813972	2012-11-05	3984	PRJNA65053	SAMN02436466	noguchii	0.996	P1	Unknown	Unknown	3	II		North America	USA		Human
GCF_000216275.1	Leptospira santarosai str. 2000027870	strain: 2000027870	1001592	gls454039v2.0	RefSeq	NCBI Prokaryotic Genome Annotation Pipeline (PGAP)	Contig	399563	3914343	2013-03-15	3507	PRJNA65051	SAMN02436545	santarosai	1	P1	Unknown	Unknown	3	II		North America	USA		Human
GCF_000216315.1	Leptospira weilii str. 2006001853	strain: 2006001853	1001589	gls454036v02	RefSeq	NCBI Prokaryotic Genome Annotation Pipeline (PGAP)	Contig	148695	4370034	2012-11-05	4058	PRJNA65047	SAMN02436335	weilii	1	P1	Unknown	Unknown	4	III		Southeast Asia	Thailand		Human
GCF_000216335.1	Leptospira interrogans str. 2002000621	strain: 2002000621	1001588	Lint2002000621v2.0	RefSeq	NCBI Prokaryotic Genome Annotation Pipeline (PGAP)	Contig	130328	4918776	2012-11-02	4112	PRJNA65045	SAMN02436628	interrogans	1	P1	Unknown	Unknown	3	II
GCF_000216355.1	Leptospira interrogans serovar Pomona str. Pomona	strain: Pomona	1001587	gls454014v2.0	RefSeq	NCBI Prokaryotic Genome Annotation Pipeline (PGAP)	Contig	198881	4581018	2012-10-23	3828	PRJNA65043	SAMN02436547	interrogans	1	P1	Pomona	Pomona	3	II
GCF_000216375.1	Leptospira interrogans serovar Bulgarica str. Mallika	strain: Mallika	1001586	LintsBulMalv1.0	RefSeq	NCBI Prokaryotic Genome Annotation Pipeline (PGAP)	Contig	198307	4661215	2012-08-13	3858	PRJNA65041	SAMN02436546	interrogans	1	P1	Bulgarica	Autumnalis	3	II
GCF_000216395.1	Leptospira interrogans serovar Copenhageni str. MMD1562	strain: MMD1562	996863	CLC_glsol194	RefSeq	NCBI Prokaryotic Genome Annotation Pipeline (PGAP)	Scaffold	15198	4536044	2011-06-07	3904	PRJNA63829	SAMN00254372	interrogans	0.975	P1	Copenhageni	Icterohaemorrhagiae	2	I		South America	Peru		Unknown
GCF_000216415.1	Leptospira interrogans serovar Canicola str. HAI0024	strain: HAI0024	996809	CLC_glsol192	RefSeq	NCBI Prokaryotic Genome Annotation Pipeline (PGAP)	Scaffold	26490	4710959	2011-06-07	3985	PRJNA63827	SAMN00254369	interrogans	1	P1	Unknown	Canicola	5	IV	Bataviae	South America	Peru		Human
GCF_000216435.1	Leptospira interrogans serovar Copenhageni str. HAI0156	strain: HAI0156	996862	CLC_glsol191	RefSeq	NCBI Prokaryotic Genome Annotation Pipeline (PGAP)	Scaffold	17912	4627376	2011-06-07	3905	PRJNA63825	SAMN00254371	interrogans	0.987	P1	Unknown	Unknown	2	I		South America	Peru		Human
GCF_000216475.1	Leptospira interrogans serovar Copenhageni str. R066	strain: R066	996861	CLC_glsol165	RefSeq	NCBI Prokaryotic Genome Annotation Pipeline (PGAP)	Scaffold	28921	4549934	2011-06-07	3762	PRJNA63821	SAMN00254367	interrogans	1	P1	Copenhageni	Icterohaemorrhagiae	2	I
GCF_000216495.1	Leptospira interrogans serovar Copenhageni str. Fiocruz R83	strain: Fiocruz R83	996860	CLC_glsol162	RefSeq	NCBI Prokaryotic Genome Annotation Pipeline (PGAP)	Scaffold	28173	4551716	2011-06-07	3754	PRJNA63819	SAMN00254365	interrogans	1	P1	Copenhageni	Icterohaemorrhagiae	2	I		South America	Brazil		Rat
GCF_000216515.1	Leptospira interrogans serovar Copenhageni str. Fiocruz LV3879	strain: Fiocruz LV3879	996859	CLC_glsol158	RefSeq	NCBI Prokaryotic Genome Annotation Pipeline (PGAP)	Scaffold	30156	4552227	2011-06-07	3761	PRJNA63817	SAMN00254363	interrogans	1	P1	Copenhageni	Icterohaemorrhagiae	2	I
GCF_000216535.1	Leptospira interrogans serovar Copenhageni str. Fiocruz LV3834	strain: Fiocruz LV3834	996858	CLC_glsol157	RefSeq	NCBI Prokaryotic Genome Annotation Pipeline (PGAP)	Scaffold	22087	4544726	2011-06-07	3797	PRJNA63815	SAMN00254362	interrogans	0.992	P1	Copenhageni	Icterohaemorrhagiae	2	I
GCF_000216555.2	Leptospira interrogans serovar Copenhageni str. Fiocruz LV3738	strain: Fiocruz LV3738	996857	CLC_glsol156	RefSeq	NCBI Prokaryotic Genome Annotation Pipeline (PGAP)	Scaffold	19933	4546319	2011-06-07	3812	PRJNA63813	SAMN00254364	interrogans	0.987	P1	Copenhageni	Icterohaemorrhagiae	2	I
GCF_000216575.1	Leptospira interrogans serovar Copenhageni str. Fiocruz LV3737	strain: Fiocruz LV3737	996856	CLC_glsol155	RefSeq	NCBI Prokaryotic Genome Annotation Pipeline (PGAP)	Scaffold	21837	4549040	2011-06-07	3800	PRJNA63811	SAMN00254361	interrogans	0.992	P1	Copenhageni	Icterohaemorrhagiae	2	I
GCF_000216595.2	Leptospira interrogans serovar Copenhageni str. Fiocruz LV3726	strain: Fiocruz LV3726	996855	CA_glsol154	RefSeq	NCBI Prokaryotic Genome Annotation Pipeline (PGAP)	Contig	15028	4857135	2013-05-17	3996	PRJNA63809	SAMN00254360	interrogans	0.983	P1	Copenhageni	Icterohaemorrhagiae	2	I
GCF_000216615.1	Leptospira interrogans serovar Copenhageni str. Fiocruz LV3373	strain: Fiocruz LV3373	996854	CLC_glsol152	RefSeq	NCBI Prokaryotic Genome Annotation Pipeline (PGAP)	Scaffold	21859	4547276	2011-06-07	3797	PRJNA63807	SAMN00254359	interrogans	0.983	P1	Copenhageni	Icterohaemorrhagiae	2	I
GCF_000216635.1	Leptospira interrogans serovar Copenhageni str. Fiocruz LV3323	strain: Fiocruz LV3323	996853	CLC_glsol151	RefSeq	NCBI Prokaryotic Genome Annotation Pipeline (PGAP)	Scaffold	33186	4553950	2011-06-07	3758	PRJNA63805	SAMN00254358	interrogans	1	P1	Copenhageni	Icterohaemorrhagiae	2	I
GCF_000216675.1	Leptospira interrogans serovar Copenhageni str. Fiocruz LV3096	strain: Fiocruz LV3096	996851	CLC_glsol142	RefSeq	NCBI Prokaryotic Genome Annotation Pipeline (PGAP)	Scaffold	28893	4554380	2011-06-07	3772	PRJNA63801	SAMN00254356	interrogans	0.996	P1	Copenhageni	Icterohaemorrhagiae	2	I
GCF_000216695.1	Leptospira interrogans serovar Copenhageni str. Fiocruz LV3094	strain: Fiocruz LV3094	996850	CLC_glsol141	RefSeq	NCBI Prokaryotic Genome Annotation Pipeline (PGAP)	Scaffold	21538	4546902	2011-06-07	3798	PRJNA63799	SAMN00254355	interrogans	0.983	P1	Copenhageni	Icterohaemorrhagiae	2	I
GCF_000216715.1	Leptospira interrogans serovar Copenhageni str. Fiocruz LV3086	strain: Fiocruz LV3086	996849	CLC_glsol140	RefSeq	NCBI Prokaryotic Genome Annotation Pipeline (PGAP)	Scaffold	27478	4548625	2011-06-07	3768	PRJNA63797	SAMN00254353	interrogans	0.996	P1	Copenhageni	Icterohaemorrhagiae	2	I
GCF_000216735.1	Leptospira interrogans serovar Copenhageni str. Fiocruz LV2973	strain: Fiocruz LV2973	996848	CLC_glsol137	RefSeq	NCBI Prokaryotic Genome Annotation Pipeline (PGAP)	Scaffold	28929	4549071	2011-06-07	3756	PRJNA63795	SAMN00254354	interrogans	1	P1	Copenhageni	Icterohaemorrhagiae	2	I
GCF_000216755.1	Leptospira interrogans serovar Copenhageni str. Fiocruz LV2959	strain: Fiocruz LV2959	996847	CLC_glsol136	RefSeq	NCBI Prokaryotic Genome Annotation Pipeline (PGAP)	Scaffold	24923	4551772	2011-06-07	3774	PRJNA63793	SAMN00254352	interrogans	1	P1	Copenhageni	Icterohaemorrhagiae	2	I
GCF_000216775.1	Leptospira interrogans serovar Copenhageni str. Fiocruz LV2958	strain: Fiocruz LV2958	996846	CLC_glsol135	RefSeq	NCBI Prokaryotic Genome Annotation Pipeline (PGAP)	Scaffold	27269	4536065	2011-06-07	3750	PRJNA63791	SAMN00254351	interrogans	1	P1	Copenhageni	Icterohaemorrhagiae	2	I
GCF_000216795.1	Leptospira interrogans serovar Copenhageni str. Fiocruz LV2953	strain: Fiocruz LV2953	996845	CLC_glsol134	RefSeq	NCBI Prokaryotic Genome Annotation Pipeline (PGAP)	Scaffold	20119	4543913	2011-06-07	3831	PRJNA63789	SAMN00254350	interrogans	0.987	P1	Copenhageni	Icterohaemorrhagiae	2	I
GCF_000216815.1	Leptospira interrogans serovar Copenhageni str. Fiocruz LV2948	strain: Fiocruz LV2948	996844	CLC_glsol133	RefSeq	NCBI Prokaryotic Genome Annotation Pipeline (PGAP)	Scaffold	19466	4540401	2011-06-07	3811	PRJNA63787	SAMN00254349	interrogans	0.979	P1	Copenhageni	Icterohaemorrhagiae	2	I
GCF_000216835.1	Leptospira interrogans serovar Copenhageni str. Fiocruz LV2933	strain: Fiocruz LV2933	996843	CLC_glsol132	RefSeq	NCBI Prokaryotic Genome Annotation Pipeline (PGAP)	Scaffold	15880	4545745	2011-06-07	3919	PRJNA63785	SAMN00254347	interrogans	0.95	P1	Copenhageni	Icterohaemorrhagiae	2	I
GCF_000216855.1	Leptospira interrogans serovar Copenhageni str. Fiocruz LV2908	strain: Fiocruz LV2908	996842	CLC_glsol130	RefSeq	NCBI Prokaryotic Genome Annotation Pipeline (PGAP)	Scaffold	13047	4534768	2011-06-07	3923	PRJNA63781	SAMN00254348	interrogans	0.958	P1	Copenhageni	Icterohaemorrhagiae	2	I
GCF_000216875.1	Leptospira interrogans serovar Copenhageni str. Fiocruz LV2897	strain: Fiocruz LV2897	996841	CLC_glsol129	RefSeq	NCBI Prokaryotic Genome Annotation Pipeline (PGAP)	Scaffold	21538	4547329	2011-06-07	3788	PRJNA63779	SAMN00254346	interrogans	0.987	P1	Copenhageni	Icterohaemorrhagiae	2	I
GCF_000216895.1	Leptospira interrogans serovar Copenhageni str. Fiocruz LV2840	strain: Fiocruz LV2840	996840	CLC_glsol127	RefSeq	NCBI Prokaryotic Genome Annotation Pipeline (PGAP)	Scaffold	16115	4545087	2011-06-07	3891	PRJNA63777	SAMN00254345	interrogans	0.979	P1	Copenhageni	Icterohaemorrhagiae	2	I
GCF_000216915.1	Leptospira interrogans serovar Copenhageni str. Fiocruz LV2832	strain: Fiocruz LV2832	996839	CLC_glsol126	RefSeq	NCBI Prokaryotic Genome Annotation Pipeline (PGAP)	Scaffold	23844	4544823	2011-06-07	3807	PRJNA63775	SAMN00254344	interrogans	0.992	P1	Copenhageni	Icterohaemorrhagiae	2	I
GCF_000216935.1	Leptospira interrogans serovar Copenhageni str. Fiocruz LV2825	strain: Fiocruz LV2825	996838	CLC_glsol125	RefSeq	NCBI Prokaryotic Genome Annotation Pipeline (PGAP)	Scaffold	22311	4551353	2011-06-07	3801	PRJNA63773	SAMN00254343	interrogans	0.996	P1	Copenhageni	Icterohaemorrhagiae	2	I
GCF_000216955.1	Leptospira interrogans serovar Copenhageni str. Fiocruz LV2812	strain: Fiocruz LV2812	996837	CLC_glsol123	RefSeq	NCBI Prokaryotic Genome Annotation Pipeline (PGAP)	Scaffold	32158	4554523	2011-06-07	3755	PRJNA63771	SAMN00254342	interrogans	1	P1	Copenhageni	Icterohaemorrhagiae	2	I
GCF_000216975.1	Leptospira interrogans serovar Copenhageni str. Fiocruz LV2811	strain: Fiocruz LV2811	996836	CLC_glsol122	RefSeq	NCBI Prokaryotic Genome Annotation Pipeline (PGAP)	Scaffold	28190	4551718	2011-06-07	3760	PRJNA63769	SAMN00254341	interrogans	1	P1	Copenhageni	Icterohaemorrhagiae	2	I
GCF_000216995.1	Leptospira interrogans serovar Copenhageni str. Fiocruz LV2806	strain: Fiocruz LV2806	996835	CLC_glsol120	RefSeq	NCBI Prokaryotic Genome Annotation Pipeline (PGAP)	Scaffold	20410	4544162	2011-06-07	3827	PRJNA63767	SAMN00254338	interrogans	0.975	P1	Copenhageni	Icterohaemorrhagiae	2	I
GCF_000217015.2	Leptospira interrogans serovar Copenhageni str. Fiocruz LV2805	strain: Fiocruz LV2805	996834	CLC_glsol119	RefSeq	NCBI Prokaryotic Genome Annotation Pipeline (PGAP)	Scaffold	22972	4549183	2011-06-07	3793	PRJNA63765	SAMN00254340	interrogans	0.983	P1	Copenhageni	Icterohaemorrhagiae	2	I
GCF_000217035.1	Leptospira interrogans serovar Copenhageni str. Fiocruz LV2804	strain: Fiocruz LV2804	996833	CLC_glsol118	RefSeq	NCBI Prokaryotic Genome Annotation Pipeline (PGAP)	Scaffold	21781	4551058	2011-06-07	3828	PRJNA63763	SAMN00254337	interrogans	0.996	P1	Copenhageni	Icterohaemorrhagiae	2	I
GCF_000217055.1	Leptospira interrogans serovar Copenhageni str. Fiocruz LV2799	strain: Fiocruz LV2799	996832	CLC_glsol117	RefSeq	NCBI Prokaryotic Genome Annotation Pipeline (PGAP)	Scaffold	18033	4551211	2011-06-07	3831	PRJNA63761	SAMN00254339	interrogans	0.971	P1	Copenhageni	Icterohaemorrhagiae	2	I
GCF_000217075.1	Leptospira interrogans serovar Copenhageni str. Fiocruz LV2791	strain: Fiocruz LV2791	996831	CLC_glsol116	RefSeq	NCBI Prokaryotic Genome Annotation Pipeline (PGAP)	Scaffold	32986	4553658	2011-06-07	3747	PRJNA63759	SAMN00254336	interrogans	1	P1	Copenhageni	Icterohaemorrhagiae	2	I
GCF_000217095.1	Leptospira interrogans serovar Copenhageni str. Fiocruz LV2790	strain: Fiocruz LV2790	996830	CLC_glsol115	RefSeq	NCBI Prokaryotic Genome Annotation Pipeline (PGAP)	Scaffold	31319	4552789	2011-06-07	3767	PRJNA63757	SAMN00254335	interrogans	1	P1	Copenhageni	Icterohaemorrhagiae	2	I
GCF_000217115.1	Leptospira interrogans serovar Copenhageni str. Fiocruz LV2787	strain: Fiocruz LV2787	996829	CLC_glsol114	RefSeq	NCBI Prokaryotic Genome Annotation Pipeline (PGAP)	Scaffold	34755	4555000	2011-06-07	3753	PRJNA63755	SAMN00254334	interrogans	1	P1	Copenhageni	Icterohaemorrhagiae	2	I
GCF_000217135.1	Leptospira interrogans serovar Copenhageni str. Fiocruz LV2776	strain: Fiocruz LV2776	996828	CLC_glsol112	RefSeq	NCBI Prokaryotic Genome Annotation Pipeline (PGAP)	Scaffold	32123	4552876	2011-06-07	3762	PRJNA63753	SAMN00254333	interrogans	1	P1	Copenhageni	Icterohaemorrhagiae	2	I
GCF_000217155.1	Leptospira interrogans serovar Copenhageni str. Fiocruz LV2772	strain: Fiocruz LV2772	996827	CLC_glsol111	RefSeq	NCBI Prokaryotic Genome Annotation Pipeline (PGAP)	Scaffold	32606	4552748	2011-06-07	3753	PRJNA63751	SAMN00254332	interrogans	1	P1	Copenhageni	Icterohaemorrhagiae	2	I
GCF_000217195.1	Leptospira interrogans serovar Copenhageni str. Fiocruz LV2767	strain: Fiocruz LV2767	996825	CLC_glsol109	RefSeq	NCBI Prokaryotic Genome Annotation Pipeline (PGAP)	Scaffold	32925	4552421	2011-06-07	3758	PRJNA63747	SAMN00254330	interrogans	1	P1	Copenhageni	Icterohaemorrhagiae	2	I
GCF_000217215.1	Leptospira interrogans serovar Copenhageni str. Fiocruz LV2763	strain: Fiocruz LV2763	996824	CLC_glsol107	RefSeq	NCBI Prokaryotic Genome Annotation Pipeline (PGAP)	Scaffold	29614	4553702	2011-06-07	3758	PRJNA63745	SAMN00254329	interrogans	1	P1	Copenhageni	Icterohaemorrhagiae	2	I
GCF_000217235.1	Leptospira interrogans serovar Copenhageni str. Fiocruz LV2759	strain: Fiocruz LV2759	996823	CLC_glsol106	RefSeq	NCBI Prokaryotic Genome Annotation Pipeline (PGAP)	Scaffold	30146	4554223	2011-06-07	3762	PRJNA63743	SAMN00254328	interrogans	1	P1	Copenhageni	Icterohaemorrhagiae	2	I
GCF_000217255.1	Leptospira interrogans serovar Copenhageni str. Fiocruz LV2752	strain: Fiocruz LV2752	996822	CLC_glsol104	RefSeq	NCBI Prokaryotic Genome Annotation Pipeline (PGAP)	Scaffold	24389	4548231	2011-06-07	3769	PRJNA63741	SAMN00254326	interrogans	0.996	P1	Copenhageni	Icterohaemorrhagiae	2	I
GCF_000217275.1	Leptospira interrogans serovar Copenhageni str. Fiocruz LV999	strain: Fiocruz LV999	996821	CLC_glsol100	RefSeq	NCBI Prokaryotic Genome Annotation Pipeline (PGAP)	Scaffold	11786	4543171	2011-06-07	4082	PRJNA63739	SAMN00254325	interrogans	0.9	P1	Copenhageni	Icterohaemorrhagiae	2	I
GCF_000217295.2	Leptospira interrogans serovar Copenhageni str. Fiocruz LV251	strain: Fiocruz LV251	996817	CA_glsol085	RefSeq	NCBI Prokaryotic Genome Annotation Pipeline (PGAP)	Contig	44504	4626945	2013-05-17	3813	PRJNA63731	SAMN00254380	interrogans	1	P1	Copenhageni	Icterohaemorrhagiae	2	I
GCF_000217315.1	Leptospira interrogans serovar Copenhageni str. Fiocruz LV239	strain: Fiocruz LV239	996816	CLC_glsol084	RefSeq	NCBI Prokaryotic Genome Annotation Pipeline (PGAP)	Scaffold	23264	4548995	2011-06-07	3785	PRJNA63729	SAMN00254382	interrogans	1	P1	Copenhageni	Icterohaemorrhagiae	2	I
GCF_000217335.2	Leptospira interrogans serovar Copenhageni str. Fiocruz LV224	strain: Fiocruz LV224	996815	CA_glsol083	RefSeq	NCBI Prokaryotic Genome Annotation Pipeline (PGAP)	Contig	19338	4868579	2013-05-17	4030	PRJNA63727	SAMN00254379	interrogans	0.979	P1	Copenhageni	Icterohaemorrhagiae	2	I
GCF_000217355.1	Leptospira interrogans serovar Copenhageni str. Fiocruz LV212	strain: Fiocruz LV212	996814	CLC_glsol082	RefSeq	NCBI Prokaryotic Genome Annotation Pipeline (PGAP)	Scaffold	22695	4547512	2011-06-07	3828	PRJNA63725	SAMN00254381	interrogans	0.987	P1	Copenhageni	Icterohaemorrhagiae	2	I
GCF_000217375.1	Leptospira interrogans serovar Copenhageni str. Fiocruz LV204	strain: Fiocruz LV204	996813	CLC_glsol081	RefSeq	NCBI Prokaryotic Genome Annotation Pipeline (PGAP)	Scaffold	19788	4545613	2011-06-07	3842	PRJNA63723	SAMN00254375	interrogans	0.975	P1	Copenhageni	Icterohaemorrhagiae	2	I
GCF_000217395.1	Leptospira interrogans serovar Copenhageni str. Fiocruz LV199	strain: Fiocruz LV199	996812	CLC_glsol080	RefSeq	NCBI Prokaryotic Genome Annotation Pipeline (PGAP)	Scaffold	24035	4552094	2011-06-07	3781	PRJNA63721	SAMN00254378	interrogans	0.996	P1	Copenhageni	Icterohaemorrhagiae	2	I
GCF_000217415.1	Leptospira interrogans serovar Copenhageni str. Fiocruz LV192	strain: Fiocruz LV192	996811	CLC_glsol079	RefSeq	NCBI Prokaryotic Genome Annotation Pipeline (PGAP)	Scaffold	25835	4549658	2011-06-07	3790	PRJNA63719	SAMN00254377	interrogans	0.992	P1	Copenhageni	Icterohaemorrhagiae	2	I
GCF_000217435.1	Leptospira interrogans serovar Grippotyphosa str. 2006006971	strain: 2006006971	996810	CLC_glsol035	RefSeq	NCBI Prokaryotic Genome Annotation Pipeline (PGAP)	Scaffold	10030	4805969	2011-06-07	4398	PRJNA63717	SAMN00254370	interrogans	0.887	P1	Grippotyphosa	Grippotyphosa	3	II		Africa	Egypt		Human
GCF_000217455.2	Leptospira santarosai str. 2000030832	strain: 2000030832	996805	gls454040v2.0	RefSeq	NCBI Prokaryotic Genome Annotation Pipeline (PGAP)	Contig	292098	3996157	2013-03-15	3632	PRJNA63715	SAMN02436630	santarosai	1	P1	Unknown	Unknown	4	III		North America	USA		Human
GCF_000217515.1	Leptospira interrogans str. 2002000624	strain: 2002000624	996802	gls454027v2.0	RefSeq	NCBI Prokaryotic Genome Annotation Pipeline (PGAP)	Contig	135191	4918548	2012-10-23	4127	PRJNA63709	SAMN02436548	interrogans	0.996	P1	Unknown	Unknown	3	II
GCF_000217535.2	Leptospira interrogans serovar Copenhageni str. Fiocruz LV130	strain: Fiocruz LV130	996818	CA_glsol087	RefSeq	NCBI Prokaryotic Genome Annotation Pipeline (PGAP)	Contig	47360	4639461	2013-05-17	3838	PRJNA63733	SAMN00254991	interrogans	1	P1	Copenhageni	Icterohaemorrhagiae	2	I
GCF_000217555.2	Leptospira interrogans serovar Copenhageni str. Fiocruz LV2755	strain: Fiocruz LV2755	996819	CA_glsol088	RefSeq	NCBI Prokaryotic Genome Annotation Pipeline (PGAP)	Contig	34317	4737748	2013-05-17	3897	PRJNA63735	SAMN00254992	interrogans	0.996	P1	Copenhageni	Icterohaemorrhagiae	2	I
GCF_000217575.2	Leptospira interrogans serovar Copenhageni str. Fiocruz LV2756 C1	strain: Fiocruz 2756 C1	996820	CA_glsol089	RefSeq	NCBI Prokaryotic Genome Annotation Pipeline (PGAP)	Contig	21922	4699303	2013-05-17	3887	PRJNA63737	SAMN00254324	interrogans	0.987	P1	Copenhageni	Icterohaemorrhagiae	2	I
GCF_000231175.1	Leptospira interrogans serovar Lai str. IPAV	strain: IPAV	573825	ASM23117v1	RefSeq	NCBI Prokaryotic Genome Annotation Pipeline (PGAP)	Complete Genome	4349158	4708530	2011-10-20	3867	PRJNA32553	SAMN02603861	interrogans	1	P1	Lai	Icterohaemorrhagiae	2	I		Asia	China		Unknown
GCF_000243515.1	Leptospira interrogans serovar Pyrogenes str. 2006006960	strain: 2006006960	1049927	gls454019v2.0	RefSeq	NCBI Prokaryotic Genome Annotation Pipeline (PGAP)	Contig	295590	4875498	2012-11-05	4048	PRJNA74039	SAMN02436505	interrogans	1	P1	Pyrogenes	Pyrogenes	2	I		Africa	Egypt		Human
GCF_000243535.2	Leptospira noguchii str. 1993005606	strain: 1993005606	1049973	gls454021v02	RefSeq	NCBI Prokaryotic Genome Annotation Pipeline (PGAP)	Contig	75766	4970642	2013-06-18	4246	PRJNA74041	SAMN02436432	noguchii	0.996	P1	Unknown	Unknown	5	IV
GCF_000243555.1	Leptospira interrogans str. 2002000623	strain: 2002000623	1049930	Lint2002000623v2.0	RefSeq	NCBI Prokaryotic Genome Annotation Pipeline (PGAP)	Contig	132976	4928546	2012-11-02	4129	PRJNA74043	SAMN02436506	interrogans	1	P1	Unknown	Unknown	3	II
GCF_000243575.1	Leptospira noguchii str. 2007001578	strain: 2007001578	1049974	gls454035v02	RefSeq	NCBI Prokaryotic Genome Annotation Pipeline (PGAP)	Contig	66845	4965419	2013-03-15	4264	PRJNA74045	SAMN02436594	noguchii	0.996	P1	Unknown	Bataviae	5	IV
GCF_000243615.1	Leptospira kirschneri serovar Grippotyphosa str. RM52	strain: RM52	1049946	gls454044v1.0	RefSeq	NCBI Prokaryotic Genome Annotation Pipeline (PGAP)	Contig	492663	4365006	2012-08-13	3617	PRJNA74049	SAMN02436368	kirschneri	0.996	P1	Grippotyphosa	Grippotyphosa	3	II		North America	USA		Pig
GCF_000243635.1	Leptospira interrogans serovar Pomona str. Kennewicki LC82-25	strain: Kennewicki LC82-25	1049924	gls454045v1.0	RefSeq	NCBI Prokaryotic Genome Annotation Pipeline (PGAP)	Contig	128153	4608327	2012-08-13	3826	PRJNA74051	SAMN02436433	interrogans	1	P1	Pomona	Pomona	3	II
GCF_000243655.2	Leptospira kirschneri serovar Bim str. 1051	strain: 1051	1049941	gls454046v2.0	RefSeq	NCBI Prokaryotic Genome Annotation Pipeline (PGAP)	Contig	324830	4399180	2013-03-15	3624	PRJNA74053	SAMN02436369	kirschneri	0.992	P1	Bim	Autumnalis	3	II		Caribbean	Barbados		Dog
GCF_000243695.2	Leptospira kirschneri serovar Cynopteri str. 3522 CT	strain: 3522 CT	1049942	gls454049v02	RefSeq	NCBI Prokaryotic Genome Annotation Pipeline (PGAP)	Contig	415138	4409424	2013-06-21	3637	PRJNA74057	SAMN02436434	kirschneri	1	P1	Cynopteri	Cynopteri	3	II		Southeast Asia	Indonesia	Jakarta	Other mammal
GCF_000243735.2	Leptospira kmetyi serovar Malaysia str. Bejo-Iso9	strain: Bejo-Iso9	1049970	gls454052v1.0	RefSeq	NCBI Prokaryotic Genome Annotation Pipeline (PGAP)	Contig	3808637	4418431	2013-08-07	4032	PRJNA74061	SAMN02436507	kmetyi	0.996	P1	Malaysia	Tarassovi	5	IV		Southeast Asia	Malaysia		Environment	Soil
GCF_000243755.2	Leptospira interrogans serovar Muenchen str. Brem 129	strain: Brem 129	1049923	gls454053v2.0	RefSeq	NCBI Prokaryotic Genome Annotation Pipeline (PGAP)	Contig	250357	4630975	2013-03-15	3832	PRJNA74063	SAMN02436508	interrogans	1	P1	Muenchen	Australis	3	II
GCF_000243775.1	Leptospira borgpetersenii str. Brem 307	strain: Brem 307	1049786	gls454055v02	RefSeq	NCBI Prokaryotic Genome Annotation Pipeline (PGAP)	Contig	44476	3829818	2013-03-15	3616	PRJNA74065	SAMN02436370	borgpetersenii	1	P1	Unknown	Unknown	4	III		Europe	Germany		Horse
GCF_000243795.1	Leptospira borgpetersenii str. Brem 328	strain: Brem 328	1049780	gls454056v2.0	RefSeq	NCBI Prokaryotic Genome Annotation Pipeline (PGAP)	Contig	203474	3833809	2013-03-15	3684	PRJNA74067	SAMN02436509	borgpetersenii	1	P1	Unknown	Unknown	4	III
GCF_000243815.2	Leptospira alexanderi serovar Manhao 3 str. L 60	strain: L 60	1049759	gls454062v02	RefSeq	NCBI Prokaryotic Genome Annotation Pipeline (PGAP)	Contig	156869	4223825	2013-08-07	3933	PRJNA74069	SAMN02436435	alexanderi	0.958	P1	Manhao 3	Manhao	1	I		Asia	China		Human
GCF_000243835.1	Leptospira santarosai serovar Arenal str. MAVJ 401	strain: MAVJ 401	1049976	gls454063v02	RefSeq	NCBI Prokaryotic Genome Annotation Pipeline (PGAP)	Contig	134699	4245663	2013-03-15	4000	PRJNA74071	SAMN02436499	santarosai	1	P1	Arenal	Javanica	1	I		Central America	Costa Rica		Human
GCF_000243855.1	Leptospira kirschneri serovar Grippotyphosa str. Moskva	strain: Moskva	1049945	LkirsMoskvav2.0	RefSeq	NCBI Prokaryotic Genome Annotation Pipeline (PGAP)	Contig	289817	4335799	2012-11-05	3585	PRJNA74073	SAMN02436371	kirschneri	1	P1	Grippotyphosa	Grippotyphosa	3	II		Europe	Russia	Moskva	Human
GCF_000243875.1	Leptospira kirschneri serovar Sokoine str. RM1	strain: RM1	1049964	LkirsRM1v0.2	RefSeq	NCBI Prokaryotic Genome Annotation Pipeline (PGAP)	Contig	330664	4430104	2013-03-15	3664	PRJNA74075	SAMN02436423	kirschneri	1	P1	Sokoine	Icterohaemorrhagiae	2	I
GCF_000243895.1	Leptospira interrogans str. FPW2026	strain: FPW2026	1049931	LintFPW2026v1.0	RefSeq	NCBI Prokaryotic Genome Annotation Pipeline (PGAP)	Contig	195979	4880272	2012-08-13	4095	PRJNA74077	SAMN02436424	interrogans	1	P1	Unknown	Unknown	4	III
GCF_000243915.1	Leptospira kirschneri str. H1	strain: H1	1049966	gls454081v2.0	RefSeq	NCBI Prokaryotic Genome Annotation Pipeline (PGAP)	Contig	158746	4594734	2012-10-23	3882	PRJNA74079	SAMN02436372	kirschneri	1	P1	Unknown	Grippotyphosa	3	II
GCF_000243955.2	Leptospira interrogans serovar Medanensis str. L0448	strain: L0448	1049920	LintL0448v0.2	RefSeq	NCBI Prokaryotic Genome Annotation Pipeline (PGAP)	Contig	139506	4950201	2013-03-15	4204	PRJNA74083	SAMN02436373	interrogans	1	P1	Medanensis	Sejroe	4	III
GCF_000243975.2	Leptospira interrogans str. L0996	strain: L0996	1049932	LintL0996v0.2	RefSeq	NCBI Prokaryotic Genome Annotation Pipeline (PGAP)	Contig	148375	4845034	2013-03-15	4126	PRJNA74085	SAMN02436425	interrogans	0.983	P1	Unknown	Hebdomadis	4	III
GCF_000243995.1	Leptospira weilii str. LNT 1234	strain: LNT 1234	1088541	gls454086v02	RefSeq	NCBI Prokaryotic Genome Annotation Pipeline (PGAP)	Contig	172307	4263624	2013-03-15	3911	PRJNA74087	SAMN02436426	weilii	1	P1	Unknown	Hebdomadis	4	III		Southeast Asia	Laos		Human
GCF_000244015.1	Leptospira interrogans serovar Bataviae str. L1111	strain: L1111	1049804	gls454087v2.0	RefSeq	NCBI Prokaryotic Genome Annotation Pipeline (PGAP)	Contig	138707	4853577	2012-11-05	4080	PRJNA74089	SAMN02436427	interrogans	1	P1	Bataviae	Bataviae	5	IV		Southeast Asia	Thailand		Human
GCF_000244055.1	Leptospira interrogans serovar Autumnalis str. LP101	strain: LP101	1049795	gls454089v02	RefSeq	NCBI Prokaryotic Genome Annotation Pipeline (PGAP)	Contig	111214	5030188	2013-03-15	4226	PRJNA74093	SAMN02436428	interrogans	1	P1	Autumnalis	Autumnalis	3	II
GCF_000244075.1	Leptospira borgpetersenii serovar Javanica str. MK146	strain: MK146	1049766	gls454090v2.0	RefSeq	NCBI Prokaryotic Genome Annotation Pipeline (PGAP)	Contig	186170	3886371	2013-03-15	3389	PRJNA74095	SAMN02436588	borgpetersenii	1	P1	Javanica	Javanica	1	I
GCF_000244095.1	Leptospira interrogans serovar Pyrogenes str. R168	strain: R168	1049929	gls454092v02	RefSeq	NCBI Prokaryotic Genome Annotation Pipeline (PGAP)	Contig	84348	4868353	2013-03-15	4094	PRJNA74097	SAMN02436589	interrogans	1	P1	Pyrogenes	Pyrogenes	2	I
GCF_000244115.1	Leptospira interrogans serovar Hebdomadis str. R499	strain: R499	1049906	gls454096v2.0	RefSeq	NCBI Prokaryotic Genome Annotation Pipeline (PGAP)	Contig	136449	4702752	2012-11-05	3941	PRJNA74099	SAMN02436375	interrogans	1	P1	Hebdomadis	Hebdomadis	4	III
GCF_000244135.1	Leptospira interrogans serovar Grippotyphosa str. UI 08368	strain: UI 08368	1049902	gls454097v02	RefSeq	NCBI Prokaryotic Genome Annotation Pipeline (PGAP)	Contig	198012	4871482	2012-11-05	4052	PRJNA74101	SAMN02436429	interrogans	0.996	P1	Grippotyphosa	Grippotyphosa	3	II
GCF_000244155.2	Leptospira interrogans serovar Grippotyphosa str. UI 08434	strain: UI 08434	1049903	LintUI08434v0.2	RefSeq	NCBI Prokaryotic Genome Annotation Pipeline (PGAP)	Contig	245209	4741376	2013-03-15	3918	PRJNA74103	SAMN02436376	interrogans	1	P1	Grippotyphosa	Grippotyphosa	3	II
GCF_000244175.1	Leptospira interrogans str. UI 08452	strain: UI 08452	1049935	gls454099v02	RefSeq	NCBI Prokaryotic Genome Annotation Pipeline (PGAP)	Contig	109294	4864825	2012-11-05	4113	PRJNA74105	SAMN02436590	interrogans	1	P1	Unknown	Unknown	4	III		Southeast Asia	Laos		Human
GCF_000244215.1	Leptospira borgpetersenii str. UI 09149	strain: UI 09149	1049782	LborgUI09149v2.0	RefSeq	NCBI Prokaryotic Genome Annotation Pipeline (PGAP)	Contig	455856	3888658	2012-11-05	3383	PRJNA74109	SAMN02436500	borgpetersenii	1	P1	Unknown	Unknown	1	I		Southeast Asia	Laos		Human
GCF_000244235.2	Leptospira interrogans str. UI 09600	strain: UI 09600	1049936	gls454102v2.0	RefSeq	NCBI Prokaryotic Genome Annotation Pipeline (PGAP)	Contig	170841	4716518	2013-03-15	3905	PRJNA74111	SAMN02436377	interrogans	1	P1	Unknown	Unknown	2	I		Southeast Asia	Laos		Human
GCF_000244255.2	Leptospira borgpetersenii serovar Javanica str. UI 09931	strain: UI 09931	1049767	gls454103v02	RefSeq	NCBI Prokaryotic Genome Annotation Pipeline (PGAP)	Contig	468398	3894772	2013-06-21	3389	PRJNA74113	SAMN02436592	borgpetersenii	1	P1	Javanica	Javanica	1	I		Southeast Asia	Laos		Human
GCF_000244275.1	Leptospira interrogans str. UI 12621	strain: UI 12621	1049937	gls454104v2.0	RefSeq	NCBI Prokaryotic Genome Annotation Pipeline (PGAP)	Contig	271337	4981617	2012-10-23	4160	PRJNA74115	SAMN02436582	interrogans	1	P1	Unknown	Unknown	3	II		Southeast Asia	Laos		Human
GCF_000244295.1	Leptospira interrogans str. UI 12758	strain: UI 12758	1049938	gls454105v2.0	RefSeq	NCBI Prokaryotic Genome Annotation Pipeline (PGAP)	Contig	177655	5102030	2012-11-05	4353	PRJNA74117	SAMN02436378	interrogans	1	P1	Unknown	Autumnalis	3	II		Southeast Asia	Laos		Human
GCF_000244315.2	Leptospira interrogans serovar Grippotyphosa str. UI 12764	strain: UI 12764	1049904	LintUI12764v0.2	RefSeq	NCBI Prokaryotic Genome Annotation Pipeline (PGAP)	Contig	220300	5077604	2013-03-15	4290	PRJNA74119	SAMN02436430	interrogans	1	P1	Grippotyphosa	Grippotyphosa	3	II		Southeast Asia	Laos		Human
GCF_000244335.2	Leptospira interrogans serovar Grippotyphosa str. UI 12769	strain: UI 12769	1049905	gls454107v02	RefSeq	NCBI Prokaryotic Genome Annotation Pipeline (PGAP)	Contig	109759	4900685	2013-03-15	4075	PRJNA74121	SAMN02436501	interrogans	1	P1	Grippotyphosa	Grippotyphosa	3	II
GCF_000244355.1	Leptospira weilii str. UI 13098	strain: UI 13098	1088542	LweiUI13098v0.2	RefSeq	NCBI Prokaryotic Genome Annotation Pipeline (PGAP)	Contig	180760	4554081	2013-03-16	4239	PRJNA74123	SAMN02436583	weilii	1	P1	Mengdeng	Celledoni	1	I		Southeast Asia	Laos		Human
GCF_000244375.2	Leptospira interrogans str. UI 13372	strain: UI 13372	1049939	LintUI13372v0.2	RefSeq	NCBI Prokaryotic Genome Annotation Pipeline (PGAP)	Contig	46577	5096193	2013-03-16	4435	PRJNA74125	SAMN02436416	interrogans	1	P1	Autumnalis	Autumnalis	3	II
GCF_000244395.2	Leptospira interrogans serovar Medanensis str. UT053	strain: UT053	1049922	gls454110v02	RefSeq	NCBI Prokaryotic Genome Annotation Pipeline (PGAP)	Contig	117026	5157642	2013-03-16	4484	PRJNA74127	SAMN02436502	interrogans	1	P1	Medanensis	Sejroe	3	II
GCF_000244415.1	Leptospira interrogans serovar Pomona str. UT364	strain: UT364	1049925	LintUT364v0.2	RefSeq	NCBI Prokaryotic Genome Annotation Pipeline (PGAP)	Contig	45875	5113459	2013-03-16	4412	PRJNA74131	SAMN02436379	interrogans	0.992	P1	Pomona	Pomona	3	II
GCF_000244475.1	Leptospira santarosai str. 200702252	strain: 200702252	1049977	gls454120v02	RefSeq	NCBI Prokaryotic Genome Annotation Pipeline (PGAP)	Contig	224958	4031631	2013-03-16	3678	PRJNA74137	SAMN02436584	santarosai	1	P1	Unknown	Mini	4	III		Caribbean	Guadeloupe		Human
GCF_000244495.1	Leptospira borgpetersenii serovar Castellonis str. 200801910	strain: 200801910	1049762	Lborg200801910v2.0	RefSeq	NCBI Prokaryotic Genome Annotation Pipeline (PGAP)	Contig	315783	3970478	2012-11-05	3461	PRJNA74139	SAMN02436417	borgpetersenii	1	P1	Castellonis	Ballum	1	I		Caribbean	Guadeloupe		Human
GCF_000244515.1	Leptospira kirschneri serovar Valbuzzi str. 200702274	strain: 200702274	1049968	Lkirs200702274v2.0	RefSeq	NCBI Prokaryotic Genome Annotation Pipeline (PGAP)	Contig	359987	4317431	2012-11-05	3576	PRJNA74141	SAMN02436380	kirschneri	1	P1	Valbuzzi	Grippotyphosa	3	II		Europe	France		Human
GCF_000244555.1	Leptospira santarosai str. CBC379	strain: CBC379	1049978	gls454163v02	RefSeq	NCBI Prokaryotic Genome Annotation Pipeline (PGAP)	Contig	137679	4170210	2012-11-05	3934	PRJNA74145	SAMN02436503	santarosai	1	P1	Unknown	Unknown	4	III		South America	Peru		Pig
GCF_000244575.1	Leptospira santarosai str. CBC523	strain: CBC523	1049979	gls454165v2.0	RefSeq	NCBI Prokaryotic Genome Annotation Pipeline (PGAP)	Contig	298597	4037660	2013-03-16	3729	PRJNA74147	SAMN02436504	santarosai	1	P1	Unknown	Unknown	5	IV		South America	Peru		Cow
GCF_000244595.2	Leptospira interrogans serovar Copenhageni str. HAI0188	strain: HAI0188	1049819	gls454167v02	RefSeq	NCBI Prokaryotic Genome Annotation Pipeline (PGAP)	Contig	322039	4617362	2013-03-16	3800	PRJNA74149	SAMN02436381	interrogans	1	P1	Copenhageni	Icterohaemorrhagiae	2	I
GCF_000244615.1	Leptospira santarosai str. HAI134	strain: HAI134	1049980	gls454168v2.0	RefSeq	NCBI Prokaryotic Genome Annotation Pipeline (PGAP)	Contig	294721	4056214	2013-03-16	3769	PRJNA74151	SAMN02436418	santarosai	0.971	P1	Unknown	Unknown	1	I		South America	Peru		Human
GCF_000244655.1	Leptospira santarosai str. HAI1380	strain: HAI1380	1049982	gls454171v2.0	RefSeq	NCBI Prokaryotic Genome Annotation Pipeline (PGAP)	Contig	199635	3990385	2013-03-16	3642	PRJNA74157	SAMN02436497	santarosai	1	P1	Unknown	Unknown	4	III
GCF_000244675.1	Leptospira santarosai str. HAI821	strain: HAI821	1049983	gls454175v2.0	RefSeq	NCBI Prokaryotic Genome Annotation Pipeline (PGAP)	Contig	201223	3992158	2013-03-16	3615	PRJNA74159	SAMN02436585	santarosai	1	P1	Unknown	Tarassovi	5	IV		South America	Peru		Human
GCF_000244695.2	Leptospira interrogans str. MMD3731	strain: MMD3731	1049934	gls454177v02	RefSeq	NCBI Prokaryotic Genome Annotation Pipeline (PGAP)	Contig	205888	4591690	2013-03-16	3779	PRJNA74161	SAMN02436498	interrogans	0.996	P1	Unknown	Unknown	2	I
GCF_000244735.1	Leptospira santarosai str. MOR084	strain: MOR084	1049984	gls454179v2.0	RefSeq	NCBI Prokaryotic Genome Annotation Pipeline (PGAP)	Contig	116409	4139620	2012-10-23	3831	PRJNA74165	SAMN02436420	santarosai	0.996	P1	Unknown	Unknown	4	III		South America	Peru		Human
GCF_000244775.1	Leptospira noguchii serovar Autumnalis str. ZUN142	strain: ZUN142	1085540	gls454186v02	RefSeq	NCBI Prokaryotic Genome Annotation Pipeline (PGAP)	Contig	125346	4844090	2013-03-16	4004	PRJNA74169	SAMN02436382	noguchii	0.996	P1	Autumnalis	Autumnalis	3	II		South America	Peru		Human
GCF_000244795.1	Leptospira santarosai str. ZUN179	strain: ZUN179	1049985	gls454187v02	RefSeq	NCBI Prokaryotic Genome Annotation Pipeline (PGAP)	Contig	158402	4072579	2013-03-16	3753	PRJNA74171	SAMN02436422	santarosai	1	P1	Unknown	Pyrogenes	1	I
GCF_000244835.1	Leptospira borgpetersenii serovar Mini str. 201000851	strain: 201000851	1049776	gls454191v02	RefSeq	NCBI Prokaryotic Genome Annotation Pipeline (PGAP)	Contig	273279	3973764	2013-04-15	3514	PRJNA74175	SAMN02436414	borgpetersenii	1	P1	Mini	Mini	4	III		Indian Ocean	Mayotte		Human	Blood
GCF_000245995.1	Leptospira interrogans serovar Manilae str. M001_Tn_Mutant_Parent	strain: M001_Tn_Mutant_Parent	1085548	CLC_glsol001	RefSeq	NCBI Prokaryotic Genome Annotation Pipeline (PGAP)	Scaffold	31940	4592418	2012-02-03	3841	PRJNA74177	SAMN00739360	interrogans	1	P1	Manilae	Pyrogenes	2	I
GCF_000246015.1	Leptospira interrogans serovar Manilae str. M933_lip32_mutant	strain: M933_lip32_mutant	1085547	CLC_glsol002	RefSeq	NCBI Prokaryotic Genome Annotation Pipeline (PGAP)	Scaffold	31765	4594682	2012-02-03	3859	PRJNA74179	SAMN00739361	interrogans	1	P1	Manilae	Pyrogenes	2	I
GCF_000246035.1	Leptospira interrogans serovar Manilae str. M776_fur_mutant	strain: M776_fur_mutant	1085545	CLC_glsol003	RefSeq	NCBI Prokaryotic Genome Annotation Pipeline (PGAP)	Scaffold	28295	4598978	2012-02-03	3858	PRJNA74181	SAMN00739362	interrogans	1	P1	Manilae	Pyrogenes	2	I
GCF_000246055.1	Leptospira interrogans serovar Manilae str. M874_LA0615_mutant	strain: M874_LA0615_mutant	1085546	CLC_glsol004	RefSeq	NCBI Prokaryotic Genome Annotation Pipeline (PGAP)	Scaffold	28672	4602799	2012-02-03	3870	PRJNA74183	SAMN00739363	interrogans	1	P1	Manilae	Pyrogenes	2	I
GCF_000246075.1	Leptospira interrogans serovar Manilae str. M1352_LPS_mutant	strain: M1352_LPS_mutant	1085544	CLC_glsol005	RefSeq	NCBI Prokaryotic Genome Annotation Pipeline (PGAP)	Scaffold	27521	4597337	2012-02-03	3843	PRJNA74185	SAMN00739397	interrogans	1	P1	Manilae	Pyrogenes	2	I
GCF_000246095.1	Leptospira interrogans serovar Pyrogenes str. 2006006956	strain: 2006006956	1049926	CLC_glsol031	RefSeq	NCBI Prokaryotic Genome Annotation Pipeline (PGAP)	Scaffold	26700	4772789	2012-02-03	3985	PRJNA74187	SAMN00739364	interrogans	1	P1	Pyrogenes	Pyrogenes	2	I		Africa	Egypt		Human
GCF_000246115.1	Leptospira interrogans serovar Bataviae str. 2006006976	strain: 2006006976	1049802	CLC_glsol033	RefSeq	NCBI Prokaryotic Genome Annotation Pipeline (PGAP)	Scaffold	30075	4708826	2012-02-03	3972	PRJNA74189	SAMN00739365	interrogans	1	P1	Bataviae	Bataviae	5	IV		Africa	Egypt		Human
GCF_000246135.1	Leptospira interrogans serovar Bataviae str. 2006006959	strain: 2006006959	1049801	CLC_glsol034	RefSeq	NCBI Prokaryotic Genome Annotation Pipeline (PGAP)	Scaffold	27734	4709453	2012-02-03	3966	PRJNA74191	SAMN00739366	interrogans	1	P1	Bataviae	Bataviae	5	IV		Africa	Egypt		Human
GCF_000246155.1	Leptospira kirschneri serovar Grippotyphosa str. Duyster-Boelhouwer	strain: Duyster-Boelhouwer	1049944	CLC_glsol046	RefSeq	NCBI Prokaryotic Genome Annotation Pipeline (PGAP)	Scaffold	33100	4270628	2012-02-03	3564	PRJNA74193	SAMN00739367	kirschneri	1	P1	Grippotyphosa	Grippotyphosa	3	II		Europe	Netherlands		Human
GCF_000246175.1	Leptospira kirschneri serovar Grippotyphosa str. 'Brem 127 Duyster'	strain: Brem 127 Duyster	1049943	CLC_glsol047	RefSeq	NCBI Prokaryotic Genome Annotation Pipeline (PGAP)	Scaffold	33436	4267588	2012-02-03	3560	PRJNA74195	SAMN00739368	kirschneri	1	P1	Grippotyphosa	Grippotyphosa	3	II		Unknown	Unknown		Unknown
GCF_000246195.1	Leptospira interrogans serovar Lai str. Lai	strain: Lai	1049911	CLC_glsol048	RefSeq	NCBI Prokaryotic Genome Annotation Pipeline (PGAP)	Scaffold	32350	4600310	2012-02-03	3827	PRJNA74197	SAMN00739369	interrogans	1	P1	Lai	Icterohaemorrhagiae	2	I		Asia	China		Human
GCF_000246215.1	Leptospira interrogans serovar Lai str. Lai LPS mutant	strain: Lai LPS mutant	1049912	CLC_glsol049	RefSeq	NCBI Prokaryotic Genome Annotation Pipeline (PGAP)	Scaffold	32369	4598894	2012-02-03	3824	PRJNA74199	SAMN00739370	interrogans	1	P1	Unknown	Unknown	2	I
GCF_000246235.1	Leptospira interrogans serovar Lai str. Langkawi	strain: Langkawi	1049913	CLC_glsol050	RefSeq	NCBI Prokaryotic Genome Annotation Pipeline (PGAP)	Scaffold	28389	4771678	2012-02-03	4052	PRJNA74201	SAMN00739371	interrogans	1	P1	Lai	Icterohaemorrhagiae	2	I		Southeast Asia	Malaysia		Human
GCF_000246255.1	Leptospira interrogans serovar Bataviae str. Swart	strain: Swart	1049805	CLC_glsol051	RefSeq	NCBI Prokaryotic Genome Annotation Pipeline (PGAP)	Scaffold	29619	4721878	2012-02-03	3988	PRJNA74203	SAMN00739372	interrogans	1	P1	Bataviae	Bataviae	5	IV		Southeast Asia	Indonesia		Human
GCF_000246275.1	Leptospira interrogans serovar Bataviae str. Kariadi-Satu	strain: Kariadi-Satu	1049803	CLC_glsol052	RefSeq	NCBI Prokaryotic Genome Annotation Pipeline (PGAP)	Scaffold	25577	4681849	2012-02-03	3938	PRJNA74205	SAMN00739373	interrogans	1	P1	Bataviae	Bataviae	5	IV		Southeast Asia	Indonesia		Human
GCF_000246295.1	Leptospira kirschneri serovar Valbuzzi str. Brem 179	strain: Brem 179	1049969	CLC_glsol056	RefSeq	NCBI Prokaryotic Genome Annotation Pipeline (PGAP)	Scaffold	24181	4310799	2012-02-03	3616	PRJNA74207	SAMN00739374	kirschneri	0.996	P1	Valbuzzi	Grippotyphosa	3	II		Europe	Germany		Horse
GCF_000246315.1	Leptospira interrogans serovar Bratislava str. Brem 137	strain: Brem 137	1049815	CLC_glsol058	RefSeq	NCBI Prokaryotic Genome Annotation Pipeline (PGAP)	Scaffold	32261	4629078	2012-02-03	3852	PRJNA74209	SAMN00739375	interrogans	0.996	P1	Bratislava	Australis	3	II		Europe	Germany		Horse
GCF_000246335.1	Leptospira kirschneri serovar Mozdok str. Brem 166	strain: Brem 166	1049962	CLC_glsol059	RefSeq	NCBI Prokaryotic Genome Annotation Pipeline (PGAP)	Scaffold	16068	4353628	2012-02-03	3682	PRJNA74211	SAMN00739376	kirschneri	0.987	P1	Mozdok	Pomona	3	II		Unknown	Unknown		Horse	Unknown
GCF_000246355.1	Leptospira kirschneri serovar Mozdok str. 'B 81/7 type 3/Tsaratsovo'	strain: B 81/7 type 3/Tsaratsovo	1049961	CLC_glsol065	RefSeq	NCBI Prokaryotic Genome Annotation Pipeline (PGAP)	Scaffold	13815	4247341	2012-02-03	3643	PRJNA74213	SAMN00739378	kirschneri	0.987	P1	Mozdok	Pomona	3	II
GCF_000246375.1	Leptospira santarosai serovar Arenal str. 7	strain: 7	1085550	CLC_glsol066	RefSeq	NCBI Prokaryotic Genome Annotation Pipeline (PGAP)	Scaffold	21069	4179638	2012-02-03	4076	PRJNA74215	SAMN00739379	santarosai	0.987	P1	Arenal	Javanica	1	I		Central America	Costa Rica		Human
GCF_000246395.1	Leptospira santarosai serovar Arenal str. 11	strain: 11	1085549	CLC_glsol067	RefSeq	NCBI Prokaryotic Genome Annotation Pipeline (PGAP)	Scaffold	24451	4013562	2012-02-03	3804	PRJNA74217	SAMN00739380	santarosai	0.996	P1	Arenal	Javanica	1	I		Central America	Costa Rica		Human
GCF_000246415.1	Leptospira interrogans serovar Pyrogenes str. SriLanka1	strain: SriLanka1	1085542	CLC_glsol068	RefSeq	NCBI Prokaryotic Genome Annotation Pipeline (PGAP)	Scaffold	14142	4837126	2012-02-03	4281	PRJNA74219	SAMN00739381	interrogans	0.987	P1	Pyrogenes	Pyrogenes	2	I		Indian Ocean	Sri Lanka		Human
GCF_000246435.1	Leptospira interrogans serovar Pyrogenes str. SriLanka2	strain: SriLanka2	1085543	CLC_glsol069	RefSeq	NCBI Prokaryotic Genome Annotation Pipeline (PGAP)	Scaffold	9163	4902160	2012-02-03	4459	PRJNA74221	SAMN00739377	interrogans	0.967	P1	Pyrogenes	Pyrogenes	2	I		Indian Ocean	Sri Lanka		Human
GCF_000246455.1	Leptospira interrogans serovar Copenhageni str. P2518	strain: P2518	1049820	CLC_glsol071	RefSeq	NCBI Prokaryotic Genome Annotation Pipeline (PGAP)	Scaffold	15931	4545020	2012-02-03	3811	PRJNA74223	SAMN00739382	interrogans	0.992	P1	Copenhageni	Icterohaemorrhagiae	2	I		Europe	Netherlands		Human
GCF_000246475.1	Leptospira interrogans serovar Icterohaemorrhagiae str. P2422	strain: P2422	1049907	CLC_glsol073	RefSeq	NCBI Prokaryotic Genome Annotation Pipeline (PGAP)	Scaffold	20884	4530019	2012-02-03	3785	PRJNA74225	SAMN00739388	interrogans	0.996	P1	Icterohaemorrhagiae	Icterohaemorrhagiae	2	I		Europe	Netherlands		Human
GCF_000246495.1	Leptospira interrogans serovar Icterohaemorrhagiae str. P2554	strain: P2554	1049909	CLC_glsol074	RefSeq	NCBI Prokaryotic Genome Annotation Pipeline (PGAP)	Scaffold	17092	4547086	2012-02-03	3821	PRJNA74227	SAMN00739383	interrogans	0.979	P1	Icterohaemorrhagiae	Icterohaemorrhagiae	2	I
GCF_000246515.1	Leptospira interrogans serovar Icterohaemorrhagiae str. P2547	strain: P2547	1049908	CLC_glsol075	RefSeq	NCBI Prokaryotic Genome Annotation Pipeline (PGAP)	Scaffold	17773	4547256	2012-02-03	3795	PRJNA74229	SAMN00739384	interrogans	0.996	P1	Icterohaemorrhagiae	Icterohaemorrhagiae	2	I
GCF_000246535.1	Leptospira interrogans serovar Bim str. P2529	strain: P2529	1049814	CLC_glsol076	RefSeq	NCBI Prokaryotic Genome Annotation Pipeline (PGAP)	Scaffold	8946	4837877	2012-02-03	4336	PRJNA74231	SAMN00739385	interrogans	0.979	P1	Bim	Autumnalis	3	II		Southeast Asia	Thailand		Human
GCF_000246555.1	Leptospira borgpetersenii serovar Kenya str. TE 0159	strain: TE 0159	1049773	CLC_glsol078	RefSeq	NCBI Prokaryotic Genome Annotation Pipeline (PGAP)	Scaffold	32283	3923830	2012-02-03	3496	PRJNA74233	SAMN00739389	borgpetersenii	0.992	P1	Kenya	Ballum	1	I		Africa	Tanzania		Other rodent
GCF_000246575.1	Leptospira interrogans serovar Copenhageni str. R103	strain: R103	1049821	CLC_glsol166	RefSeq	NCBI Prokaryotic Genome Annotation Pipeline (PGAP)	Scaffold	35336	4557317	2012-02-03	3768	PRJNA74235	SAMN00739390	interrogans	1	P1	Copenhageni	Icterohaemorrhagiae	2	I		South America	Colombia		Rat
GCF_000246595.1	Leptospira interrogans serovar Bataviae str. UT234	strain: UT234	1049807	CLC_glsol169	RefSeq	NCBI Prokaryotic Genome Annotation Pipeline (PGAP)	Scaffold	24908	4830171	2012-02-03	4141	PRJNA74237	SAMN00739391	interrogans	1	P1	Bataviae	Bataviae	4	III	Sejroe	Southeast Asia	Thailand		Human
GCF_000246615.1	Leptospira interrogans serovar Medanensis str. L0887	strain: L0887	1049921	CLC_glsol170	RefSeq	NCBI Prokaryotic Genome Annotation Pipeline (PGAP)	Scaffold	24931	4760420	2012-02-03	4027	PRJNA74239	SAMN00739392	interrogans	1	P1	Medanensis	Sejroe	4	III		Southeast Asia	Thailand		Human
GCF_000246635.1	Leptospira weilii str. LNT 1194	strain: LNT 1194	1088543	CLC_glsol171	RefSeq	NCBI Prokaryotic Genome Annotation Pipeline (PGAP)	Scaffold	29456	4249835	2012-02-03	3924	PRJNA74241	SAMN00739393	weilii	1	P1	Mengdeng	Celledoni	1	I		Southeast Asia	Thailand		Human
GCF_000246655.1	Leptospira weilii str. UI 14631	strain: UI 14631	1088544	CLC_glsol172	RefSeq	NCBI Prokaryotic Genome Annotation Pipeline (PGAP)	Scaffold	29314	4313152	2012-02-03	4016	PRJNA74243	SAMN00739394	weilii	1	P1	Mengdeng	Celledoni	1	I		Southeast Asia	Thailand		Human
GCF_000246675.1	Leptospira kirschneri serovar Grippotyphosa str. UT130	strain: UT130	1049947	CLC_glsol173	RefSeq	NCBI Prokaryotic Genome Annotation Pipeline (PGAP)	Scaffold	22641	4465030	2012-02-03	3811	PRJNA74245	SAMN00739395	kirschneri	0.996	P1	Grippotyphosa	Grippotyphosa	3	II		Southeast Asia	Thailand		Human
GCF_000246695.1	Leptospira borgpetersenii serovar Javanica str. L0864	strain: L0864	1049765	CLC_glsol175	RefSeq	NCBI Prokaryotic Genome Annotation Pipeline (PGAP)	Scaffold	56786	3855185	2012-02-03	3408	PRJNA74247	SAMN00739396	borgpetersenii	0.996	P1	Javanica	Javanica	1	I		Southeast Asia	Thailand		Human
GCF_000306075.1	Leptospira interrogans serovar Grippotyphosa str. Andaman	strain: Andaman	1193018	gls454009v2.0	RefSeq	NCBI Prokaryotic Genome Annotation Pipeline (PGAP)	Contig	159632	4937420	2012-10-24	4181	PRJNA167223	SAMN02436576	interrogans	0.996	P1	Grippotyphosa	Grippotyphosa	3	II		Southeast Asia	Andaman Islands		Human
GCF_000306135.1	Leptospira interrogans serovar Canicola str. Fiocruz LV133	strain: Fiocruz LV133	1193014	gls454069v2.0	RefSeq	NCBI Prokaryotic Genome Annotation Pipeline (PGAP)	Contig	100868	4719846	2012-10-24	3921	PRJNA167235	SAMN02436487	interrogans	1	P1	Canicola	Canicola	2	I		South America	Brazil		Human
GCF_000306155.2	Leptospira interrogans serovar Valbuzzi str. Valbuzzi	strain: Valbuzzi	1193044	gls454012v02	RefSeq	NCBI Prokaryotic Genome Annotation Pipeline (PGAP)	Contig	233741	4539794	2013-04-15	3804	PRJNA167224	SAMN02436490	interrogans	0.996	P1	Valbuzzi	Grippotyphosa	3	II		Oceania	Australia		Human
GCF_000306175.1	Leptospira kirschneri str. 2008720114	strain: 2008720114	1193049	gls454018v2.0	RefSeq	NCBI Prokaryotic Genome Annotation Pipeline (PGAP)	Contig	174378	4391771	2012-10-31	3631	PRJNA167226	SAMN02436489	kirschneri	1	P1	Unknown	Unknown	5	IV		Europe	Croatia		Other rodent
GCF_000306195.1	Leptospira noguchii str. 2001034031	strain: 2001034031	1193053	gls454024v02	RefSeq	NCBI Prokaryotic Genome Annotation Pipeline (PGAP)	Contig	60236	4938803	2013-03-16	4523	PRJNA167228	SAMN02436392	noguchii	0.987	P1	Unknown	Unknown	5	IV		North America	USA		Human
GCF_000306215.1	Leptospira interrogans str. Brem 329	strain: Brem 329	1193039	gls454057v2.0	RefSeq	NCBI Prokaryotic Genome Annotation Pipeline (PGAP)	Contig	219107	4754898	2012-10-31	4000	PRJNA167229	SAMN02436488	interrogans	0.992	P1	Unknown	Unknown	4	III
GCF_000306255.2	Leptospira noguchii serovar Panama str. CZ214	strain: CZ214	1001595	gls454059v02	RefSeq	NCBI Prokaryotic Genome Annotation Pipeline (PGAP)	Contig	280299	4710917	2013-08-07	4034	PRJNA167231	SAMN02436411	noguchii	0.996	P1	Panama	Panama	3	II
GCF_000306295.1	Leptospira interrogans serovar Icterohaemorrhagiae str. Verdun LP	strain: Verdun LP	1193019	gls454117v2.0	RefSeq	NCBI Prokaryotic Genome Annotation Pipeline (PGAP)	Contig	351336	4609830	2012-10-31	3793	PRJNA167244	SAMN02436410	interrogans	0.996	P1	Icterohaemorrhagiae	Icterohaemorrhagiae	2	I		Europe	France		Human
GCF_000306335.1	Leptospira mayottensis 200901122	strain: 200901122	1193010	gls454125v02	RefSeq	NCBI Prokaryotic Genome Annotation Pipeline (PGAP)	Contig	125800	4161553	2012-11-05	3766	PRJNA167247	SAMN02436388	mayottensis	1	P1	Unknown	Unknown	2	I		Indian Ocean	Mayotte		Human	Blood
GCF_000306375.1	Leptospira borgpetersenii str. 200801926	strain: 200801926	1193009	gls454128v2.0	RefSeq	NCBI Prokaryotic Genome Annotation Pipeline (PGAP)	Contig	322377	3974386	2012-10-31	3528	PRJNA167250	SAMN02436387	borgpetersenii	1	P1	Unknown	Unknown	4	III		Indian Ocean	Mayotte		Human	Blood
GCF_000306395.1	Leptospira kirschneri str. 200802841	strain: 200802841	1193047	gls454131v2.0	RefSeq	NCBI Prokaryotic Genome Annotation Pipeline (PGAP)	Contig	148269	4691430	2012-10-24	4035	PRJNA167253	SAMN02436493	kirschneri	1	P1	Unknown	Unknown	4	III		Indian Ocean	Mayotte		Human	Blood
GCF_000306455.1	Leptospira santarosai str. AIM	strain: AIM	1193056	gls454070v02	RefSeq	NCBI Prokaryotic Genome Annotation Pipeline (PGAP)	Contig	120673	4071195	2013-03-16	3709	PRJNA167236	SAMN02436390	santarosai	1	P1	Unknown	Tarassovi	5	IV
GCF_000306475.1	Leptospira santarosai str. JET	strain: JET	1193057	gls454071v02	RefSeq	NCBI Prokaryotic Genome Annotation Pipeline (PGAP)	Contig	111803	4128169	2012-11-05	3814	PRJNA167237	SAMN02436486	santarosai	0.996	P1	Unknown	Tarassovi	5	IV		South America	Colombia		Human
GCF_000306495.2	Leptospira interrogans str. FPW1039	strain: FPW1039	1193040	gls454079v02	RefSeq	NCBI Prokaryotic Genome Annotation Pipeline (PGAP)	Contig	62640	5113365	2013-03-15	4401	PRJNA167242	SAMN02436495	interrogans	0.996	P1	Unknown	Unknown	3	II		Southeast Asia	Thailand		Human
GCF_000306515.1	Leptospira kirschneri str. H2	strain: H2	1193050	gls454082v2.0	RefSeq	NCBI Prokaryotic Genome Annotation Pipeline (PGAP)	Contig	96782	4686300	2012-10-24	4052	PRJNA167243	SAMN02436389	kirschneri	0.996	P1	Unknown	Unknown	4	III		Southeast Asia	Thailand		Human
GCF_000306555.1	Leptospira kirschneri str. 200801774	strain: 200801774	1193045	gls454126v02	RefSeq	NCBI Prokaryotic Genome Annotation Pipeline (PGAP)	Contig	239548	4643998	2013-03-16	3942	PRJNA167248	SAMN02436494	kirschneri	1	P1	Unknown	Grippotyphosa	3	II		Indian Ocean	Mayotte		Human	Blood
GCF_000306575.1	Leptospira santarosai str. 200403458	strain: 200403458	1193058	gls454130v02	RefSeq	NCBI Prokaryotic Genome Annotation Pipeline (PGAP)	Contig	268340	4001694	2013-03-16	3690	PRJNA167252	SAMN02436577	santarosai	0.983	P1	Unknown	Mini	4	III		Caribbean	Guadeloupe		Human
GCF_000306595.1	Leptospira kirschneri str. 200803703	strain: 200803703	1193048	Lkirs200803703v0.2	RefSeq	NCBI Prokaryotic Genome Annotation Pipeline (PGAP)	Contig	133676	4703609	2013-03-16	4010	PRJNA167254	SAMN02436492	kirschneri	1	P1	Unknown	Mini	4	III		Indian Ocean	Mayotte		Human	Blood
GCF_000306635.1	Leptospira noguchii	strain: HAI1536	28182	gls454172v02	RefSeq	NCBI Prokaryotic Genome Annotation Pipeline (PGAP)	Contig	165394	4694952	2013-03-16	4000	PRJNA167257	SAMN02436491	noguchii	1	P1	Unknown	Unknown	5	IV
GCF_000306655.1	Leptospira interrogans str. HAI1594	strain: HAI1594	1193060	gls454173v2.0	RefSeq	NCBI Prokaryotic Genome Annotation Pipeline (PGAP)	Contig	263356	4608233	2012-10-31	3788	PRJNA167258	SAMN02436413	interrogans	0.996	P1	Unknown	Unknown	2	I		South America	Peru		Human
GCF_000306675.2	Leptospira mayottensis 200901116	strain: 200901116	1192864	ASM30667v3	RefSeq	NCBI Prokaryotic Genome Annotation Pipeline (PGAP)	Complete Genome	3815263	4216282	2018-12-21	3665	PRJNA167259	SAMN02436412	mayottensis	1	P1	Unknown	Mini	4	III		Indian Ocean	Mayotte		Human	Blood
GCF_000306925.1	Leptospira interrogans serovar Grippotyphosa str. 2006006986	strain: 2006006986	1193017	gls454020v2.0	RefSeq	NCBI Prokaryotic Genome Annotation Pipeline (PGAP)	Contig	348371	4935986	2012-10-31	4138	PRJNA167227	SAMN02436575	interrogans	0.996	P1	Grippotyphosa	Grippotyphosa	3	II		Africa	Egypt		Human
GCF_000313175.2	Leptospira santarosai serovar Shermani str. LT 821	strain: LT 821	758847	ASM31317v2	RefSeq	NCBI Prokaryotic Genome Annotation Pipeline (PGAP)	Complete Genome	3659905	3983611	2014-10-08	3611	PRJNA47139	SAMN02470123	santarosai	1	P1	Shermani	Shermani	5	IV		Central America	Panama		Rat
GCF_000332395.2	Leptospira santarosai serovar Shermani str. 1342KT	strain: 1342KT	1242989	gls454048v02	RefSeq	NCBI Prokaryotic Genome Annotation Pipeline (PGAP)	Contig	108025	3987811	2013-06-21	3638	PRJNA178172	SAMN02436395	santarosai	0.983	P1	Shermani	Shermani	5	IV
GCF_000332415.1	Leptospira weilii serovar Ranarum str. ICFT	strain: ICFT	1218598	gls454060v02	RefSeq	NCBI Prokaryotic Genome Annotation Pipeline (PGAP)	Contig	146757	4026722	2013-04-08	3675	PRJNA177134	SAMN02436408	weilii	0.992	P1	Ranarum	Ranarum	1	I
GCF_000332435.1	Leptospira santarosai str. ST188	strain: ST188	1218593	gls454005v02	RefSeq	NCBI Prokaryotic Genome Annotation Pipeline (PGAP)	Contig	90930	4062704	2013-03-01	3700	PRJNA177125	SAMN02436570	santarosai	1	P1	Unknown	Unknown	3	II		Caribbean	Trinidad and Tobago		Dog
GCF_000332535.1	Leptospira interrogans serovar Copenhageni str. M20	strain: M20	1249484	gls454204v02	RefSeq	NCBI Prokaryotic Genome Annotation Pipeline (PGAP)	Contig	203115	4628955	2013-04-08	3808	PRJNA178718	SAMN02436483	interrogans	0.987	P1	Copenhageni	Icterohaemorrhagiae	2	I
GCF_000332555.2	Leptospira alstonii serovar Pingchang str. 80-412	strain: 80-412	1218564	gls454193v02	RefSeq	NCBI Prokaryotic Genome Annotation Pipeline (PGAP)	Contig	152980	4437303	2013-08-07	4009	PRJNA177154	SAMN02436571	alstonii	0.996	P1	Pingchang	Ranarum	1	I
GCF_000342365.1	Leptospira interrogans serovar Pomona str. Fox 32256	strain: Fox 32256	1218574	gls454201v02	RefSeq	NCBI Prokaryotic Genome Annotation Pipeline (PGAP)	Contig	47406	4583716	2013-02-28	3826	PRJNA177162	SAMN01886736	interrogans	1	P1	Pomona	Pomona	3	II		North America	USA		Other mammal
GCF_000342645.1	Leptospira interrogans serovar Canicola str. P2655	strain: P2655	1291307	CA_glsol063	RefSeq	NCBI Prokaryotic Genome Annotation Pipeline (PGAP)	Contig	48331	4606909	2013-03-01	3832	PRJNA188981	SAMN01919808	interrogans	1	P1	Canicola	Canicola	2	I		Europe	Portugal		Other rodent
GCF_000342665.1	Leptospira interrogans serovar Copenhageni str. Fiocruz LV4113	strain: Fiocruz LV4113	1291326	CA_glsol095	RefSeq	NCBI Prokaryotic Genome Annotation Pipeline (PGAP)	Contig	55068	4620855	2013-03-01	3810	PRJNA188990	SAMN01920633	interrogans	1	P1	Copenhageni	Icterohaemorrhagiae	2	I
GCF_000342685.1	Leptospira interrogans serovar Pyrogenes str. Sri Lanka 30	strain: Sri Lanka 30	1291356	CA_glsol055	RefSeq	NCBI Prokaryotic Genome Annotation Pipeline (PGAP)	Contig	41720	5032494	2013-03-01	4392	PRJNA188976	SAMN01920597	interrogans	0.996	P1	Pyrogenes	Pyrogenes	2	I		Africa	Tanzania		Other rodent
GCF_000342705.1	Leptospira interrogans serovar Copenhageni str. Fiocruz LV3409	strain: Fiocruz LV3409	1291345	CA_glsol153	RefSeq	NCBI Prokaryotic Genome Annotation Pipeline (PGAP)	Contig	48273	4602194	2013-03-01	3793	PRJNA189013	SAMN01920632	interrogans	1	P1	Copenhageni	Icterohaemorrhagiae	2	I
GCF_000342725.1	Leptospira kirschneri serovar Mozdok 1 str. Vehlefans 3	strain: Vehlefans 3	1291234	CA_glsol062	RefSeq	NCBI Prokaryotic Genome Annotation Pipeline (PGAP)	Contig	45659	4400994	2013-03-01	3676	PRJNA188980	SAMN01919807	kirschneri	1	P1	Mozdok	Pomona	3	II		Unknown	Portugal		Other rodent	Unknown
GCF_000342745.1	Leptospira interrogans serovar Naam str. Naam	strain: Naam	1291361	CA_glsol168	RefSeq	NCBI Prokaryotic Genome Annotation Pipeline (PGAP)	Contig	45594	4987881	2013-03-01	4342	PRJNA189019	SAMN01920596	interrogans	0.996	P1	Naam	Icterohaemorrhagiae	2	I		South America	Brazil		Human
GCF_000342765.1	Leptospira interrogans serovar Copenhageni str. 2007005490	strain: 2007005490	1291319	CA_glsol043	RefSeq	NCBI Prokaryotic Genome Annotation Pipeline (PGAP)	Contig	50979	4601396	2013-03-01	3795	PRJNA188972	SAMN01920622	interrogans	1	P1	Copenhageni	Icterohaemorrhagiae	2	I
GCF_000342805.1	Leptospira interrogans serovar Pyrogenes str. Sri Lanka 14	strain: Sri Lanka 14	1291358	CA_glsol064	RefSeq	NCBI Prokaryotic Genome Annotation Pipeline (PGAP)	Contig	36765	4830118	2013-03-01	4115	PRJNA188982	SAMN01919809	interrogans	1	P1	Pyrogenes	Pyrogenes	3	II	Autumnalis	Europe	Portugal		Rat
GCF_000342825.1	Leptospira interrogans serovar Copenhageni str. Fiocruz LV4108	strain: Fiocruz LV4108	1291325	CA_glsol094	RefSeq	NCBI Prokaryotic Genome Annotation Pipeline (PGAP)	Contig	52818	4619561	2013-03-01	3801	PRJNA188989	SAMN01920570	interrogans	1	P1	Copenhageni	Icterohaemorrhagiae	2	I
GCF_000342845.1	Leptospira interrogans serovar Copenhageni str. Fiocruz LV4118	strain: Fiocruz LV4118	1291327	CA_glsol098	RefSeq	NCBI Prokaryotic Genome Annotation Pipeline (PGAP)	Contig	47095	4603270	2013-03-01	3814	PRJNA188993	SAMN01919804	interrogans	1	P1	Copenhageni	Icterohaemorrhagiae	2	I
GCF_000342865.1	Leptospira interrogans serovar Pyrogenes str. Sri Lanka 39	strain: Sri Lanka 39	1291355	CA_glsol054	RefSeq	NCBI Prokaryotic Genome Annotation Pipeline (PGAP)	Contig	39737	4852809	2013-03-01	4160	PRJNA188975	SAMN01920626	interrogans	0.996	P1	Pyrogenes	Pyrogenes	2	I		Africa	Tanzania		Other rodent
GCF_000342885.1	Leptospira borgpetersenii serovar Hardjo-bovis str. Lely 607	strain: Lely 607	1291206	CA_glsol060	RefSeq	NCBI Prokaryotic Genome Annotation Pipeline (PGAP)	Contig	33297	3774172	2013-03-01	3407	PRJNA188978	SAMN01919805	borgpetersenii	0.996	P1	Hardjo	Sejroe	4	III		Europe	Netherlands		Cow
GCF_000342905.1	Leptospira interrogans serovar Pyrogenes str. Sri Lanka 46	strain: Sri Lanka 46	1291354	CA_glsol053	RefSeq	NCBI Prokaryotic Genome Annotation Pipeline (PGAP)	Contig	43116	4809837	2013-03-01	4106	PRJNA188973	SAMN01920595	interrogans	1	P1	Pyrogenes	Pyrogenes	2	I		Africa	Tanzania		Other rodent
GCF_000342925.1	Leptospira interrogans serovar Szwajizak str. Szwajizak	strain: Szwajizak	1291310	CA_glsol201	RefSeq	NCBI Prokaryotic Genome Annotation Pipeline (PGAP)	Contig	31905	4879788	2013-03-01	4270	PRJNA189023	SAMN01919802	interrogans	0.996	P1	Szwajizak	Mini	4	III		Oceania	Australia		Human
GCF_000342945.1	Leptospira interrogans serovar Manilae str. K56	strain: K56	1291363	CA_glsol184	RefSeq	NCBI Prokaryotic Genome Annotation Pipeline (PGAP)	Contig	50604	4669465	2013-03-01	3880	PRJNA189022	SAMN01919801	interrogans	1	P1	Manilae	Pyrogenes	2	I		Southeast Asia	Philippines		Rat
GCF_000342965.1	Leptospira interrogans serovar Copenhageni str. Fiocruz LV2841	strain: Fiocruz LV2841	1291335	CA_glsol128	RefSeq	NCBI Prokaryotic Genome Annotation Pipeline (PGAP)	Contig	51371	4610408	2013-03-01	3786	PRJNA189002	SAMN01920630	interrogans	0.996	P1	Copenhageni	Icterohaemorrhagiae	2	I
GCF_000342985.1	Leptospira interrogans serovar Copenhageni str. 2006006982	strain: 2006006982	1291316	CA_glsol037	RefSeq	NCBI Prokaryotic Genome Annotation Pipeline (PGAP)	Contig	46838	4643597	2013-03-01	3823	PRJNA188967	SAMN01920564	interrogans	0.996	P1	Copenhageni	Icterohaemorrhagiae	2	I
GCF_000343005.1	Leptospira interrogans serovar Copenhageni str. 2002000634	strain: 2002000634	1291317	CA_glsol041	RefSeq	NCBI Prokaryotic Genome Annotation Pipeline (PGAP)	Contig	60213	4615771	2013-03-01	3825	PRJNA188970	SAMN01920610	interrogans	1	P1	Copenhageni	Icterohaemorrhagiae	2	I		North America	USA	Hawai	Human
GCF_000343025.1	Leptospira interrogans serovar Pomona str. 2006006962	strain: 2006006962	1291359	CA_glsol038	RefSeq	NCBI Prokaryotic Genome Annotation Pipeline (PGAP)	Contig	37213	4563168	2013-03-01	3839	PRJNA188968	SAMN01920608	interrogans	0.996	P1	Pomona	Pomona	3	II		Africa	Egypt		Human
GCF_000343085.1	Leptospira interrogans serovar Copenhageni str. Fiocruz LV237	strain: Fiocruz LV237	1291324	CA_glsol093	RefSeq	NCBI Prokaryotic Genome Annotation Pipeline (PGAP)	Contig	64403	4617811	2013-03-01	3809	PRJNA188988	SAMN01920569	interrogans	0.992	P1	Copenhageni	Icterohaemorrhagiae	2	I
GCF_000343105.1	Leptospira interrogans serovar Copenhageni str. 2002009669	strain: 2002009669	1291318	CA_glsol042	RefSeq	NCBI Prokaryotic Genome Annotation Pipeline (PGAP)	Contig	49767	4572939	2013-03-01	3779	PRJNA188971	SAMN01920624	interrogans	0.996	P1	Copenhageni	Icterohaemorrhagiae	2	I		North America	USA		Human
GCF_000343125.1	Leptospira interrogans str. Fiocruz LV4114	strain: Fiocruz LV4114	1291364	CA_glsol096	RefSeq	NCBI Prokaryotic Genome Annotation Pipeline (PGAP)	Contig	56561	4613819	2013-03-01	3814	PRJNA188991	SAMN01920130	interrogans	1	P1	Unknown	Unknown	2	I
GCF_000343145.1	Leptospira interrogans str. Fiocruz LV4117	strain: Fiocruz LV4117	1291365	CA_glsol097	RefSeq	NCBI Prokaryotic Genome Annotation Pipeline (PGAP)	Contig	63995	4605596	2013-03-01	3803	PRJNA188992	SAMN01919803	interrogans	1	P1	Copenhageni	Icterohaemorrhagiae	2	I		South America	Brazil		Human
GCF_000343165.1	Leptospira interrogans serovar Icterohaemorrhagiae str. RGA	strain: RGA	1291351	CA_glsol113	RefSeq	NCBI Prokaryotic Genome Annotation Pipeline (PGAP)	Contig	61199	4600016	2013-03-01	3787	PRJNA188999	SAMN01920605	interrogans	1	P1	Icterohaemorrhagiae	Icterohaemorrhagiae	2	I		Europe	Belgium		Human
GCF_000343185.1	Leptospira interrogans serovar Copenhageni str. Fiocruz LV4152	strain: Fiocruz LV4152	1291328	CA_glsol099	RefSeq	NCBI Prokaryotic Genome Annotation Pipeline (PGAP)	Contig	49503	4671937	2013-03-01	3857	PRJNA188994	SAMN01920115	interrogans	1	P1	Copenhageni	Icterohaemorrhagiae	2	I
GCF_000343205.1	Leptospira interrogans serovar Copenhageni str. Fiocruz LV2807	strain: Fiocruz LV2807	1291333	CA_glsol121	RefSeq	NCBI Prokaryotic Genome Annotation Pipeline (PGAP)	Contig	46188	4617269	2013-03-01	3803	PRJNA189000	SAMN01920565	interrogans	1	P1	Copenhageni	Icterohaemorrhagiae	2	I
GCF_000343225.1	Leptospira interrogans serovar Copenhageni str. Fiocruz LV4173	strain: Fiocruz LV4173	1291337	CA_glsol138	RefSeq	NCBI Prokaryotic Genome Annotation Pipeline (PGAP)	Contig	55834	4611929	2013-03-01	3790	PRJNA189004	SAMN01920631	interrogans	1	P1	Copenhageni	Icterohaemorrhagiae	2	I
GCF_000343245.1	Leptospira interrogans serovar Copenhageni str. Fiocruz LV2919	strain: Fiocruz LV2919	1291336	CA_glsol131	RefSeq	NCBI Prokaryotic Genome Annotation Pipeline (PGAP)	Contig	49783	4613090	2013-03-01	3796	PRJNA189003	SAMN01920118	interrogans	1	P1	Copenhageni	Icterohaemorrhagiae	2	I
GCF_000343265.1	Leptospira interrogans serovar Copenhageni str. Fiocruz LV4034	strain: Fiocruz LV4034	1291346	CA_glsol159	RefSeq	NCBI Prokaryotic Genome Annotation Pipeline (PGAP)	Contig	59502	4615887	2013-03-01	3794	PRJNA189014	SAMN01920127	interrogans	0.992	P1	Copenhageni	Icterohaemorrhagiae	2	I
GCF_000343285.1	Leptospira interrogans serovar Copenhageni str. Fiocruz LV4211	strain: Fiocruz LV4211	1291347	CA_glsol160	RefSeq	NCBI Prokaryotic Genome Annotation Pipeline (PGAP)	Contig	57212	4614427	2013-03-01	3810	PRJNA189015	SAMN01920567	interrogans	1	P1	Copenhageni	Icterohaemorrhagiae	2	I
GCF_000343305.1	Leptospira interrogans serovar Icterohaemorrhagiae str. Kantorowic	strain: Kantorowic	1291353	CA_glsol164	RefSeq	NCBI Prokaryotic Genome Annotation Pipeline (PGAP)	Contig	48240	4609240	2013-03-01	3805	PRJNA189017	SAMN01920611	interrogans	0.992	P1	Icterohaemorrhagiae	Icterohaemorrhagiae	2	I		South America	Brazil		Dog
GCF_000343345.1	Leptospira interrogans serovar Pomona str. 2006006968	strain: 2006006968	1291360	CA_glsol039	RefSeq	NCBI Prokaryotic Genome Annotation Pipeline (PGAP)	Contig	33291	4555706	2013-03-01	3855	PRJNA188969	SAMN01920609	interrogans	0.996	P1	Pomona	Pomona	3	II		Africa	Egypt		Human
GCF_000343375.1	Leptospira interrogans serovar Manilae str. UP-OM	strain: UP-OM	1291362	CA_glsol183	RefSeq	NCBI Prokaryotic Genome Annotation Pipeline (PGAP)	Contig	49849	4657516	2013-03-01	3867	PRJNA189021	SAMN01920112	interrogans	1	P1	Manilae	Pyrogenes	2	I		Southeast Asia	Philippines		Human
GCF_000343395.1	Leptospira santarosai serovar Szwajizak str. Oregon	strain: Oregon	1291304	CA_glsol025	RefSeq	NCBI Prokaryotic Genome Annotation Pipeline (PGAP)	Contig	71946	3906522	2013-03-01	3658	PRJNA188962	SAMN01920623	santarosai	0.996	P1	Szwajizak	Mini	4	III		North America	USA		Cow
GCF_000343415.1	Leptospira interrogans serovar Jalna str. 2008720116	strain: 2008720116	1291308	CA_glsol026	RefSeq	NCBI Prokaryotic Genome Annotation Pipeline (PGAP)	Contig	42461	4649604	2013-03-01	3895	PRJNA188963	SAMN01920105	interrogans	1	P1	Jalna	Australis	3	II		Europe	Croatia		Other rodent
GCF_000343435.1	Leptospira interrogans serovar Jalna str. 2008720117	strain: 2008720117	1291309	CA_glsol027	RefSeq	NCBI Prokaryotic Genome Annotation Pipeline (PGAP)	Contig	48689	4637861	2013-03-01	3866	PRJNA188964	SAMN01920628	interrogans	0.983	P1	Jalna	Australis	3	II		Europe	Croatia		Other rodent
GCF_000343455.1	Leptospira interrogans serovar Pyrogenes str. 2006006973	strain: 2006006973	1291357	CA_glsol032	RefSeq	NCBI Prokaryotic Genome Annotation Pipeline (PGAP)	Contig	50003	4798347	2013-03-01	4040	PRJNA188965	SAMN01920108	interrogans	1	P1	Pyrogenes	Pyrogenes	2	I		Africa	Egypt		Human
GCF_000343475.1	Leptospira interrogans serovar Copenhageni str. 2006006972	strain: 2006006972	1291315	CA_glsol036	RefSeq	NCBI Prokaryotic Genome Annotation Pipeline (PGAP)	Contig	50308	4597314	2013-03-01	3807	PRJNA188966	SAMN01920629	interrogans	0.992	P1	Copenhageni	Icterohaemorrhagiae	2	I		Africa	Egypt		Human
GCF_000343495.1	Leptospira interrogans serovar Copenhageni str. P2431	strain: P2431	1291320	CA_glsol072	RefSeq	NCBI Prokaryotic Genome Annotation Pipeline (PGAP)	Contig	55071	4608915	2013-03-01	3803	PRJNA188983	SAMN01920592	interrogans	1	P1	Copenhageni	Icterohaemorrhagiae	2	I		Europe	Portugal		Human
GCF_000343515.1	Leptospira interrogans serovar Icterohaemorrhagiae str. 201100516	strain: 201100516	1291352	CA_glsol090	RefSeq	NCBI Prokaryotic Genome Annotation Pipeline (PGAP)	Contig	45191	4619999	2013-03-01	3805	PRJNA188985	SAMN01920593	interrogans	1	P1	Icterohaemorrhagiae	Icterohaemorrhagiae	2	I		Caribbean	Guadeloupe		Human
GCF_000343535.1	Leptospira interrogans serovar Copenhageni str. Fiocruz LV256	strain: Fiocruz LV256	1291321	CA_glsol086	RefSeq	NCBI Prokaryotic Genome Annotation Pipeline (PGAP)	Contig	51500	4593268	2013-03-01	3799	PRJNA188984	SAMN01920621	interrogans	1	P1	Copenhageni	Icterohaemorrhagiae	2	I
GCF_000343555.1	Leptospira kirschneri serovar Mozdok 1 str. Vehlefans 2	strain: Vehlefans 2	1291233	CA_glsol061	RefSeq	NCBI Prokaryotic Genome Annotation Pipeline (PGAP)	Contig	39231	4412676	2013-03-01	3702	PRJNA188979	SAMN01919806	kirschneri	1	P1	Mozdok	Pomona	3	II		Unknown	Unknown		Cow	Unknown
GCF_000343575.1	Leptospira interrogans serovar Copenhageni str. Fiocruz LV4160	strain: Fiocruz LV4160	1291330	CA_glsol102	RefSeq	NCBI Prokaryotic Genome Annotation Pipeline (PGAP)	Contig	46235	4617778	2013-03-01	3812	PRJNA188996	SAMN01920591	interrogans	1	P1	Copenhageni	Icterohaemorrhagiae	2	I
GCF_000343595.1	Leptospira interrogans serovar Copenhageni str. 200701182	strain: 200701182	1291329	CA_glsol101	RefSeq	NCBI Prokaryotic Genome Annotation Pipeline (PGAP)	Contig	50882	4571977	2013-03-01	3784	PRJNA188995	SAMN01920617	interrogans	0.996	P1	Copenhageni	Icterohaemorrhagiae	2	I
GCF_000343615.1	Leptospira interrogans serovar Copenhageni str. Fiocruz LV2750	strain: Fiocruz LV2750	1291331	CA_glsol103	RefSeq	NCBI Prokaryotic Genome Annotation Pipeline (PGAP)	Contig	45832	4610924	2013-03-01	3800	PRJNA188997	SAMN01920618	interrogans	1	P1	Copenhageni	Icterohaemorrhagiae	2	I
GCF_000343635.1	Leptospira interrogans serovar Copenhageni str. Fiocruz LV2766	strain: Fiocruz LV2766	1291332	CA_glsol108	RefSeq	NCBI Prokaryotic Genome Annotation Pipeline (PGAP)	Contig	49766	4624842	2013-03-01	3822	PRJNA188998	SAMN01920604	interrogans	1	P1	Copenhageni	Icterohaemorrhagiae	2	I
GCF_000343655.1	Leptospira interrogans serovar Copenhageni str. Fiocruz LV2816	strain: Fiocruz LV2816	1291334	CA_glsol124	RefSeq	NCBI Prokaryotic Genome Annotation Pipeline (PGAP)	Contig	55420	4636877	2013-03-01	3829	PRJNA189001	SAMN01920566	interrogans	1	P1	Copenhageni	Icterohaemorrhagiae	2	I
GCF_000343675.1	Leptospira interrogans serovar Copenhageni str. Fiocruz LV3076	strain: Fiocruz LV3076	1291338	CA_glsol139	RefSeq	NCBI Prokaryotic Genome Annotation Pipeline (PGAP)	Contig	61524	4597955	2013-03-01	3801	PRJNA189005	SAMN01920121	interrogans	1	P1	Copenhageni	Icterohaemorrhagiae	2	I
GCF_000343695.1	Leptospira interrogans serovar Copenhageni str. Fiocruz LV3213	strain: Fiocruz LV3213	1291339	CA_glsol143	RefSeq	NCBI Prokaryotic Genome Annotation Pipeline (PGAP)	Contig	45192	4632963	2013-03-01	3826	PRJNA189006	SAMN01920619	interrogans	1	P1	Copenhageni	Icterohaemorrhagiae	2	I
GCF_000343715.1	Leptospira interrogans serovar Copenhageni str. Fiocruz LV4212	strain: Fiocruz LV4212	1291340	CA_glsol145	RefSeq	NCBI Prokaryotic Genome Annotation Pipeline (PGAP)	Contig	51089	4619742	2013-03-01	3817	PRJNA189007	SAMN01920587	interrogans	1	P1	Copenhageni	Icterohaemorrhagiae	2	I
GCF_000343735.1	Leptospira interrogans serovar Copenhageni str. Wijnberg	strain: Wijnberg	1291341	CA_glsol146	RefSeq	NCBI Prokaryotic Genome Annotation Pipeline (PGAP)	Contig	49052	4613312	2013-03-01	3809	PRJNA189008	SAMN01920588	interrogans	0.996	P1	Copenhageni	Icterohaemorrhagiae	2	I		South America	Brazil		Human
GCF_000343755.1	Leptospira interrogans serovar Copenhageni str. Fiocruz LV4217	strain: Fiocruz LV4217	1291342	CA_glsol147	RefSeq	NCBI Prokaryotic Genome Annotation Pipeline (PGAP)	Contig	44532	4611364	2013-03-01	3808	PRJNA189009	SAMN01920589	interrogans	1	P1	Copenhageni	Icterohaemorrhagiae	2	I
GCF_000343775.1	Leptospira interrogans serovar Copenhageni str. Fiocruz LV4174	strain: Fiocruz LV4174	1291343	CA_glsol148	RefSeq	NCBI Prokaryotic Genome Annotation Pipeline (PGAP)	Contig	44063	4625646	2013-03-01	3814	PRJNA189010	SAMN01920590	interrogans	1	P1	Copenhageni	Icterohaemorrhagiae	2	I
GCF_000343795.1	Leptospira interrogans serovar Copenhageni str. Fiocruz LV4188	strain: Fiocruz LV4188	1291344	CA_glsol150	RefSeq	NCBI Prokaryotic Genome Annotation Pipeline (PGAP)	Contig	47809	4614115	2013-03-01	3813	PRJNA189012	SAMN01920124	interrogans	1	P1	Copenhageni	Icterohaemorrhagiae	2	I
GCF_000343815.1	Leptospira interrogans str. Fiocruz LV4225	strain: Fiocruz LV4225	1291366	CA_glsol149	RefSeq	NCBI Prokaryotic Genome Annotation Pipeline (PGAP)	Contig	49358	4596397	2013-03-01	3802	PRJNA189011	SAMN01920620	interrogans	1	P1	Unknown	Unknown	2	I
GCF_000343835.1	Leptospira interrogans serovar Copenhageni str. Fiocruz LV4234	strain: Fiocruz LV4234	1291348	CA_glsol161	RefSeq	NCBI Prokaryotic Genome Annotation Pipeline (PGAP)	Contig	46393	4598345	2013-03-01	3794	PRJNA189016	SAMN01920568	interrogans	1	P1	Copenhageni	Icterohaemorrhagiae	2	I
GCF_000346655.1	Leptospira noguchii str. Bonito	strain: Bonito	1218586	gls454072v02	RefSeq	NCBI Prokaryotic Genome Annotation Pipeline (PGAP)	Contig	25497	4498978	2013-03-14	3728	PRJNA177135	SAMN01801600	noguchii	0.992	P1	Unknown	Autumnalis	3	II		South America	Brazil		Human
GCF_000346695.1	Leptospira interrogans serovar Pomona str. CSL10083	strain: CSL10083	1240692	gls454200v02	RefSeq	NCBI Prokaryotic Genome Annotation Pipeline (PGAP)	Contig	44679	4574387	2013-03-14	3833	PRJNA177161	SAMN01886735	interrogans	1	P1	Unknown	Pomona	3	II		North America	USA		Other mammal
GCF_000346895.1	Leptospira kirschneri str. JB	strain: JB	1218584	gls454198v01	RefSeq	NCBI Prokaryotic Genome Annotation Pipeline (PGAP)	Contig	45633	4360155	2013-03-15	3642	PRJNA177159	SAMN01801607	kirschneri	0.996	P1	Unknown	Unknown	3	II		Middle East	Iran		Human
GCF_000346915.1	Leptospira santarosai str. HAI1349	strain: HAI1349	1049981	gls454169v01	RefSeq	NCBI Prokaryotic Genome Annotation Pipeline (PGAP)	Contig	76259	3851754	2013-03-15	3524	PRJNA74153	SAMN01047922	santarosai	1	P1	Unknown	Unknown	3	II		South America	Peru		Human
GCF_000346935.1	Leptospira interrogans serovar Valbuzzi str. Duyster	strain: Duyster	1218582	gls454013v01	RefSeq	NCBI Prokaryotic Genome Annotation Pipeline (PGAP)	Contig	52754	4672622	2013-03-15	4032	PRJNA177127	SAMN01801580	interrogans	1	P1	Valbuzzi	Grippotyphosa	3	II		Unknown	Unknown		Horse
GCF_000346975.1	Leptospira borgpetersenii serovar Hardjo-bovis str. Sponselee	strain: Sponselee CDC	1303729	gls454016v01	RefSeq	NCBI Prokaryotic Genome Annotation Pipeline (PGAP)	Contig	31392	3776198	2013-03-15	3454	PRJNA177128	SAMN01801594	borgpetersenii	0.987	P1	Hardjo	Sejroe	4	III		Europe	Netherlands		Cow
GCF_000346995.1	Leptospira kirschneri	strain: CBC613	29507	gls454166v01	RefSeq	NCBI Prokaryotic Genome Annotation Pipeline (PGAP)	Contig	44537	4459895	2013-03-15	3778	PRJNA177150	SAMN01801599	kirschneri	0.996	P1	Unknown	Unknown	2	I		South America	Peru		Cow
GCF_000347015.1	Leptospira kirschneri str. MMD1493	strain: MMD1493	1218583	gls454176v01	RefSeq	NCBI Prokaryotic Genome Annotation Pipeline (PGAP)	Contig	49147	4289160	2013-03-15	3561	PRJNA177151	SAMN01801602	kirschneri	0.987	P1	Unknown	Unknown	3	II		South America	Peru		Other mammal
GCF_000347055.1	Leptospira interrogans str. 2003000735	strain: 2003000735	1218579	gls454034v01	RefSeq	NCBI Prokaryotic Genome Annotation Pipeline (PGAP)	Contig	41353	4893012	2013-03-15	4214	PRJNA177131	SAMN01801596	interrogans	1	P1	Unknown	Unknown	3	II
GCF_000347095.1	Leptospira interrogans str. UT126	strain: UT126	1049940	gls454111v01	RefSeq	NCBI Prokaryotic Genome Annotation Pipeline (PGAP)	Contig	32911	4862914	2013-03-15	4137	PRJNA74129	SAMN01766539	interrogans	0.987	P1	Unknown	Unknown	2	I		Southeast Asia	Thailand		Human
GCF_000347115.1	Leptospira interrogans str. 2002000632	strain: 2002000632	1218578	gls454033v01	RefSeq	NCBI Prokaryotic Genome Annotation Pipeline (PGAP)	Contig	37125	4896897	2013-03-15	4229	PRJNA177130	SAMN01801595	interrogans	0.996	P1	Unknown	Unknown	3	II
GCF_000347135.1	Leptospira interrogans str. 2002000631	strain: 2002000631	1218577	gls454032v01	RefSeq	NCBI Prokaryotic Genome Annotation Pipeline (PGAP)	Contig	36430	4847936	2013-03-15	4144	PRJNA177129	SAMN01801593	interrogans	1	P1	Unknown	Unknown	3	II
GCF_000347155.1	Leptospira interrogans serovar Pomona str. CSL4002	strain: CSL4002	1240691	gls454197v01	RefSeq	NCBI Prokaryotic Genome Annotation Pipeline (PGAP)	Contig	41059	4591338	2013-03-15	3851	PRJNA177158	SAMN01801606	interrogans	1	P1	Unknown	Pomona	3	II		North America	USA		Other mammal
GCF_000347175.1	Leptospira alstonii serovar Sichuan str. 79601	strain: 79601	1218565	gls454194v01	RefSeq	NCBI Prokaryotic Genome Annotation Pipeline (PGAP)	Contig	68494	4436408	2013-03-15	4078	PRJNA177155	SAMN01801604	alstonii	0.992	P1	Sichuan	Unknown	1	I		Asia	China		Amphibian
GCF_000347215.1	Leptospira kirschneri serovar Bim str. PUO 1247	strain: PUO 1247	1240688	gls454042v01	RefSeq	NCBI Prokaryotic Genome Annotation Pipeline (PGAP)	Contig	45376	4377203	2013-03-15	3624	PRJNA177132	SAMN01801597	kirschneri	1	P1	Bim	Autumnalis	3	II		North America	USA		Human
GCF_000347235.1	Leptospira kirschneri serovar Bulgarica str. Nikolaevo	strain: Nikolaevo	1240687	gls454008v01	RefSeq	NCBI Prokaryotic Genome Annotation Pipeline (PGAP)	Contig	38690	4489381	2013-03-15	3840	PRJNA177126	SAMN01798240	kirschneri	0.996	P1	Bulgarica	Autumnalis	3	II		Europe	Bulgaria		Human
GCF_000347255.1	Leptospira interrogans str. Kito	strain: Kito	1193042	gls454075v01	RefSeq	NCBI Prokaryotic Genome Annotation Pipeline (PGAP)	Contig	41578	4684013	2013-03-15	3902	PRJNA167240	SAMN01162021	interrogans	1	P1	Unknown	Canicola	2	I		South America	Brazil		Dog
GCF_000348015.1	Leptospira santarosai str. CBC1531	strain: CBC1531	1218594	gls454162v01	RefSeq	NCBI Prokaryotic Genome Annotation Pipeline (PGAP)	Contig	25912	3835045	2013-03-21	3533	PRJNA177149	SAMN01919772	santarosai	1	P1	Unknown	Unknown	4	III		South America	Peru		Cow
GCF_000350585.1	Leptospira noguchii str. Cascata	strain: Cascata	1193054	gls454073v01	RefSeq	NCBI Prokaryotic Genome Annotation Pipeline (PGAP)	Contig	21776	4547785	2013-04-03	3900	PRJNA167238	SAMN01162017	noguchii	0.996	P1	Unknown	Bataviae	5	IV		South America	Brazil		Human
GCF_000350605.1	Leptospira noguchii str. Hook	strain: Hook	1193055	gls454074v01	RefSeq	NCBI Prokaryotic Genome Annotation Pipeline (PGAP)	Contig	24154	4545395	2013-04-03	3728	PRJNA167239	SAMN01162022	noguchii	0.996	P1	Unknown	Australis	3	II		South America	Brazil		Dog
GCF_000353225.1	Leptospira borgpetersenii serovar Javanica str. L0066	strain: L0066	1291207	CA_glsol174	RefSeq	NCBI Prokaryotic Genome Annotation Pipeline (PGAP)	Contig	82820	3879562	2013-03-01	3395	PRJNA189020	SAMN01920625	borgpetersenii	1	P1	Javanica	Javanica	1	I		Southeast Asia	Thailand		Human
GCF_000355135.1	Leptospira borgpetersenii serovar Hardjo-bovis str. Sponselee	strain: Sponselee	1303729	CA_glsol077	RefSeq	NCBI Prokaryotic Genome Annotation Pipeline (PGAP)	Contig	32590	3755643	2013-04-06	3411	PRJNA191805	SAMN01994529	borgpetersenii	0.962	P1	Hardjo	Sejroe	4	III		Europe	Netherlands		Cow
GCF_000612525.2	Leptospira interrogans serovar Manilae	strain: mutant m77	214675	M77v1	RefSeq	NCBI Prokaryotic Genome Annotation Pipeline (PGAP)	Scaffold	37993	4628941	2014-04-04	3845	PRJNA240265	SAMN02673560	interrogans	0.996	P1	Manilae	Pyrogenes	2	I
GCF_000758025.1	Leptospira interrogans serovar Lai	strain: SR61	57678	ASM75802v1	RefSeq	NCBI Prokaryotic Genome Annotation Pipeline (PGAP)	Contig	35514	4891582	2014-09-25	4310	PRJNA255705	SAMN02928167	interrogans	0.996	P1	Lai	Icterohaemorrhagiae	2	I		Indian Ocean	Sri Lanka		Human	Blood
GCF_000758045.1	Leptospira borgpetersenii serovar Ballum	strain: Muis5	280505	ASM75804v1	RefSeq	NCBI Prokaryotic Genome Annotation Pipeline (PGAP)	Contig	53113	3887643	2014-09-25	3426	PRJNA255706	SAMN02928168	borgpetersenii	0.996	P1	Ballum	Ballum	1	I		Europe	Netherlands		Other rodent	Kidney
GCF_000772835.2	Leptospira kirschneri serovar Mozdok	strain: 61H	437752	ASM77283v2	RefSeq	NCBI Prokaryotic Genome Annotation Pipeline (PGAP)	Scaffold	45311	4483346	2015-08-25	3747	PRJNA264469	SAMN03135151	kirschneri	1	P1	Mozdok	Pomona	3	II		South America	Brazil		Human	Blood
GCF_000941035.1	Leptospira interrogans serovar Linhai str. 56609	strain: 56609	1395589	ASM94103v1	RefSeq	NCBI Prokaryotic Genome Annotation Pipeline (PGAP)	Complete Genome	4331770	4915652	2015-03-04	4056	PRJNA217894	SAMN03375751	interrogans	0.996	P1	Linhai	Grippotyphosa	3	II		Asia	China		Human
GCF_001008325.2	Leptospira santarosai	strain: U233	28183	ASM100832v2	RefSeq	NCBI Prokaryotic Genome Annotation Pipeline (PGAP)	Chromosome	119109	3940332	2018-04-06	3587	PRJNA280849	SAMN03470256	santarosai	1	P1	Unknown	Grippotyphosa	5	IV	A serogroup of class IV	South America	Brazil		Cow	Urine
GCF_001008335.2	Leptospira santarosai	strain: U164	28183	ASM100833v2	RefSeq	NCBI Prokaryotic Genome Annotation Pipeline (PGAP)	Chromosome	81762	4060207	2018-04-04	3748	PRJNA280848	SAMN03470254	santarosai	0.996	P1	Unknown	Tarassovi	5	IV		South America	Brazil		Cow	Urine
GCF_001010765.1	Leptospira interrogans serovar Bratislava	strain: PigK151	338215	ASM101076v1	RefSeq	NCBI Prokaryotic Genome Annotation Pipeline (PGAP)	Complete Genome	4370471	4721584	2015-05-20	3875	PRJNA269972	SAMN03259167	interrogans	0.996	P1	Bratislava	Australis	3	II		North America	USA		Pig	Kidney
GCF_001022315.1	Leptospira interrogans serovar Muenchen	strain: acegua	436145	ASM102231v1	RefSeq	NCBI Prokaryotic Genome Annotation Pipeline (PGAP)	Scaffold	63489	4647713	2015-06-09	3946	PRJNA283268	SAMN03610058	interrogans	0.992	P1	Muenchen	Australis	3	II		South America	Brazil		Cow	Fetus
GCF_001047635.1	Leptospira interrogans serovar Manilae	strain: UP-MMC-NIID LP	214675	ASM104763v1	RefSeq	NCBI Prokaryotic Genome Annotation Pipeline (PGAP)	Complete Genome	4238972	4667405	2015-07-08	3821	PRJNA287300	SAMN03780437	interrogans	1	P1	Manilae	Pyrogenes	2	I		Asia	Japan		Other rodent	Kidney
GCF_001047655.1	Leptospira interrogans serovar Manilae	strain: UP-MMC-NIID HP	214675	ASM104765v1	RefSeq	NCBI Prokaryotic Genome Annotation Pipeline (PGAP)	Complete Genome	4238922	4667354	2015-07-08	3820	PRJNA287301	SAMN03780438	interrogans	1	P1	Manilae	Pyrogenes	2	I		Asia	Japan		Other rodent	Kidney
GCF_001293065.1	Leptospira interrogans serovar Hardjo str. Norma	strain: Norma	1279460	ASM129306v1	RefSeq	NCBI Prokaryotic Genome Annotation Pipeline (PGAP)	Complete Genome	4406718	4762150	2015-09-17	3944	PRJNA185511	SAMN03853357	interrogans	0.987	P1	Hardjo	Sejroe	4	III		South America	Brazil		Cow	Urine
GCF_001401895.1	Leptospira kirschneri serovar Mozdok	strain: M36/05	437752	ASM140189v1	RefSeq	NCBI Prokaryotic Genome Annotation Pipeline (PGAP)	Contig	240473	4459917	2015-10-21	3704	PRJNA298236	SAMN04156848	kirschneri	1	P1	Mozdok	Pomona	3	II		South America	Brazil		Rat	Kidney
GCF_001412475.2	Leptospira interrogans serovar Canicola	strain: LO-4	211880	ASM141247v2	RefSeq	NCBI Prokaryotic Genome Annotation Pipeline (PGAP)	Contig	200355	4744267	2017-01-17	3925	PRJNA287446	SAMN03783264	interrogans	1	P1	Canicola	Canicola	2	I		South America	Brazil		Pig	Liver
GCF_001417585.1	Leptospira interrogans serovar Canicola	strain: LO-3	211880	ASM141758v1	RefSeq	NCBI Prokaryotic Genome Annotation Pipeline (PGAP)	Contig	24740	4696320	2015-10-26	3957	PRJNA287446	SAMN03783263	interrogans	0.996	P1	Canicola	Canicola	2	I		South America	Brazil		Pig	Liver
GCF_001443305.1	Leptospira interrogans serovar Hardjo-prajitno	strain: Hardjoprajitno	38347	ASM144330v1	RefSeq	NCBI Prokaryotic Genome Annotation Pipeline (PGAP)	Chromosome	174697	4692322	2015-11-13	3883	PRJNA296687	SAMN04102139	interrogans	0.992	P1	Hardjo	Sejroe	4	III		Southeast Asia	Indonesia		Human	Kidney
GCF_001444465.1	Leptospira borgpetersenii serovar Ballum	strain: 56604	280505	ASM144446v1	RefSeq	NCBI Prokaryotic Genome Annotation Pipeline (PGAP)	Complete Genome	3550837	4037579	2015-11-17	3519	PRJNA287732	SAMN03785545	borgpetersenii	0.983	P1	Unknown	Unknown	5	IV		Asia	China		Rat
GCF_001542585.1	Leptospira interrogans	strain: 702	173	ASM154258v1	RefSeq	NCBI Prokaryotic Genome Annotation Pipeline (PGAP)	Contig	32265	4625919	2016-01-27	3852	PRJNA301003	SAMN04231379	interrogans	0.987	P1	Unknown	Unknown	3	II
GCF_001542605.1	Leptospira interrogans	strain: 733	173	ASM154260v1	RefSeq	NCBI Prokaryotic Genome Annotation Pipeline (PGAP)	Contig	33971	4627169	2016-01-27	3850	PRJNA301003	SAMN04235587	interrogans	0.992	P1	Unknown	Unknown	3	II
GCF_001567645.1	Leptospira interrogans	strain: H78Shuang4	173	ASM156764v1	RefSeq	NCBI Prokaryotic Genome Annotation Pipeline (PGAP)	Contig	34776	4715808	2016-02-24	3994	PRJNA257237	SAMN02949576	interrogans	0.996	P1	Unknown	Unknown	3	II
GCF_001567655.1	Leptospira interrogans	strain: 56673	173	ASM156765v1	RefSeq	NCBI Prokaryotic Genome Annotation Pipeline (PGAP)	Contig	33333	4620362	2016-02-24	3857	PRJNA257237	SAMN02949560	interrogans	1	P1	Unknown	Unknown	2	I
GCF_001567675.1	Leptospira interrogans	strain: 56666	173	ASM156767v1	RefSeq	NCBI Prokaryotic Genome Annotation Pipeline (PGAP)	Contig	34852	4618420	2016-02-24	3833	PRJNA257237	SAMN02949559	interrogans	1	P1	Unknown	Unknown	2	I
GCF_001567705.1	Leptospira interrogans	strain: 56678	173	ASM156770v1	RefSeq	NCBI Prokaryotic Genome Annotation Pipeline (PGAP)	Contig	40376	4533171	2016-02-24	3749	PRJNA257237	SAMN02947410	interrogans	1	P1	Renshou	Icterohaemorrhagiae	2	I
GCF_001567725.1	Leptospira interrogans	strain: 200040	173	ASM156772v1	RefSeq	NCBI Prokaryotic Genome Annotation Pipeline (PGAP)	Contig	27823	4798825	2016-02-24	4089	PRJNA257237	SAMN02949561	interrogans	1	P1	Unknown	Hebdomadis	4	III
GCF_001567735.1	Leptospira interrogans	strain: 200509	173	ASM156773v1	RefSeq	NCBI Prokaryotic Genome Annotation Pipeline (PGAP)	Contig	33167	4771963	2016-02-24	4017	PRJNA257237	SAMN02949562	interrogans	1	P1	Unknown	Autumnalis	3	II
GCF_001567745.1	Leptospira interrogans	strain: CMCC-1	173	ASM156774v1	RefSeq	NCBI Prokaryotic Genome Annotation Pipeline (PGAP)	Contig	34846	4784356	2016-02-24	4029	PRJNA257237	SAMN02949568	interrogans	1	P1	Unknown	Unknown	3	II
GCF_001567785.1	Leptospira interrogans	strain: CMCC-3	173	ASM156778v1	RefSeq	NCBI Prokaryotic Genome Annotation Pipeline (PGAP)	Contig	31816	4631104	2016-02-24	3840	PRJNA257237	SAMN02949572	interrogans	1	P1	Unknown	Unknown	2	I
GCF_001567805.1	Leptospira interrogans	strain: J50	173	ASM156780v1	RefSeq	NCBI Prokaryotic Genome Annotation Pipeline (PGAP)	Contig	34286	4758101	2016-02-24	4047	PRJNA257237	SAMN02949578	interrogans	0.979	P1	Unknown	Unknown	2	I
GCF_001567815.1	Leptospira interrogans	strain: 20046	173	ASM156781v1	RefSeq	NCBI Prokaryotic Genome Annotation Pipeline (PGAP)	Contig	130308	4888434	2016-02-24	4260	PRJNA257237	SAMN02947765	interrogans	0.987	P1	Unknown	Unknown	4	III
GCF_001567825.1	Leptospira interrogans	strain: G32	173	ASM156782v1	RefSeq	NCBI Prokaryotic Genome Annotation Pipeline (PGAP)	Contig	34657	4619992	2016-02-24	3845	PRJNA257237	SAMN02949574	interrogans	1	P1	Unknown	Unknown	2	I
GCF_001567835.1	Leptospira interrogans	strain: 56612	173	ASM156783v1	RefSeq	NCBI Prokaryotic Genome Annotation Pipeline (PGAP)	Contig	31926	4692957	2016-02-24	4020	PRJNA257237	SAMN02949532	interrogans	1	P1	Paidjan	Bataviae	5	IV
GCF_001567885.1	Leptospira interrogans	strain: 56618	173	ASM156788v1	RefSeq	NCBI Prokaryotic Genome Annotation Pipeline (PGAP)	Contig	40060	4534074	2016-02-24	3752	PRJNA257237	SAMN02949533	interrogans	0.992	P1	Icterohaemorrhagiae	Icterohaemorrhagiae	2	I
GCF_001567895.1	Leptospira interrogans	strain: 56626	173	ASM156789v1	RefSeq	NCBI Prokaryotic Genome Annotation Pipeline (PGAP)	Contig	31183	4639972	2016-02-24	3860	PRJNA257237	SAMN02949539	interrogans	1	P1	Unknown	Unknown	3	II
GCF_001567905.1	Leptospira interrogans	strain: 56627	173	ASM156790v1	RefSeq	NCBI Prokaryotic Genome Annotation Pipeline (PGAP)	Contig	34456	4834381	2016-02-24	4045	PRJNA257237	SAMN02949540	interrogans	1	P1	Unknown	Unknown	3	II
GCF_001567945.1	Leptospira interrogans	strain: 56630	173	ASM156794v1	RefSeq	NCBI Prokaryotic Genome Annotation Pipeline (PGAP)	Contig	27113	4564593	2016-02-24	3806	PRJNA257237	SAMN02949543	interrogans	1	P1	Unknown	Unknown	3	II
GCF_001567965.1	Leptospira interrogans	strain: 56635	173	ASM156796v1	RefSeq	NCBI Prokaryotic Genome Annotation Pipeline (PGAP)	Contig	27377	4845566	2016-02-24	4172	PRJNA257237	SAMN02949545	interrogans	1	P1	Wolfii	Sejroe	4	III
GCF_001567975.1	Leptospira interrogans	strain: 56638	173	ASM156797v1	RefSeq	NCBI Prokaryotic Genome Annotation Pipeline (PGAP)	Contig	30811	4814458	2016-02-24	4134	PRJNA257237	SAMN02949546	interrogans	0.996	P1	Unknown	Unknown	5	IV
GCF_001567985.1	Leptospira interrogans	strain: 56642	173	ASM156798v1	RefSeq	NCBI Prokaryotic Genome Annotation Pipeline (PGAP)	Contig	32229	4915018	2016-02-24	4276	PRJNA257237	SAMN02949548	interrogans	0.992	P1	Honghe	Icterohaemorrhagiae	1	I
GCF_001568025.1	Leptospira interrogans	strain: 56647	173	ASM156802v1	RefSeq	NCBI Prokaryotic Genome Annotation Pipeline (PGAP)	Contig	31789	4868105	2016-02-24	4225	PRJNA257237	SAMN02949570	interrogans	0.996	P1	Unknown	Unknown	1	I
GCF_001568045.1	Leptospira interrogans	strain: 56652	173	ASM156804v1	RefSeq	NCBI Prokaryotic Genome Annotation Pipeline (PGAP)	Contig	34374	4855805	2016-02-24	4078	PRJNA257237	SAMN02949554	interrogans	1	P1	Unknown	Unknown	3	II
GCF_001568065.1	Leptospira interrogans	strain: 56656	173	ASM156806v1	RefSeq	NCBI Prokaryotic Genome Annotation Pipeline (PGAP)	Contig	34935	4814516	2016-02-24	4108	PRJNA257237	SAMN02949556	interrogans	0.996	P1	Unknown	Unknown	4	III
GCF_001568075.1	Leptospira interrogans	strain: 56101	173	ASM156807v1	RefSeq	NCBI Prokaryotic Genome Annotation Pipeline (PGAP)	Contig	40369	4575610	2016-02-24	3786	PRJNA257237	SAMN02947972	interrogans	0.996	P1	Copenhageni	Icterohaemorrhagiae	2	I
GCF_001568105.1	Leptospira interrogans	strain: 56104	173	ASM156810v1	RefSeq	NCBI Prokaryotic Genome Annotation Pipeline (PGAP)	Contig	32913	4689772	2016-02-24	3971	PRJNA257237	SAMN02949511	interrogans	0.987	P1	Unknown	Icterohaemorrhagiae	2	I
GCF_001568125.1	Leptospira interrogans	strain: 56121	173	ASM156812v1	RefSeq	NCBI Prokaryotic Genome Annotation Pipeline (PGAP)	Contig	33957	4763351	2016-02-24	4077	PRJNA257237	SAMN02949512	interrogans	0.992	P1	Unknown	Unknown	2	I
GCF_001568135.1	Leptospira interrogans	strain: 56126	173	ASM156813v1	RefSeq	NCBI Prokaryotic Genome Annotation Pipeline (PGAP)	Contig	34606	4792311	2016-02-24	4061	PRJNA257237	SAMN02949513	interrogans	1	P1	Unknown	Unknown	3	II
GCF_001568155.1	Leptospira interrogans	strain: 56129	173	ASM156815v1	RefSeq	NCBI Prokaryotic Genome Annotation Pipeline (PGAP)	Contig	41111	4626336	2016-02-24	3817	PRJNA257237	SAMN02949514	interrogans	1	P1	Unknown	Unknown	3	II
GCF_001568175.1	Leptospira interrogans	strain: 56143	173	ASM156817v1	RefSeq	NCBI Prokaryotic Genome Annotation Pipeline (PGAP)	Contig	38467	4813974	2016-02-24	4107	PRJNA257237	SAMN02949518	interrogans	1	P1	Unknown	Unknown	4	III
GCF_001568205.1	Leptospira interrogans	strain: 56201	173	ASM156820v1	RefSeq	NCBI Prokaryotic Genome Annotation Pipeline (PGAP)	Contig	25680	4891963	2016-02-24	4267	PRJNA257237	SAMN02949520	interrogans	0.996	P1	Unknown	Unknown	4	III
GCF_001568215.1	Leptospira interrogans	strain: 56601-V	173	ASM156821v1	RefSeq	NCBI Prokaryotic Genome Annotation Pipeline (PGAP)	Contig	36273	4599506	2016-02-24	3839	PRJNA257237	SAMN02949563	interrogans	0.996	P1	Unknown	Unknown	2	I
GCF_001568225.1	Leptospira interrogans	strain: 56605	173	ASM156822v1	RefSeq	NCBI Prokaryotic Genome Annotation Pipeline (PGAP)	Contig	33029	4748694	2016-02-24	3981	PRJNA257237	SAMN02949524	interrogans	1	P1	Pyrogenes	Pyrogenes	2	I
GCF_001568265.1	Leptospira interrogans	strain: 56606	173	ASM156826v1	RefSeq	NCBI Prokaryotic Genome Annotation Pipeline (PGAP)	Contig	28801	4732677	2016-02-24	3955	PRJNA257237	SAMN02949526	interrogans	1	P1	Autumnalis	Autumnalis	3	II
GCF_001568285.1	Leptospira interrogans	strain: 56606-V	173	ASM156828v1	RefSeq	NCBI Prokaryotic Genome Annotation Pipeline (PGAP)	Contig	32025	4623155	2016-02-24	3791	PRJNA257237	SAMN02949564	interrogans	1	P1	Unknown	Unknown	3	II
GCF_001568295.1	Leptospira borgpetersenii	strain: 56670	174	ASM156829v1	RefSeq	NCBI Prokaryotic Genome Annotation Pipeline (PGAP)	Contig	19991	3800979	2016-02-24	3383	PRJNA257146	SAMN02947783	borgpetersenii	0.996	P1	Unknown	Unknown	5	IV
GCF_001568305.1	Leptospira borgpetersenii	strain: 56676	174	ASM156830v1	RefSeq	NCBI Prokaryotic Genome Annotation Pipeline (PGAP)	Contig	20258	3750210	2016-02-24	3363	PRJNA257146	SAMN02947784	borgpetersenii	0.996	P1	Unknown	Unknown	5	IV
GCF_001568325.1	Leptospira noguchii	strain: 56682	28182	ASM156832v1	RefSeq	NCBI Prokaryotic Genome Annotation Pipeline (PGAP)	Contig	40027	4662681	2016-02-24	3992	PRJNA257151	SAMN02947960	noguchii	0.996	P1	Unknown	Unknown	3	II
GCF_001568365.1	Leptospira santarosai	strain: 56198	28183	ASM156836v1	RefSeq	NCBI Prokaryotic Genome Annotation Pipeline (PGAP)	Contig	35824	3956122	2016-02-24	3683	PRJNA257150	SAMN02947900	santarosai	1	P1	Kambale	Hebdomadis	4	III
GCF_001568375.1	Leptospira santarosai	strain: 56180	28183	ASM156837v1	RefSeq	NCBI Prokaryotic Genome Annotation Pipeline (PGAP)	Contig	41051	3896882	2016-02-24	3589	PRJNA257150	SAMN02947899	santarosai	1	P1	Unknown	Unknown	3	II
GCF_001568405.1	Leptospira weilii	strain: 56622	28184	ASM156840v1	RefSeq	NCBI Prokaryotic Genome Annotation Pipeline (PGAP)	Contig	36552	4289325	2016-02-24	4004	PRJNA257145	SAMN02947789	weilii	0.996	P1	Unknown	Unknown	1	I
GCF_001568415.1	Leptospira weilii	strain: 56646	28184	ASM156841v1	RefSeq	NCBI Prokaryotic Genome Annotation Pipeline (PGAP)	Contig	37284	4325376	2016-02-24	4019	PRJNA257145	SAMN02947791	weilii	1	P1	Unknown	Unknown	1	I
GCF_001568445.1	Leptospira borgpetersenii	strain: 56142	174	ASM156844v1	RefSeq	NCBI Prokaryotic Genome Annotation Pipeline (PGAP)	Contig	41340	3925057	2016-02-24	3460	PRJNA257146	SAMN02947887	borgpetersenii	0.992	P1	Unknown	Unknown	4	III
GCF_001568455.1	Leptospira alstonii	strain: 56667	28452	ASM156845v1	RefSeq	NCBI Prokaryotic Genome Annotation Pipeline (PGAP)	Contig	49519	4430125	2016-02-24	4057	PRJNA257125	SAMN02947767	alstonii	1	P1	Unknown	Unknown	1	I
GCF_001568485.1	Leptospira borgpetersenii	strain: 56214	174	ASM156848v1	RefSeq	NCBI Prokaryotic Genome Annotation Pipeline (PGAP)	Contig	35622	3905249	2016-02-24	3447	PRJNA257146	SAMN02947889	borgpetersenii	0.996	P1	Unknown	Unknown	5	IV
GCF_001568495.1	Leptospira borgpetersenii	strain: 56607	174	ASM156849v1	RefSeq	NCBI Prokaryotic Genome Annotation Pipeline (PGAP)	Contig	34672	3900903	2016-02-24	3436	PRJNA257146	SAMN02947777	borgpetersenii	0.996	P1	Unknown	Unknown	1	I
GCF_001568525.1	Leptospira interrogans	strain: 56662	173	ASM156852v1	RefSeq	NCBI Prokaryotic Genome Annotation Pipeline (PGAP)	Contig	34374	4851893	2016-02-24	4068	PRJNA257237	SAMN02949558	interrogans	0.996	P1	Unknown	Unknown	3	II
GCF_001568535.1	Leptospira interrogans	strain: A05D31	173	ASM156853v1	RefSeq	NCBI Prokaryotic Genome Annotation Pipeline (PGAP)	Contig	29427	4679462	2016-02-24	3949	PRJNA257237	SAMN02949567	interrogans	1	P1	Unknown	Autumnalis	3	II
GCF_001568565.1	Leptospira interrogans	strain: CMCC-2	173	ASM156856v1	RefSeq	NCBI Prokaryotic Genome Annotation Pipeline (PGAP)	Contig	27279	4605291	2016-02-24	3874	PRJNA257237	SAMN02949569	interrogans	0.996	P1	Unknown	Unknown	4	III
GCF_001568575.1	Leptospira interrogans	strain: H30H0728	173	ASM156857v1	RefSeq	NCBI Prokaryotic Genome Annotation Pipeline (PGAP)	Contig	34051	4620176	2016-02-24	3843	PRJNA257237	SAMN02949575	interrogans	1	P1	Unknown	Unknown	2	I
GCF_001568605.1	Leptospira interrogans	strain: G30	173	ASM156860v1	RefSeq	NCBI Prokaryotic Genome Annotation Pipeline (PGAP)	Contig	34051	4581464	2016-02-24	3792	PRJNA257237	SAMN02949573	interrogans	1	P1	Unknown	Unknown	2	I
GCF_001568615.1	Leptospira interrogans	strain: J42	173	ASM156861v1	RefSeq	NCBI Prokaryotic Genome Annotation Pipeline (PGAP)	Contig	34863	4838385	2016-02-24	4107	PRJNA257237	SAMN02949577	interrogans	1	P1	Unknown	Grippotyphosa	3	II
GCF_001568645.1	Leptospira interrogans	strain: J9	173	ASM156864v1	RefSeq	NCBI Prokaryotic Genome Annotation Pipeline (PGAP)	Contig	34700	4917201	2016-02-24	4231	PRJNA257237	SAMN02949579	interrogans	0.996	P1	Unknown	Autumnalis	3	II
GCF_001568655.1	Leptospira interrogans	strain: 56619	173	ASM156865v1	RefSeq	NCBI Prokaryotic Genome Annotation Pipeline (PGAP)	Contig	32852	4826394	2016-02-24	4118	PRJNA257237	SAMN02949535	interrogans	0.992	P1	Copenhageni	Icterohaemorrhagiae	2	I
GCF_001568685.1	Leptospira interrogans	strain: 56620	173	ASM156868v1	RefSeq	NCBI Prokaryotic Genome Annotation Pipeline (PGAP)	Contig	33989	4617431	2016-02-24	3833	PRJNA257237	SAMN02949536	interrogans	1	P1	Naam	Icterohaemorrhagiae	2	I
GCF_001568695.1	Leptospira interrogans	strain: 56624	173	ASM156869v1	RefSeq	NCBI Prokaryotic Genome Annotation Pipeline (PGAP)	Contig	30168	4941082	2016-02-24	4285	PRJNA257237	SAMN02949537	interrogans	1	P1	Unknown	Unknown	1	I
GCF_001568725.1	Leptospira interrogans	strain: 56625	173	ASM156872v1	RefSeq	NCBI Prokaryotic Genome Annotation Pipeline (PGAP)	Contig	27665	4840301	2016-02-24	4115	PRJNA257237	SAMN02949538	interrogans	0.996	P1	Unknown	Unknown	2	I
GCF_001568735.1	Leptospira interrogans	strain: 56628	173	ASM156873v1	RefSeq	NCBI Prokaryotic Genome Annotation Pipeline (PGAP)	Contig	35941	4954412	2016-02-24	4258	PRJNA257237	SAMN02949541	interrogans	0.996	P1	Unknown	Unknown	3	II
GCF_001568765.1	Leptospira interrogans	strain: 56629	173	ASM156876v1	RefSeq	NCBI Prokaryotic Genome Annotation Pipeline (PGAP)	Contig	34996	4892817	2016-02-24	4148	PRJNA257237	SAMN02949542	interrogans	1	P1	Unknown	Unknown	3	II
GCF_001568775.1	Leptospira interrogans	strain: 56634	173	ASM156877v1	RefSeq	NCBI Prokaryotic Genome Annotation Pipeline (PGAP)	Contig	30669	4835942	2016-02-24	4124	PRJNA257237	SAMN02949544	interrogans	1	P1	Unknown	Unknown	4	III
GCF_001568805.1	Leptospira interrogans	strain: 56639	173	ASM156880v1	RefSeq	NCBI Prokaryotic Genome Annotation Pipeline (PGAP)	Contig	31516	4814694	2016-02-24	4122	PRJNA257237	SAMN02949547	interrogans	0.996	P1	Unknown	Unknown	5	IV
GCF_001568815.1	Leptospira interrogans	strain: 56649	173	ASM156881v1	RefSeq	NCBI Prokaryotic Genome Annotation Pipeline (PGAP)	Contig	27485	4792291	2016-02-24	4073	PRJNA257237	SAMN02949571	interrogans	1	P1	Unknown	Unknown	2	I
GCF_001568845.1	Leptospira interrogans	strain: 56653	173	ASM156884v1	RefSeq	NCBI Prokaryotic Genome Annotation Pipeline (PGAP)	Contig	36321	4605223	2016-02-24	3872	PRJNA257237	SAMN02949555	interrogans	1	P1	Unknown	Unknown	3	II
GCF_001568855.1	Leptospira interrogans	strain: 56651	173	ASM156885v1	RefSeq	NCBI Prokaryotic Genome Annotation Pipeline (PGAP)	Contig	32383	4851844	2016-02-24	4139	PRJNA257237	SAMN02949549	interrogans	1	P1	Unknown	Unknown	3	II
GCF_001568885.1	Leptospira interrogans	strain: 56660	173	ASM156888v1	RefSeq	NCBI Prokaryotic Genome Annotation Pipeline (PGAP)	Contig	33989	4619558	2016-02-24	3833	PRJNA257237	SAMN02949557	interrogans	1	P1	Unknown	Unknown	2	I
GCF_001568905.1	Leptospira weilii	strain: 56679	28184	ASM156890v1	RefSeq	NCBI Prokaryotic Genome Annotation Pipeline (PGAP)	Contig	33828	4396309	2016-02-24	4051	PRJNA257145	SAMN02947806	weilii	1	P1	Liangshan	Icterohaemorrhagiae	1	I	Manhao
GCF_001568915.1	Leptospira weilii	strain: 56674	28184	ASM156891v1	RefSeq	NCBI Prokaryotic Genome Annotation Pipeline (PGAP)	Contig	36956	4228722	2016-02-24	3881	PRJNA257145	SAMN02947793	weilii	1	P1	Unknown	Unknown	1	I
GCF_001568935.1	Leptospira interrogans	strain: 56133	173	ASM156893v1	RefSeq	NCBI Prokaryotic Genome Annotation Pipeline (PGAP)	Contig	24981	4518153	2016-02-24	3737	PRJNA257237	SAMN02949515	interrogans	0.996	P1	Unknown	Unknown	3	II
GCF_001568965.1	Leptospira interrogans	strain: 56135	173	ASM156896v1	RefSeq	NCBI Prokaryotic Genome Annotation Pipeline (PGAP)	Contig	28088	4694102	2016-02-24	3988	PRJNA257237	SAMN02949516	interrogans	1	P1	Unknown	Unknown	4	III
GCF_001568985.1	Leptospira interrogans	strain: 56137	173	ASM156898v1	RefSeq	NCBI Prokaryotic Genome Annotation Pipeline (PGAP)	Contig	32974	4874478	2016-02-24	4146	PRJNA257237	SAMN02949517	interrogans	0.996	P1	Unknown	Unknown	4	III
GCF_001568995.1	Leptospira interrogans	strain: 56603	173	ASM156899v1	RefSeq	NCBI Prokaryotic Genome Annotation Pipeline (PGAP)	Contig	28332	4667661	2016-02-24	3869	PRJNA257237	SAMN02949523	interrogans	1	P1	Unknown	Unknown	2	I
GCF_001569005.1	Leptospira interrogans	strain: 56601	173	ASM156900v1	RefSeq	NCBI Prokaryotic Genome Annotation Pipeline (PGAP)	Contig	34852	4619578	2016-02-24	3847	PRJNA257237	SAMN02949521	interrogans	0.996	P1	Lai	Icterohaemorrhagiae	2	I		Asia	China		Human
GCF_001569045.1	Leptospira interrogans	strain: 56608-V	173	ASM156904v1	RefSeq	NCBI Prokaryotic Genome Annotation Pipeline (PGAP)	Contig	26196	4397635	2016-02-24	3658	PRJNA257237	SAMN02949565	interrogans	0.979	P1	Unknown	Unknown	5	IV
GCF_001569065.1	Leptospira interrogans	strain: 56608	173	ASM156906v1	RefSeq	NCBI Prokaryotic Genome Annotation Pipeline (PGAP)	Contig	27348	4563098	2016-02-24	3822	PRJNA257237	SAMN02949527	interrogans	0.992	P1	Unknown	Unknown	3	II
GCF_001569075.1	Leptospira interrogans	strain: 56609	173	ASM156907v1	RefSeq	NCBI Prokaryotic Genome Annotation Pipeline (PGAP)	Contig	33347	4743364	2016-02-24	3987	PRJNA257237	SAMN02949529	interrogans	1	P1	Linhai	Grippotyphosa	3	II		Asia	China		Human
GCF_001569105.1	Leptospira interrogans	strain: 56609-V	173	ASM156910v1	RefSeq	NCBI Prokaryotic Genome Annotation Pipeline (PGAP)	Contig	25637	4706118	2016-02-24	3971	PRJNA257237	SAMN02949566	interrogans	1	P1	Unknown	Unknown	3	II
GCF_001569125.1	Leptospira interrogans	strain: 56610	173	ASM156912v1	RefSeq	NCBI Prokaryotic Genome Annotation Pipeline (PGAP)	Contig	36695	4892819	2016-02-24	4248	PRJNA257237	SAMN02949530	interrogans	1	P1	Unknown	Unknown	4	III
GCF_001569145.1	Leptospira borgpetersenii	strain: 56664	174	ASM156914v1	RefSeq	NCBI Prokaryotic Genome Annotation Pipeline (PGAP)	Contig	46094	3860129	2016-02-24	3399	PRJNA257146	SAMN02947893	borgpetersenii	0.992	P1	Unknown	Unknown	1	I
GCF_001569155.1	Leptospira borgpetersenii	strain: 56648	174	ASM156915v1	RefSeq	NCBI Prokaryotic Genome Annotation Pipeline (PGAP)	Contig	33626	3892822	2016-02-24	3417	PRJNA257146	SAMN02947782	borgpetersenii	0.996	P1	Unknown	Unknown	1	I
GCF_001569165.1	Leptospira noguchii	strain: 56183	28182	ASM156916v1	RefSeq	NCBI Prokaryotic Genome Annotation Pipeline (PGAP)	Contig	15809	4591546	2016-02-24	3817	PRJNA257151	SAMN02947892	noguchii	0.996	P1	Unknown	Unknown	3	II
GCF_001569205.1	Leptospira noguchii	strain: 56190	28182	ASM156920v1	RefSeq	NCBI Prokaryotic Genome Annotation Pipeline (PGAP)	Contig	14362	4539754	2016-02-24	3732	PRJNA257151	SAMN02947898	noguchii	0.996	P1	Unknown	Unknown	3	II
GCF_001569215.1	Leptospira noguchii	strain: 56189	28182	ASM156921v1	RefSeq	NCBI Prokaryotic Genome Annotation Pipeline (PGAP)	Contig	34704	4687065	2016-02-24	4017	PRJNA257151	SAMN02947902	noguchii	1	P1	Unknown	Unknown	3	II
GCF_001569225.1	Leptospira noguchii	strain: 56271	28182	ASM156922v1	RefSeq	NCBI Prokaryotic Genome Annotation Pipeline (PGAP)	Contig	14850	4622153	2016-02-24	3776	PRJNA257151	SAMN02947958	noguchii	1	P1	Unknown	Unknown	3	II
GCF_001569265.1	Leptospira santarosai	strain: 56163	28183	ASM156926v1	RefSeq	NCBI Prokaryotic Genome Annotation Pipeline (PGAP)	Contig	61486	3902262	2016-02-24	3656	PRJNA257150	SAMN02947895	santarosai	1	P1	Unknown	Mini	4	III
GCF_001569285.1	Leptospira santarosai	strain: 56164	28183	ASM156928v1	RefSeq	NCBI Prokaryotic Genome Annotation Pipeline (PGAP)	Contig	47071	4032386	2016-02-24	3786	PRJNA257150	SAMN02947897	santarosai	1	P1	Unknown	Unknown	5	IV
GCF_001569295.1	Leptospira santarosai	strain: 56215	28183	ASM156929v1	RefSeq	NCBI Prokaryotic Genome Annotation Pipeline (PGAP)	Contig	39649	4056936	2016-02-24	3820	PRJNA257150	SAMN02947901	santarosai	1	P1	Unknown	Unknown	5	IV
GCF_001569305.1	Leptospira santarosai	strain: 56274	28183	ASM156930v1	RefSeq	NCBI Prokaryotic Genome Annotation Pipeline (PGAP)	Contig	41766	3871100	2016-02-24	3553	PRJNA257150	SAMN02947957	santarosai	1	P1	Unknown	Unknown	5	IV
GCF_001569335.1	Leptospira santarosai	strain: 56663	28183	ASM156933v1	RefSeq	NCBI Prokaryotic Genome Annotation Pipeline (PGAP)	Contig	57584	3899755	2016-02-24	3669	PRJNA257150	SAMN02947959	santarosai	0.996	P1	Unknown	Mini	4	III
GCF_001569365.1	Leptospira weilii	strain: 56145	28184	ASM156936v1	RefSeq	NCBI Prokaryotic Genome Annotation Pipeline (PGAP)	Contig	47476	4129877	2016-02-24	3797	PRJNA257145	SAMN02947820	weilii	0.987	P1	Unknown	Unknown	4	III
GCF_001569375.1	Leptospira weilii	strain: 56105	28184	ASM156937v1	RefSeq	NCBI Prokaryotic Genome Annotation Pipeline (PGAP)	Contig	34095	4033664	2016-02-24	3681	PRJNA257145	SAMN02947818	weilii	1	P1	Unknown	Unknown	1	I
GCF_001569385.1	Leptospira weilii	strain: 56621	28184	ASM156938v1	RefSeq	NCBI Prokaryotic Genome Annotation Pipeline (PGAP)	Contig	36543	4375655	2016-02-24	4041	PRJNA257145	SAMN02947786	weilii	0.996	P1	Unknown	Unknown	1	I
GCF_001569395.1	Leptospira alstonii	strain: 56661	28452	ASM156939v1	RefSeq	NCBI Prokaryotic Genome Annotation Pipeline (PGAP)	Contig	58662	4247829	2016-02-24	3854	PRJNA257125	SAMN02947766	alstonii	1	P1	Unknown	Unknown	3	II
GCF_001569445.1	Leptospira alstonii	strain: 56668	28452	ASM156944v1	RefSeq	NCBI Prokaryotic Genome Annotation Pipeline (PGAP)	Contig	50284	4437581	2016-02-24	4080	PRJNA257125	SAMN02947768	alstonii	0.996	P1	Unknown	Unknown	1	I
GCF_001569455.1	Leptospira borgpetersenii	strain: 56602	174	ASM156945v1	RefSeq	NCBI Prokaryotic Genome Annotation Pipeline (PGAP)	Contig	44434	3861942	2016-02-24	3410	PRJNA257146	SAMN02947775	borgpetersenii	0.996	P1	Unknown	Unknown	1	I
GCF_001569465.1	Leptospira borgpetersenii	strain: 56604	174	ASM156946v1	RefSeq	NCBI Prokaryotic Genome Annotation Pipeline (PGAP)	Contig	32749	3900819	2016-02-24	3430	PRJNA257146	SAMN02947776	borgpetersenii	0.992	P1	Unknown	Unknown	1	I		Asia	China		Rat
GCF_001569485.1	Leptospira borgpetersenii	strain: 56613	174	ASM156948v1	RefSeq	NCBI Prokaryotic Genome Annotation Pipeline (PGAP)	Contig	20359	3758628	2016-02-24	3366	PRJNA257146	SAMN02947778	borgpetersenii	0.987	P1	Unknown	Unknown	5	IV
GCF_001569525.1	Leptospira weilii	strain: 56655	28184	ASM156952v1	RefSeq	NCBI Prokaryotic Genome Annotation Pipeline (PGAP)	Contig	36879	4123607	2016-02-24	3748	PRJNA257145	SAMN02947891	weilii	0.996	P1	Unknown	Unknown	4	III
GCF_001584245.1	Leptospira kirschneri	strain: ZV013	29507	ASM158424v1	RefSeq	NCBI Prokaryotic Genome Annotation Pipeline (PGAP)	Contig	150148	4414224	2016-03-09	3700	PRJNA311750	SAMN04488387	kirschneri	0.996	P1	Unknown	Unknown	2	I
GCF_001584305.1	Leptospira santarosai	strain: C216	28183	ASM158430v1	RefSeq	NCBI Prokaryotic Genome Annotation Pipeline (PGAP)	Contig	220819	3983958	2016-03-09	3641	PRJNA311750	SAMN04488388	santarosai	1	P1	Unknown	Unknown	4	III
GCF_001618445.1	Leptospira borgpetersenii serovar Hardjo	strain: BK-30	328971	ASM161844v1	RefSeq	NCBI Prokaryotic Genome Annotation Pipeline (PGAP)	Chromosome	48576	3947069	2016-04-11	3528	PRJNA296679	SAMN04102097	borgpetersenii	0.996	P1	Hardjo	Sejroe	4	III
GCF_001618485.1	Leptospira borgpetersenii serovar Hardjo	strain: NVSL S 818	328971	ASM161848v1	RefSeq	NCBI Prokaryotic Genome Annotation Pipeline (PGAP)	Chromosome	48555	3884697	2016-04-11	3461	PRJNA296694	SAMN04102143	borgpetersenii	0.996	P1	Hardjo	Sejroe	4	III
GCF_001618525.1	Leptospira borgpetersenii serovar Hardjo	strain: BK-6	328971	ASM161852v1	RefSeq	NCBI Prokaryotic Genome Annotation Pipeline (PGAP)	Chromosome	46465	3967801	2016-04-11	3538	PRJNA296675	SAMN04102082	borgpetersenii	0.996	P1	Hardjo	Sejroe	4	III
GCF_001618565.1	Leptospira borgpetersenii serovar Hardjo	strain: BK-9	328971	ASM161856v1	RefSeq	NCBI Prokaryotic Genome Annotation Pipeline (PGAP)	Chromosome	46609	3949086	2016-04-11	3525	PRJNA296677	SAMN04102083	borgpetersenii	0.996	P1	Hardjo	Sejroe	4	III
GCF_001618585.1	Leptospira borgpetersenii serovar Hardjo	strain: NVSL S 1343	328971	ASM161858v1	RefSeq	NCBI Prokaryotic Genome Annotation Pipeline (PGAP)	Chromosome	48712	3932487	2016-04-11	3530	PRJNA296689	SAMN04102142	borgpetersenii	0.996	P1	Hardjo	Sejroe	4	III
GCF_001650015.1	Leptospira interrogans serovar Bataviae	strain: LepIMR 22	312175	ASM165001v1	RefSeq	NCBI Prokaryotic Genome Annotation Pipeline (PGAP)	Contig	34001	4723435	2016-05-23	4007	PRJNA315339	SAMN04555632	interrogans	1	P1	Bataviae	Bataviae	5	IV
GCF_001652525.2	Leptospira borgpetersenii str. 4E	strain: 4E	1141102	ASM165252v2	RefSeq	NCBI Prokaryotic Genome Annotation Pipeline (PGAP)	Chromosome	667006	3912599	2017-01-30	3454	PRJNA82339	SAMN04868324	borgpetersenii	0.987	P1	Unknown	Unknown	5	IV
GCF_001729245.1	Leptospira tipperaryensis	strain: GWTS#1	2564040	ASM172924v1	RefSeq	NCBI Prokaryotic Genome Annotation Pipeline (PGAP)	Complete Genome	4105414	4591888	2016-09-16	4153	PRJNA315006	SAMN04546715	tipperaryensis	1	P1	Unknown	Unknown	5	IV
GCF_001857845.1	Leptospira interrogans serovar Pomona	strain: AKRFB	44276	ASM185784v1	RefSeq	NCBI Prokaryotic Genome Annotation Pipeline (PGAP)	Scaffold	113638	4627117	2016-04-04	3876	PRJNA309414	SAMN04432834	interrogans	1	P1	Pomona	Pomona	3	II
GCF_001952675.1	Leptospira santarosai serovar Grippotyphosa	strain: LO-9	1933030	ASM195267v1	RefSeq	NCBI Prokaryotic Genome Annotation Pipeline (PGAP)	Contig	115432	4083187	2017-01-15	3723	PRJNA360567	SAMN06212381	santarosai	0.992	P1	Grippotyphosa	Grippotyphosa	3	II
GCF_001952685.1	Leptospira santarosai serovar Guaricura	strain: M4/98	508589	ASM195268v1	RefSeq	NCBI Prokaryotic Genome Annotation Pipeline (PGAP)	Contig	122203	4015390	2017-01-15	3661	PRJNA360567	SAMN06212380	santarosai	0.996	P1	Guaricura	Sejroe	4	III
GCF_001969075.1	Leptospira interrogans serovar Pomona	strain: GR5	44276	ASM196907v1	RefSeq	NCBI Prokaryotic Genome Annotation Pipeline (PGAP)	Contig	121968	4594696	2017-01-23	3885	PRJNA361446	SAMN06233881	interrogans	0.996	P1	Pomona	Pomona	3	II
GCF_001969935.1	Leptospira weilii serovar Heyan	strain: L231	1851191	ASM196993v1	RefSeq	NCBI Prokaryotic Genome Annotation Pipeline (PGAP)	Contig	54534	4265366	2017-01-23	3914	PRJNA321948	SAMN06103775	weilii	0.996	P1	Heyan	Manhao	1	I
GCF_001981425.1	Leptospira santarosai serovar Bananal	strain: 2ACAP	1542967	ASM198142v1	RefSeq	NCBI Prokaryotic Genome Annotation Pipeline (PGAP)	Contig	203677	4088850	2017-02-01	3725	PRJNA360567	SAMN06212382	santarosai	1	P1	Bananal	Grippotyphosa	3	II
GCF_001981455.1	Leptospira santarosai serovar Grippotyphosa	strain: M72/6-6	1933030	ASM198145v1	RefSeq	NCBI Prokaryotic Genome Annotation Pipeline (PGAP)	Contig	199811	4098927	2017-02-01	3673	PRJNA360567	SAMN06212383	santarosai	1	P1	Grippotyphosa	Grippotyphosa	3	II
GCF_001981505.1	Leptospira santarosai	strain: M52/8-19	28183	ASM198150v1	RefSeq	NCBI Prokaryotic Genome Annotation Pipeline (PGAP)	Contig	162947	4205800	2017-02-01	3897	PRJNA360567	SAMN06212384	santarosai	1	P1	Unknown	Unknown	5	IV
GCF_001995195.1	Leptospira interrogans serovar Hardjo	strain: OV5	176	ASM199519v1	RefSeq	NCBI Prokaryotic Genome Annotation Pipeline (PGAP)	Contig	202223	4775728	2017-02-11	3959	PRJNA361446	SAMN06298621	interrogans	0.992	P1	Hardjo	Sejroe	4	III
GCF_001995205.1	Leptospira interrogans serovar Australis	strain: SU5	211882	ASM199520v1	RefSeq	NCBI Prokaryotic Genome Annotation Pipeline (PGAP)	Contig	72766	4907133	2017-02-11	4159	PRJNA361446	SAMN06298624	interrogans	0.992	P1	Australis	Australis	3	II
GCF_002009725.1	Leptospira kirschneri	strain: 56168	29507	ASM200972v1	RefSeq	NCBI Prokaryotic Genome Annotation Pipeline (PGAP)	Contig	31008	4449504	2017-03-02	3786	PRJNA257123	SAMN02947888	kirschneri	0.996	P1	Unknown	Unknown	2	I
GCF_002009765.1	Leptospira kirschneri	strain: 56611	29507	ASM200976v1	RefSeq	NCBI Prokaryotic Genome Annotation Pipeline (PGAP)	Contig	20679	4507761	2017-03-02	3896	PRJNA257123	SAMN02947890	kirschneri	1	P1	Unknown	Unknown	4	III
GCF_002009775.1	Leptospira alexanderi	strain: 56650	100053	ASM200977v1	RefSeq	NCBI Prokaryotic Genome Annotation Pipeline (PGAP)	Contig	23747	4040397	2017-03-02	3773	PRJNA257144	SAMN02947771	alexanderi	1	P1	Nanla	Autumnalis	1	I	Manhao
GCF_002009805.1	Leptospira alexanderi	strain: 56643	100053	ASM200980v1	RefSeq	NCBI Prokaryotic Genome Annotation Pipeline (PGAP)	Contig	27405	4044353	2017-03-02	3762	PRJNA257144	SAMN02947770	alexanderi	1	P1	Weaveri	Sarmin	1	I
GCF_002009825.1	Leptospira alexanderi	strain: 56640	100053	ASM200982v1	RefSeq	NCBI Prokaryotic Genome Annotation Pipeline (PGAP)	Contig	21981	4062692	2017-03-02	3799	PRJNA257144	SAMN02947769	alexanderi	1	P1	Banna	Tarassovi	5	IV
GCF_002009835.1	Leptospira alexanderi	strain: 56159	100053	ASM200983v1	RefSeq	NCBI Prokaryotic Genome Annotation Pipeline (PGAP)	Contig	29088	4067564	2017-03-02	3787	PRJNA257144	SAMN02947886	alexanderi	1	P1	Erinaceiauriti	Autumnalis	1	I	Manhao
GCF_002009845.1	Leptospira alexanderi	strain: 56659	100053	ASM200984v1	RefSeq	NCBI Prokaryotic Genome Annotation Pipeline (PGAP)	Contig	41821	4060960	2017-03-02	3756	PRJNA257144	SAMN02947772	alexanderi	1	P1	Lichuan	Manhao	1	I
GCF_002018035.1	Leptospira borgpetersenii serovar Ballum	strain: LO-24	280505	ASM201803v1	RefSeq	NCBI Prokaryotic Genome Annotation Pipeline (PGAP)	Contig	174317	3963883	2017-03-03	3468	PRJNA374546	SAMN06327236	borgpetersenii	0.996	P1	Ballum	Ballum	1	I
GCF_002018105.1	Leptospira kirschneri serovar Pomona	strain: M110/06	561005	ASM201810v1	RefSeq	NCBI Prokaryotic Genome Annotation Pipeline (PGAP)	Contig	101576	4615941	2017-03-03	3920	PRJNA374548	SAMN06328787	kirschneri	1	P1	Pomona	Pomona	3	II
GCF_002018145.1	Leptospira kirschneri serovar Grippotyphosa	strain: UCR5RB1	38345	ASM201814v1	RefSeq	NCBI Prokaryotic Genome Annotation Pipeline (PGAP)	Contig	95436	4336701	2017-03-03	3623	PRJNA374548	SAMN06328788	kirschneri	1	P1	Grippotyphosa	Grippotyphosa	3	II
GCF_002073495.2	Leptospira interrogans serovar Copenhageni	strain: FDAARGOS_203	44275	ASM207349v2	RefSeq	NCBI Prokaryotic Genome Annotation Pipeline (PGAP)	Complete Genome	4280582	4630763	2018-03-01	3776	PRJNA231221	SAMN04875540	interrogans	1	P1	Copenhageni	Icterohaemorrhagiae	2	I
GCF_002074815.1	Leptospira interrogans serovar Canicola str. Gui44	strain: Gui44	1433285	Gui44	RefSeq	NCBI Prokaryotic Genome Annotation Pipeline (PGAP)	Contig	37997	4589637	2017-03-29	3844	PRJNA244716	SAMN02728107	interrogans	0.971	P1	Canicola	Canicola	2	I
GCF_002074835.1	Leptospira interrogans	strain: 401	173	LEP401	RefSeq	NCBI Prokaryotic Genome Annotation Pipeline (PGAP)	Contig	48200	4596421	2017-03-29	3844	PRJNA244718	SAMN02728108	interrogans	0.996	P1	Unknown	Unknown	4	III
GCF_002076815.1	Leptospira interrogans serovar Lai	strain: Col-P036	57678	ASM207681v1	RefSeq	NCBI Prokaryotic Genome Annotation Pipeline (PGAP)	Contig	12806	4403805	2017-03-31	3793	PRJNA299823	SAMN04216083	interrogans	0.987	P1	Lai	Icterohaemorrhagiae	3	II	Pomona
GCF_002370075.2	Leptospira interrogans	strain: CUDO8	173	ASM237007v2	RefSeq	NCBI Prokaryotic Genome Annotation Pipeline (PGAP)	Chromosome	4494023	5055615	2023-10-10	4283	PRJNA393035	SAMN07313955	interrogans	1	P1	Unknown	Unknown	3	II
GCF_002370085.3	Leptospira interrogans	strain: CUDO5	173	ASM237008v3	RefSeq	NCBI Prokaryotic Genome Annotation Pipeline (PGAP)	Complete Genome	4430589	5036200	2023-11-01	4233	PRJNA393078	SAMN07314877	interrogans	1	P1	Unknown	Unknown	5	IV
GCF_002811455.1	Leptospira kmetyi	strain: JW2-C-B1	408139	ASM281145v1	RefSeq	NCBI Prokaryotic Genome Annotation Pipeline (PGAP)	Contig	83791	4650714	2017-12-05	4316	PRJNA395546	SAMN07411427	kmetyi	0.983	P1	Unknown	Unknown	5	IV
GCF_002811845.1	Leptospira adleri	strain: FH2-B-C1	2023186	ASM281184v1	RefSeq	NCBI Prokaryotic Genome Annotation Pipeline (PGAP)	Scaffold	202560	4388198	2017-12-05	3952	PRJNA395546	SAMN07411421	adleri	0.954	P1	Unknown	Unknown	5	IV
GCF_002811925.1	Leptospira barantonii	strain: FH4-C-A1	2023184	ASM281192v1	RefSeq	NCBI Prokaryotic Genome Annotation Pipeline (PGAP)	Contig	347630	4392226	2017-12-05	4037	PRJNA395546	SAMN07411424	barantonii	0.996	P1	Unknown	Unknown	5	IV
GCF_002811955.2	Leptospira ellisii	strain: ATI7-C-A5	2023197	ASM281195v2	RefSeq	NCBI Prokaryotic Genome Annotation Pipeline (PGAP)	Contig	190896	4302282	2023-10-25	3998	PRJNA395546	SAMN07411411	ellisii	0.992	P1	Unknown	Unknown	5	IV		Australia and New Zealand			environment	culture
GCF_002811985.1	Leptospira adleri	strain: FH2-B-D1	2023186	ASM281198v1	RefSeq	NCBI Prokaryotic Genome Annotation Pipeline (PGAP)	Scaffold	54992	4826170	2017-12-05	4442	PRJNA395546	SAMN07411422	adleri	0.987	P1	Unknown	Unknown	5	IV
GCF_002812065.1	Leptospira kmetyi	strain: JW3-C-A1	408139	ASM281206v1	RefSeq	NCBI Prokaryotic Genome Annotation Pipeline (PGAP)	Scaffold	326698	4706154	2017-12-05	4187	PRJNA395546	SAMN07411428	kmetyi	0.992	P1	Unknown	Unknown	5	IV
GCF_002812215.1	Leptospira ellisii	strain: ATI7-C-A3	2023197	ASM281221v1	RefSeq	NCBI Prokaryotic Genome Annotation Pipeline (PGAP)	Scaffold	5461	4085768	2017-12-05	4664	PRJNA395546	SAMN07411409	ellisii	0.711	P1	Unknown	Unknown	5	IV
GCF_002916855.1	Leptospira interrogans serovar Canicola	strain: A75	211880	ASM291685v1	RefSeq	NCBI Prokaryotic Genome Annotation Pipeline (PGAP)	Scaffold	107804	4725830	2018-02-05	3978	PRJNA309414	SAMN06290125	interrogans	1	P1	Canicola	Canicola	2	I
GCF_003046425.1	Leptospira borgpetersenii serovar Javanica	strain: DSM 21538	280504	ASM304642v1	RefSeq	NCBI Prokaryotic Genome Annotation Pipeline (PGAP)	Contig	164393	3857933	2018-04-09	3385	PRJNA402517	SAMN07620965	borgpetersenii	0.996	P1	Javanica	Javanica	1	I
GCF_003254845.1	Leptospira borgpetersenii serovar Hardjo-bovis	strain: 203	338217	ASM325484v1	RefSeq	NCBI Prokaryotic Genome Annotation Pipeline (PGAP)	Complete Genome	3589981	3907328	2018-06-19	3400	PRJNA384237	SAMN06830783	borgpetersenii	0.996	P1	Hardjo	Sejroe	4	III
GCF_003429485.1	Leptospira mayottensis	strain: MDI222	1137606	ASM342948v1	RefSeq	NCBI Prokaryotic Genome Annotation Pipeline (PGAP)	Chromosome	3934331	4376000	2018-08-28	3877	PRJNA477299	SAMN09469606	mayottensis	0.987	P1	Unknown	Unknown	2	I
GCF_003429505.1	Leptospira mayottensis	strain: VS2413	1137606	ASM342950v1	RefSeq	NCBI Prokaryotic Genome Annotation Pipeline (PGAP)	Complete Genome	3803942	4138212	2018-08-28	3657	PRJNA477299	SAMN09464718	mayottensis	1	P1	Unknown	Unknown	5	IV
GCF_003429525.1	Leptospira mayottensis	strain: MDI272	1137606	ASM342952v1	RefSeq	NCBI Prokaryotic Genome Annotation Pipeline (PGAP)	Complete Genome	3861885	4247041	2018-08-28	3691	PRJNA477299	SAMN09469609	mayottensis	0.979	P1	Unknown	Unknown	4	III
GCF_003516145.1	Leptospira borgpetersenii serovar Ceylonica	strain: Piyasena	508536	ASM351614v1	RefSeq	NCBI Prokaryotic Genome Annotation Pipeline (PGAP)	Complete Genome	3670231	3992782	2018-09-10	3454	PRJNA401006	SAMN08498447	borgpetersenii	0.983	P1	Ceylonica	Javanica	1	I
GCF_003545865.1	Leptospira yasudae	strain: B21	2202201	ASM354586v1	RefSeq	NCBI Prokaryotic Genome Annotation Pipeline (PGAP)	Contig	472231	4458090	2018-09-11	4083	PRJNA471857	SAMN09216390	yasudae	1	P1	Unknown	Unknown	5	IV		South America	Brazil		environment	soil
GCF_003545875.1	Leptospira stimsonii	strain: AMB6-RJ	2202203	ASM354587v1	RefSeq	NCBI Prokaryotic Genome Annotation Pipeline (PGAP)	Contig	1099403	4745109	2018-09-11	4339	PRJNA471857	SAMN09220899	stimsonii	1	P1	Unknown	Unknown	5	IV		South America	Brazil		environment	water
GCF_003545885.1	Leptospira stimsonii	strain: Yale	2202203	ASM354588v1	RefSeq	NCBI Prokaryotic Genome Annotation Pipeline (PGAP)	Contig	623593	4837465	2018-09-11	4399	PRJNA471857	SAMN09216405	stimsonii	1	P1	Unknown	Unknown	5	IV		Northern America	USA		environment	wather
GCF_003545925.1	Leptospira yasudae	strain: F1	2202201	ASM354592v1	RefSeq	NCBI Prokaryotic Genome Annotation Pipeline (PGAP)	Contig	589757	4444566	2018-09-11	4111	PRJNA471857	SAMN09216371	yasudae	1	P1	Unknown	Unknown	5	IV		South America	Brazil		environment	soil
GCF_003716785.1	Leptospira borgpetersenii serovar Hardjo-bovis	strain: L49	338217	ASM371678v1	RefSeq	NCBI Prokaryotic Genome Annotation Pipeline (PGAP)	Complete Genome	3620710	3935911	2018-11-07	3456	PRJNA488171	SAMN09926239	borgpetersenii	0.992	P1	Hardjo	Sejroe	4	III
GCF_003722295.1	Leptospira kmetyi	strain: LS 001/16	408139	ASM372229v1	RefSeq	NCBI Prokaryotic Genome Annotation Pipeline (PGAP)	Complete Genome	3927288	4416922	2018-11-13	4021	PRJNA504370	SAMN10390430	kmetyi	0.996	P1	Unknown	Unknown	5	IV
GCF_004769185.1	Leptospira kmetyi	strain: SCS7	408139	ASM476918v1	RefSeq	NCBI Prokaryotic Genome Annotation Pipeline (PGAP)	Contig	388638	4392803	2019-04-10	4013	PRJNA480513	SAMN10316444	kmetyi	0.996	P1	Unknown	Unknown	5	IV		Southeast Asia	Malaysia	Sg semungkis	Environment	Soil
GCF_004769425.1	Leptospira gomenensis	strain: 201800298	2484974	ASM476942v1	RefSeq	NCBI Prokaryotic Genome Annotation Pipeline (PGAP)	Contig	66575	4184424	2019-04-10	3865	PRJNA480513	SAMN10316437	gomenensis	0.987	P1	Unknown	Unknown	5	IV		Pacific Ocean	New Caledonia	Koné	Environment	Soil
GCF_004769695.1	Leptospira yasudae	strain: 201702447	2202201	ASM476969v1	RefSeq	NCBI Prokaryotic Genome Annotation Pipeline (PGAP)	Contig	100230	4312367	2019-04-10	3970	PRJNA480513	SAMN10316402	yasudae	0.983	P1	Unknown	Unknown	5	IV		Southeast Asia	Malaysia	Hulu Perdik	Environment	Water
GCF_004769715.1	Leptospira stimsonii	strain: 201702407	2202203	ASM476971v1	RefSeq	NCBI Prokaryotic Genome Annotation Pipeline (PGAP)	Contig	132231	4993538	2019-04-10	4670	PRJNA480513	SAMN10316393	stimsonii	1	P1	Unknown	Unknown	5	IV		Southeast Asia	Malaysia	Sg semungkis	Environment	Water
GCF_004769735.1	Leptospira yasudae	strain: 201702446	2202201	ASM476973v1	RefSeq	NCBI Prokaryotic Genome Annotation Pipeline (PGAP)	Contig	203578	4300252	2019-04-10	3932	PRJNA480513	SAMN10316401	yasudae	0.983	P1	Unknown	Unknown	5	IV		Southeast Asia	Malaysia	Hulu Perdik	Environment	Water
GCF_004770035.1	Leptospira stimsonii	strain: SSW20	2202203	ASM477003v1	RefSeq	NCBI Prokaryotic Genome Annotation Pipeline (PGAP)	Contig	271588	4986941	2019-04-10	4644	PRJNA480513	SAMN10316448	stimsonii	1	P1	Unknown	Unknown	5	IV
GCF_004770065.1	Leptospira kmetyi	strain: SCS11	408139	ASM477006v1	RefSeq	NCBI Prokaryotic Genome Annotation Pipeline (PGAP)	Contig	415163	4387825	2019-04-10	4006	PRJNA480513	SAMN10316442	kmetyi	0.996	P1	Unknown	Unknown	5	IV		Southeast Asia	Malaysia	Sg semungkis	Environment	Soil
GCF_004770135.1	Leptospira yasudae	strain: L1S1	2202201	ASM477013v1	RefSeq	NCBI Prokaryotic Genome Annotation Pipeline (PGAP)	Contig	1046106	4315122	2019-04-10	3964	PRJNA480513	SAMN10316441	yasudae	1	P1	Unknown	Unknown	5	IV		Southeast Asia	Malaysia	Sungai Jelok	Environment	Soil
GCF_004770155.1	Leptospira gomenensis	strain: 201800299	2484974	ASM477015v1	RefSeq	NCBI Prokaryotic Genome Annotation Pipeline (PGAP)	Contig	211316	4284018	2019-04-10	3931	PRJNA480513	SAMN10316438	gomenensis	0.996	P1	Unknown	Unknown	5	IV		Pacific Ocean	New Caledonia	Kaala-gomen	Environment	Soil
GCF_004770175.1	Leptospira kmetyi	strain: 201702448	408139	ASM477017v1	RefSeq	NCBI Prokaryotic Genome Annotation Pipeline (PGAP)	Contig	308349	4376824	2019-04-10	4002	PRJNA480513	SAMN10316403	kmetyi	0.996	P1	Unknown	Unknown	5	IV		Southeast Asia	Malaysia	Hulu Perdik	Environment	Water
GCF_004770415.1	Leptospira adleri	strain: 201601302	2023186	ASM477041v1	RefSeq	NCBI Prokaryotic Genome Annotation Pipeline (PGAP)	Contig	369236	3956744	2019-04-10	3507	PRJNA480513	SAMN10316380	adleri	0.87	P1	Unknown	Unknown	5	IV		Indian Ocean	Mayotte		Environment	Water
GCF_004770515.1	Leptospira yasudae	strain: 201601115	2202201	ASM477051v1	RefSeq	NCBI Prokaryotic Genome Annotation Pipeline (PGAP)	Contig	436541	4408471	2019-04-10	4036	PRJNA480513	SAMN10316369	yasudae	1	P1	Unknown	Unknown	5	IV		Indian Ocean	Mayotte		Environment	Water
GCF_004770595.1	Leptospira gomenensis	strain: 201800300	2484974	ASM477059v1	RefSeq	NCBI Prokaryotic Genome Annotation Pipeline (PGAP)	Contig	131342	4291880	2019-04-10	3942	PRJNA480513	SAMN10316439	gomenensis	0.996	P1	Unknown	Unknown	5	IV		Pacific Ocean	New Caledonia	Kaala-gomen	Environment	Soil
GCF_004770605.1	Leptospira gomenensis	strain: 201800297	2484974	ASM477060v1	RefSeq	NCBI Prokaryotic Genome Annotation Pipeline (PGAP)	Contig	100649	4290521	2019-04-10	3972	PRJNA480513	SAMN10316436	gomenensis	1	P1	Unknown	Unknown	5	IV		Pacific Ocean	New Caledonia	Kaala-gomen	Environment	Soil
GCF_004770795.1	Leptospira barantonii	strain: 201702444	2023184	ASM477079v1	RefSeq	NCBI Prokaryotic Genome Annotation Pipeline (PGAP)	Contig	67733	4448682	2019-04-10	4165	PRJNA480513	SAMN10316399	barantonii	0.983	P1	Unknown	Unknown	5	IV		Southeast Asia	Malaysia	Hulu Perdik	Environment	Soil
GCF_004770815.1	Leptospira yasudae	strain: 201702445	2202201	ASM477081v1	RefSeq	NCBI Prokaryotic Genome Annotation Pipeline (PGAP)	Contig	115520	4312954	2019-04-10	3983	PRJNA480513	SAMN10316400	yasudae	0.983	P1	Unknown	Unknown	5	IV		Southeast Asia	Malaysia	Hulu Perdik	Environment	Water
GCF_004770855.1	Leptospira mayottensis	strain: 201601116	1137606	ASM477085v1	RefSeq	NCBI Prokaryotic Genome Annotation Pipeline (PGAP)	Contig	60816	4036177	2019-04-10	3694	PRJNA480513	SAMN10316370	mayottensis	1	P1	Unknown	Unknown	4	III		Indian Ocean	Mayotte		Environment	Water
GCF_005222565.1	Leptospira interrogans	strain: FMAS_KW1	173	ASM522256v1	RefSeq	NCBI Prokaryotic Genome Annotation Pipeline (PGAP)	Complete Genome	4306144	4740090	2019-05-07	3866	PRJNA528695	SAMN11289419	interrogans	0.983	P1	Unknown	Unknown	3	II
GCF_005222585.1	Leptospira interrogans	strain: FMAS_KW2	173	ASM522258v1	RefSeq	NCBI Prokaryotic Genome Annotation Pipeline (PGAP)	Complete Genome	4293951	4651137	2019-05-07	3807	PRJNA528695	SAMN11289420	interrogans	1	P1	Unknown	Unknown	3	II
GCF_005222625.1	Leptospira interrogans	strain: FMAS_AW1	173	ASM522262v1	RefSeq	NCBI Prokaryotic Genome Annotation Pipeline (PGAP)	Complete Genome	4497709	5071735	2019-05-07	4205	PRJNA528695	SAMN11289421	interrogans	0.992	P1	Unknown	Unknown	3	II
GCF_006568845.1	Leptospira noguchii	strain: IP1605021	28182	ASM656884v1	RefSeq	NCBI Prokaryotic Genome Annotation Pipeline (PGAP)	Contig	15273	4754454	2019-07-03	4189	PRJNA543681	SAMN11774880	noguchii	0.996	P1	Unknown	Unknown	1	I
GCF_006568855.1	Leptospira borgpetersenii	strain: IP1512012	174	ASM656885v1	RefSeq	NCBI Prokaryotic Genome Annotation Pipeline (PGAP)	Contig	35480	3720043	2019-07-03	3372	PRJNA543681	SAMN11774879	borgpetersenii	0.992	P1	Unknown	Unknown	4	III
GCF_006568865.1	Leptospira borgpetersenii	strain: IP1506001	174	ASM656886v1	RefSeq	NCBI Prokaryotic Genome Annotation Pipeline (PGAP)	Contig	34743	3737734	2019-07-03	3377	PRJNA543681	SAMN11774878	borgpetersenii	0.992	P1	Unknown	Unknown	4	III
GCF_006568875.1	Leptospira interrogans	strain: IP1512015	173	ASM656887v1	RefSeq	NCBI Prokaryotic Genome Annotation Pipeline (PGAP)	Contig	41872	4535254	2019-07-03	3756	PRJNA543681	SAMN11774876	interrogans	1	P1	Unknown	Unknown	3	II
GCF_006568885.1	Leptospira interrogans	strain: IP1512016	173	ASM656888v1	RefSeq	NCBI Prokaryotic Genome Annotation Pipeline (PGAP)	Contig	49707	4531962	2019-07-03	3772	PRJNA543681	SAMN11774877	interrogans	1	P1	Unknown	Unknown	3	II
GCF_006568945.1	Leptospira interrogans	strain: IP1507003	173	ASM656894v1	RefSeq	NCBI Prokaryotic Genome Annotation Pipeline (PGAP)	Contig	38918	4544834	2019-07-03	3805	PRJNA543681	SAMN11774874	interrogans	1	P1	Unknown	Unknown	3	II
GCF_006569045.1	Leptospira interrogans	strain: IP1512014	173	ASM656904v1	RefSeq	NCBI Prokaryotic Genome Annotation Pipeline (PGAP)	Contig	41894	4541201	2019-07-03	3795	PRJNA543681	SAMN11774875	interrogans	1	P1	Unknown	Unknown	3	II
GCF_006874745.1	Leptospira weilii	strain: CUD13	28184	ASM687474v1	RefSeq	NCBI Prokaryotic Genome Annotation Pipeline (PGAP)	Complete Genome	3978120	4361439	2019-07-11	3951	PRJNA545909	SAMN11936725	weilii	0.996	P1	Unknown	Unknown	4	III
GCF_006874765.1	Leptospira weilii	strain: CUDO6	28184	ASM687476v1	RefSeq	NCBI Prokaryotic Genome Annotation Pipeline (PGAP)	Complete Genome	3965053	4381393	2019-07-11	3975	PRJNA545906	SAMN11936708	weilii	0.996	P1	Unknown	Unknown	4	III
GCF_008118365.1	Leptospira interrogans serovar Hardjo	strain: L53	176	ASM811836v1	RefSeq	NCBI Prokaryotic Genome Annotation Pipeline (PGAP)	Complete Genome	4355568	4742398	2019-08-27	3944	PRJNA560522	SAMN12588099	interrogans	0.992	P1	Hardjo	Sejroe	4	III
GCF_008629705.1	Leptospira interrogans serovar Copenhageni	strain: CLEP00152	44275	ASM862970v1	RefSeq	NCBI Prokaryotic Genome Annotation Pipeline (PGAP)	Scaffold	80612	4583061	2019-09-20	3790	PRJNA560059	SAMN12567456	interrogans	1	P1	Copenhageni	Icterohaemorrhagiae	2	I
GCF_008831445.1	Leptospira interrogans serovar Canicola	strain: LJ178	211880	ASM883144v1	RefSeq	NCBI Prokaryotic Genome Annotation Pipeline (PGAP)	Complete Genome	4259066	4758488	2019-10-07	3906	PRJNA574874	SAMN12871420	interrogans	1	P1	Canicola	Canicola	2	I
GCF_008831465.1	Leptospira interrogans serovar Canicola	strain: 611	211880	ASM883146v1	RefSeq	NCBI Prokaryotic Genome Annotation Pipeline (PGAP)	Complete Genome	4255595	4755342	2019-10-07	3917	PRJNA574874	SAMN12871448	interrogans	1	P1	Canicola	Canicola	2	I
GCF_009721635.1	Leptospira interrogans serovar Copenhageni	strain: CLEP00179	44275	ASM972163v1	RefSeq	NCBI Prokaryotic Genome Annotation Pipeline (PGAP)	Scaffold	81585	4581547	2019-12-01	3778	PRJNA560059	SAMN12567526	interrogans	0.987	P1	Copenhageni	Icterohaemorrhagiae	2	I
GCF_009858015.1	Leptospira borgpetersenii	strain: R29	174	ASM985801v1	RefSeq	NCBI Prokaryotic Genome Annotation Pipeline (PGAP)	Chromosome	62425	3887834	2020-01-13	3379	PRJNA543109	SAMN11389100	borgpetersenii	0.996	P1	Unknown	Ballum	1	I
GCF_009858035.1	Leptospira borgpetersenii	strain: R23	174	ASM985803v1	RefSeq	NCBI Prokaryotic Genome Annotation Pipeline (PGAP)	Chromosome	60285	3887110	2020-01-13	3369	PRJNA543109	SAMN11389098	borgpetersenii	0.996	P1	Unknown	Ballum	1	I		Caribbean			rat	Unknown
GCF_009858055.1	Leptospira borgpetersenii	strain: R28	174	ASM985805v1	RefSeq	NCBI Prokaryotic Genome Annotation Pipeline (PGAP)	Chromosome	62423	3887691	2020-01-13	3380	PRJNA543109	SAMN11389099	borgpetersenii	0.996	P1	Unknown	Ballum	1	I		Caribbean			rat	Unknown
GCF_009858075.1	Leptospira borgpetersenii	strain: R6	174	ASM985807v1	RefSeq	NCBI Prokaryotic Genome Annotation Pipeline (PGAP)	Chromosome	60285	3821116	2020-01-13	3311	PRJNA543109	SAMN11389084	borgpetersenii	0.941	P1	Unknown	Ballum	1	I
GCF_009858095.1	Leptospira borgpetersenii	strain: Mo4	174	ASM985809v1	RefSeq	NCBI Prokaryotic Genome Annotation Pipeline (PGAP)	Chromosome	63158	3888971	2020-01-13	3376	PRJNA543109	SAMN11389101	borgpetersenii	0.996	P1	Unknown	Unknown	1	I
GCF_009884035.1	Leptospira interrogans	strain: R13-L	173	ASM988403v1	RefSeq	NCBI Prokaryotic Genome Annotation Pipeline (PGAP)	Chromosome	80583	4583691	2020-01-15	3754	PRJNA543109	SAMN11389090	interrogans	1	P1	Unknown	Icterohaemorrhagiae	2	I		Caribbean			rat	Unknown
GCF_009884055.1	Leptospira interrogans	strain: R17	173	ASM988405v1	RefSeq	NCBI Prokaryotic Genome Annotation Pipeline (PGAP)	Chromosome	96364	4563643	2020-01-15	3741	PRJNA543109	SAMN11389094	interrogans	1	P1	Unknown	Icterohaemorrhagiae	2	I
GCF_009884075.1	Leptospira interrogans	strain: R21	173	ASM988407v1	RefSeq	NCBI Prokaryotic Genome Annotation Pipeline (PGAP)	Chromosome	96364	4564465	2020-01-15	3740	PRJNA543109	SAMN11389096	interrogans	1	P1	Unknown	Icterohaemorrhagiae	2	I
GCF_009884095.1	Leptospira interrogans	strain: R22	173	ASM988409v1	RefSeq	NCBI Prokaryotic Genome Annotation Pipeline (PGAP)	Chromosome	92266	4556294	2020-01-15	3740	PRJNA543109	SAMN11389097	interrogans	0.996	P1	Unknown	Icterohaemorrhagiae	2	I		Caribbean			rat	Unknown
GCF_009884115.1	Leptospira interrogans	strain: R16	173	ASM988411v1	RefSeq	NCBI Prokaryotic Genome Annotation Pipeline (PGAP)	Chromosome	92266	4563558	2020-01-15	3749	PRJNA543109	SAMN11389093	interrogans	1	P1	Unknown	Icterohaemorrhagiae	2	I		Caribbean			rat	Unknown
GCF_009884135.1	Leptospira interrogans	strain: R13	173	ASM988413v1	RefSeq	NCBI Prokaryotic Genome Annotation Pipeline (PGAP)	Chromosome	91545	4564085	2020-01-15	3747	PRJNA543109	SAMN11389089	interrogans	1	P1	Unknown	Icterohaemorrhagiae	2	I		Caribbean			rat	Unknown
GCF_009884155.1	Leptospira borgpetersenii	strain: R14	174	ASM988415v1	RefSeq	NCBI Prokaryotic Genome Annotation Pipeline (PGAP)	Chromosome	60236	3908796	2020-01-15	3393	PRJNA543109	SAMN11389091	borgpetersenii	0.996	P1	Unknown	Ballum	1	I
GCF_009884175.1	Leptospira interrogans	strain: R11	173	ASM988417v1	RefSeq	NCBI Prokaryotic Genome Annotation Pipeline (PGAP)	Chromosome	96364	4564238	2020-01-15	3747	PRJNA543109	SAMN11389087	interrogans	1	P1	Unknown	Icterohaemorrhagiae	2	I
GCF_009884195.1	Leptospira interrogans	strain: R7	173	ASM988419v1	RefSeq	NCBI Prokaryotic Genome Annotation Pipeline (PGAP)	Chromosome	92209	4563191	2020-01-15	3746	PRJNA543109	SAMN11389086	interrogans	1	P1	Unknown	Icterohaemorrhagiae	2	I		Caribbean			rat	Unknown
GCF_009884215.1	Leptospira borgpetersenii	strain: R6L	174	ASM988421v1	RefSeq	NCBI Prokaryotic Genome Annotation Pipeline (PGAP)	Chromosome	63033	3887609	2020-01-15	3380	PRJNA543109	SAMN11389085	borgpetersenii	0.996	P1	Unknown	Ballum	1	I		Caribbean			rat	Unknown
GCF_009884235.1	Leptospira borgpetersenii	strain: R14-L	174	ASM988423v1	RefSeq	NCBI Prokaryotic Genome Annotation Pipeline (PGAP)	Chromosome	62772	3888127	2020-01-15	3385	PRJNA543109	SAMN11389092	borgpetersenii	0.996	P1	Unknown	Ballum	1	I		Caribbean			rat	Unknown
GCF_009884255.1	Leptospira interrogans	strain: R19	173	ASM988425v1	RefSeq	NCBI Prokaryotic Genome Annotation Pipeline (PGAP)	Chromosome	96364	4563683	2020-01-15	3744	PRJNA543109	SAMN11389095	interrogans	1	P1	Unknown	Icterohaemorrhagiae	2	I
GCF_009884275.1	Leptospira interrogans	strain: R12	173	ASM988427v1	RefSeq	NCBI Prokaryotic Genome Annotation Pipeline (PGAP)	Chromosome	93044	4573647	2020-01-15	3730	PRJNA543109	SAMN11389088	interrogans	1	P1	Unknown	Icterohaemorrhagiae	2	I
GCF_010287845.2	Leptospira interrogans serovar Bataviae	strain: D64	312175	ASM1028784v2	RefSeq	NCBI Prokaryotic Genome Annotation Pipeline (PGAP)	Complete Genome	4355742	4846851	2021-08-16	4025	PRJNA597667	SAMN13679794	interrogans	1	P1	Bataviae	Bataviae	5	IV		South-eastern Asia			dog	Urine
GCF_010978155.1	Leptospira interrogans serovar Copenhageni	strain: SK1	44275	ASM1097815v1	RefSeq	NCBI Prokaryotic Genome Annotation Pipeline (PGAP)	Complete Genome	4279936	4630180	2020-02-24	3778	PRJNA600490	SAMN13822336	interrogans	0.996	P1	Copenhageni	Icterohaemorrhagiae	2	I
GCF_013358565.1	Leptospira interrogans serovar Copenhageni	strain: Taganrog-2018	44275	ASM1335856v1	RefSeq	NCBI Prokaryotic Genome Annotation Pipeline (PGAP)	Contig	21911	4500689	2020-06-18	3771	PRJNA523562	SAMN10983505	interrogans	0.983	P1	Copenhageni	Icterohaemorrhagiae	2	I
GCF_014858135.1	Leptospira interrogans serovar Yeoncheon	strain: 1530d	2609409	ASM1485813v1	RefSeq	NCBI Prokaryotic Genome Annotation Pipeline (PGAP)	Contig	4318326	5013967	2020-10-06	4128	PRJNA564740	SAMN12721657	interrogans	0.996	P1	Yeonchon	Icterohaemorrhagiae	2	I
GCF_014858815.1	Leptospira interrogans serovar Icterohaemorrhagiae	strain: 898	90062	ASM1485881v1	RefSeq	NCBI Prokaryotic Genome Annotation Pipeline (PGAP)	Complete Genome	4280412	4630592	2020-10-07	3787	PRJNA564738	SAMN12721653	interrogans	1	P1	Icterohaemorrhagiae	Icterohaemorrhagiae	2	I
GCF_014858865.1	Leptospira interrogans serovar Bataviae	strain: 1489	312175	ASM1485886v1	RefSeq	NCBI Prokaryotic Genome Annotation Pipeline (PGAP)	Complete Genome	4431091	5349767	2020-10-07	4536	PRJNA564739	SAMN12721652	interrogans	1	P1	Bataviae	Bataviae	5	IV
GCF_014858895.1	Leptospira interrogans serovar Icterohaemorrhagiae	strain: Langkawi	90062	ASM1485889v1	RefSeq	NCBI Prokaryotic Genome Annotation Pipeline (PGAP)	Complete Genome	4367462	4885316	2020-10-07	4081	PRJNA564735	SAMN12721651	interrogans	0.996	P1	Lai	Icterohaemorrhagiae	2	I		Southeast Asia	Malaysia		Human
GCF_014858915.1	Leptospira interrogans serovar Canicola	strain: 782	211880	ASM1485891v1	RefSeq	NCBI Prokaryotic Genome Annotation Pipeline (PGAP)	Complete Genome	4556406	5308174	2020-10-07	4508	PRJNA564737	SAMN12721654	interrogans	1	P1	Canicola	Canicola	1	I
GCF_014858935.1	Leptospira interrogans serovar Bataviae	strain: 1548	312175	ASM1485893v1	RefSeq	NCBI Prokaryotic Genome Annotation Pipeline (PGAP)	Complete Genome	4354848	4880112	2020-10-07	4059	PRJNA564736	SAMN12721655	interrogans	1	P1	Bataviae	Bataviae	5	IV
GCF_015161435.1	Leptospira borgpetersenii serovar Ballum	strain: A1_Mm_MM043	280505	ASM1516143v1	RefSeq	NCBI Prokaryotic Genome Annotation Pipeline (PGAP)	Contig	70548	3918811	2020-11-01	3408	PRJNA666522	SAMN16295710	borgpetersenii	0.996	P1	Ballum	Ballum	1	I
GCF_015161445.1	Leptospira borgpetersenii serovar Ballum	strain: MU_Rr_LW001	280505	ASM1516144v1	RefSeq	NCBI Prokaryotic Genome Annotation Pipeline (PGAP)	Scaffold	99284	3945648	2020-11-01	3478	PRJNA666522	SAMN16295713	borgpetersenii	0.996	P1	Ballum	Ballum	1	I
GCF_015161465.1	Leptospira borgpetersenii serovar Ballum	strain: B1_Mm_MM050	280505	ASM1516146v1	RefSeq	NCBI Prokaryotic Genome Annotation Pipeline (PGAP)	Scaffold	67113	3917320	2020-11-01	3390	PRJNA666522	SAMN16295711	borgpetersenii	0.996	P1	Ballum	Ballum	1	I
GCF_015161475.1	Leptospira borgpetersenii serovar Ballum	strain: B1_Mm_MM098	280505	ASM1516147v1	RefSeq	NCBI Prokaryotic Genome Annotation Pipeline (PGAP)	Contig	65786	3920385	2020-11-01	3411	PRJNA666522	SAMN16295712	borgpetersenii	0.996	P1	Ballum	Ballum	1	I
GCF_015161535.1	Leptospira borgpetersenii serovar Ballum	strain: A4_Mm_MM361	280505	ASM1516153v1	RefSeq	NCBI Prokaryotic Genome Annotation Pipeline (PGAP)	Contig	70548	3988369	2020-11-01	3448	PRJNA666522	SAMN16295708	borgpetersenii	0.971	P1	Ballum	Ballum	1	I
GCF_015161545.1	Leptospira borgpetersenii serovar Ballum	strain: A1_Mm_MM037	280505	ASM1516154v1	RefSeq	NCBI Prokaryotic Genome Annotation Pipeline (PGAP)	Scaffold	65786	3918051	2020-11-01	3417	PRJNA666522	SAMN16295709	borgpetersenii	0.996	P1	Ballum	Ballum	1	I
GCF_015161555.1	Leptospira borgpetersenii serovar Ballum	strain: A4_Mm_MM351	280505	ASM1516155v1	RefSeq	NCBI Prokaryotic Genome Annotation Pipeline (PGAP)	Scaffold	73166	4110248	2020-11-01	3478	PRJNA666522	SAMN16295706	borgpetersenii	0.975	P1	Ballum	Ballum	1	I
GCF_015161575.1	Leptospira borgpetersenii serovar Ballum	strain: A4_Mm_MM350	280505	ASM1516157v1	RefSeq	NCBI Prokaryotic Genome Annotation Pipeline (PGAP)	Contig	67113	3933322	2020-11-01	3418	PRJNA666522	SAMN16295705	borgpetersenii	0.996	P1	Ballum	Ballum	1	I
GCF_015161595.1	Leptospira borgpetersenii serovar Ballum	strain: A4_Mm_MM354	280505	ASM1516159v1	RefSeq	NCBI Prokaryotic Genome Annotation Pipeline (PGAP)	Contig	65786	4120084	2020-11-01	3469	PRJNA666522	SAMN16295707	borgpetersenii	0.975	P1	Ballum	Ballum	1	I
GCF_015161635.1	Leptospira borgpetersenii serovar Ballum	strain: A4_Ee_MM342	280505	ASM1516163v1	RefSeq	NCBI Prokaryotic Genome Annotation Pipeline (PGAP)	Scaffold	85849	4035136	2020-11-01	3466	PRJNA666522	SAMN16295703	borgpetersenii	0.975	P1	Ballum	Ballum	1	I
GCF_015161645.1	Leptospira borgpetersenii serovar Ballum	strain: A4_Mm_MM336	280505	ASM1516164v1	RefSeq	NCBI Prokaryotic Genome Annotation Pipeline (PGAP)	Contig	70548	3933401	2020-11-01	3433	PRJNA666522	SAMN16295702	borgpetersenii	0.996	P1	Ballum	Ballum	1	I
GCF_015161665.1	Leptospira borgpetersenii serovar Ballum	strain: A4_Mm_MM325	280505	ASM1516166v1	RefSeq	NCBI Prokaryotic Genome Annotation Pipeline (PGAP)	Contig	70537	3939036	2020-11-01	3442	PRJNA666522	SAMN16295699	borgpetersenii	0.996	P1	Ballum	Ballum	1	I
GCF_015161675.1	Leptospira borgpetersenii serovar Ballum	strain: A4_Mm_MM324	280505	ASM1516167v1	RefSeq	NCBI Prokaryotic Genome Annotation Pipeline (PGAP)	Contig	63651	3948877	2020-11-01	3459	PRJNA666522	SAMN16295698	borgpetersenii	0.996	P1	Ballum	Ballum	1	I
GCF_015161715.1	Leptospira borgpetersenii serovar Ballum	strain: A4_Mm_MM320	280505	ASM1516171v1	RefSeq	NCBI Prokaryotic Genome Annotation Pipeline (PGAP)	Scaffold	64449	3926754	2020-11-01	3432	PRJNA666522	SAMN16295697	borgpetersenii	0.996	P1	Ballum	Ballum	1	I
GCF_015161735.1	Leptospira borgpetersenii serovar Ballum	strain: A1_Mm_MM031U	280505	ASM1516173v1	RefSeq	NCBI Prokaryotic Genome Annotation Pipeline (PGAP)	Contig	70537	3918909	2020-11-01	3392	PRJNA666522	SAMN16295696	borgpetersenii	0.996	P1	Ballum	Ballum	1	I
GCF_015161745.1	Leptospira borgpetersenii serovar Ballum	strain: A1_Mm_MM031K	280505	ASM1516174v1	RefSeq	NCBI Prokaryotic Genome Annotation Pipeline (PGAP)	Contig	67113	3921754	2020-11-01	3427	PRJNA666522	SAMN16295695	borgpetersenii	0.996	P1	Ballum	Ballum	1	I
GCF_015161755.1	Leptospira borgpetersenii serovar Ballum	strain: A1_Mm_MM028	280505	ASM1516175v1	RefSeq	NCBI Prokaryotic Genome Annotation Pipeline (PGAP)	Contig	67113	4000743	2020-11-01	3459	PRJNA666522	SAMN16295692	borgpetersenii	0.975	P1	Ballum	Ballum	1	I
GCF_015161795.1	Leptospira borgpetersenii serovar Ballum	strain: A3_Mm_MM280	280505	ASM1516179v1	RefSeq	NCBI Prokaryotic Genome Annotation Pipeline (PGAP)	Scaffold	70548	3932199	2020-11-01	3423	PRJNA666522	SAMN16295691	borgpetersenii	0.996	P1	Ballum	Ballum	1	I
GCF_015161805.1	Leptospira borgpetersenii serovar Ballum	strain: A3_Ee_MM277	280505	ASM1516180v1	RefSeq	NCBI Prokaryotic Genome Annotation Pipeline (PGAP)	Contig	65786	3921950	2020-11-01	3413	PRJNA666522	SAMN16295690	borgpetersenii	0.996	P1	Ballum	Ballum	1	I
GCF_015161835.1	Leptospira borgpetersenii serovar Ballum	strain: A3_Mm_MM275	280505	ASM1516183v1	RefSeq	NCBI Prokaryotic Genome Annotation Pipeline (PGAP)	Contig	67114	3921364	2020-11-01	3416	PRJNA666522	SAMN16295689	borgpetersenii	0.996	P1	Ballum	Ballum	1	I
GCF_015161845.1	Leptospira borgpetersenii serovar Ballum	strain: A3_Mm_MM273	280505	ASM1516184v1	RefSeq	NCBI Prokaryotic Genome Annotation Pipeline (PGAP)	Contig	70537	3920367	2020-11-01	3402	PRJNA666522	SAMN16295688	borgpetersenii	0.996	P1	Ballum	Ballum	1	I
GCF_015161855.1	Leptospira borgpetersenii serovar Ballum	strain: A3_Mm_MM272	280505	ASM1516185v1	RefSeq	NCBI Prokaryotic Genome Annotation Pipeline (PGAP)	Contig	67113	3920360	2020-11-01	3416	PRJNA666522	SAMN16295687	borgpetersenii	0.996	P1	Ballum	Ballum	1	I
GCF_015161895.1	Leptospira borgpetersenii serovar Ballum	strain: A1_Mm_MM026KC	280505	ASM1516189v1	RefSeq	NCBI Prokaryotic Genome Annotation Pipeline (PGAP)	Scaffold	97285	3954751	2020-11-01	3508	PRJNA666522	SAMN16295686	borgpetersenii	0.996	P1	Ballum	Ballum	1	I
GCF_015161905.1	Leptospira borgpetersenii serovar Ballum	strain: A1_Mm_MM026KB	280505	ASM1516190v1	RefSeq	NCBI Prokaryotic Genome Annotation Pipeline (PGAP)	Scaffold	75875	3924165	2020-11-01	3411	PRJNA666522	SAMN16295685	borgpetersenii	0.996	P1	Ballum	Ballum	1	I
GCF_015161935.1	Leptospira borgpetersenii serovar Ballum	strain: A3_Mm_MM269	280505	ASM1516193v1	RefSeq	NCBI Prokaryotic Genome Annotation Pipeline (PGAP)	Contig	70537	3927586	2020-11-01	3412	PRJNA666522	SAMN16295684	borgpetersenii	0.996	P1	Ballum	Ballum	1	I
GCF_015161945.1	Leptospira borgpetersenii serovar Ballum	strain: A3_Mm_MM268	280505	ASM1516194v1	RefSeq	NCBI Prokaryotic Genome Annotation Pipeline (PGAP)	Scaffold	70548	3925916	2020-11-01	3426	PRJNA666522	SAMN16295683	borgpetersenii	0.996	P1	Ballum	Ballum	1	I
GCF_015161965.1	Leptospira borgpetersenii serovar Ballum	strain: A3_Mm_MM265	280505	ASM1516196v1	RefSeq	NCBI Prokaryotic Genome Annotation Pipeline (PGAP)	Contig	65786	3923897	2020-11-01	3420	PRJNA666522	SAMN16295682	borgpetersenii	0.996	P1	Ballum	Ballum	1	I
GCF_015161995.1	Leptospira borgpetersenii serovar Ballum	strain: A3_Mm_MM264	280505	ASM1516199v1	RefSeq	NCBI Prokaryotic Genome Annotation Pipeline (PGAP)	Contig	75965	3925037	2020-11-01	3405	PRJNA666522	SAMN16295681	borgpetersenii	0.996	P1	Ballum	Ballum	1	I
GCF_015162005.1	Leptospira borgpetersenii serovar Ballum	strain: A3_Mm_MM263	280505	ASM1516200v1	RefSeq	NCBI Prokaryotic Genome Annotation Pipeline (PGAP)	Scaffold	65786	3920461	2020-11-01	3397	PRJNA666522	SAMN16295680	borgpetersenii	0.996	P1	Ballum	Ballum	1	I
GCF_015162035.1	Leptospira borgpetersenii serovar Ballum	strain: A3_Mm_MM262	280505	ASM1516203v1	RefSeq	NCBI Prokaryotic Genome Annotation Pipeline (PGAP)	Contig	75965	3924028	2020-11-01	3404	PRJNA666522	SAMN16295679	borgpetersenii	0.996	P1	Ballum	Ballum	1	I
GCF_015162045.1	Leptospira borgpetersenii serovar Ballum	strain: A3_Mm_MM261	280505	ASM1516204v1	RefSeq	NCBI Prokaryotic Genome Annotation Pipeline (PGAP)	Scaffold	67113	3921827	2020-11-01	3421	PRJNA666522	SAMN16295678	borgpetersenii	0.996	P1	Ballum	Ballum	1	I
GCF_015162055.1	Leptospira borgpetersenii serovar Ballum	strain: A3_Mm_MM260	280505	ASM1516205v1	RefSeq	NCBI Prokaryotic Genome Annotation Pipeline (PGAP)	Scaffold	67114	3920662	2020-11-01	3410	PRJNA666522	SAMN16295677	borgpetersenii	0.996	P1	Ballum	Ballum	1	I
GCF_015162095.1	Leptospira borgpetersenii serovar Ballum	strain: A3_Mm_MM258	280505	ASM1516209v1	RefSeq	NCBI Prokaryotic Genome Annotation Pipeline (PGAP)	Contig	63651	3921765	2020-11-01	3397	PRJNA666522	SAMN16295675	borgpetersenii	0.996	P1	Ballum	Ballum	1	I
GCF_015162105.1	Leptospira borgpetersenii serovar Ballum	strain: A3_Mm_MM259	280505	ASM1516210v1	RefSeq	NCBI Prokaryotic Genome Annotation Pipeline (PGAP)	Scaffold	65786	3920071	2020-11-01	3413	PRJNA666522	SAMN16295676	borgpetersenii	0.996	P1	Ballum	Ballum	1	I
GCF_015162135.1	Leptospira borgpetersenii serovar Ballum	strain: A3_Mm_MM257	280505	ASM1516213v1	RefSeq	NCBI Prokaryotic Genome Annotation Pipeline (PGAP)	Scaffold	70537	3932338	2020-11-01	3442	PRJNA666522	SAMN16295674	borgpetersenii	0.996	P1	Ballum	Ballum	1	I
GCF_015162145.1	Leptospira borgpetersenii serovar Ballum	strain: A3_Mm_MM256	280505	ASM1516214v1	RefSeq	NCBI Prokaryotic Genome Annotation Pipeline (PGAP)	Contig	67114	3923708	2020-11-01	3408	PRJNA666522	SAMN16295673	borgpetersenii	0.996	P1	Ballum	Ballum	1	I
GCF_015162155.1	Leptospira borgpetersenii serovar Ballum	strain: A2_Mm_MM244	280505	ASM1516215v1	RefSeq	NCBI Prokaryotic Genome Annotation Pipeline (PGAP)	Scaffold	67113	3927970	2020-11-01	3409	PRJNA666522	SAMN16295672	borgpetersenii	0.996	P1	Ballum	Ballum	1	I
GCF_015162195.1	Leptospira borgpetersenii serovar Ballum	strain: A2_Mm_MM242	280505	ASM1516219v1	RefSeq	NCBI Prokaryotic Genome Annotation Pipeline (PGAP)	Scaffold	67113	3922721	2020-11-01	3405	PRJNA666522	SAMN16295671	borgpetersenii	0.996	P1	Ballum	Ballum	1	I
GCF_015162205.1	Leptospira borgpetersenii serovar Ballum	strain: A2_Mm_MM211	280505	ASM1516220v1	RefSeq	NCBI Prokaryotic Genome Annotation Pipeline (PGAP)	Contig	65786	3919568	2020-11-01	3398	PRJNA666522	SAMN16295670	borgpetersenii	0.996	P1	Ballum	Ballum	1	I
GCF_015162235.1	Leptospira borgpetersenii serovar Ballum	strain: A2_Mm_MM200	280505	ASM1516223v1	RefSeq	NCBI Prokaryotic Genome Annotation Pipeline (PGAP)	Contig	75965	3924037	2020-11-01	3421	PRJNA666522	SAMN16295669	borgpetersenii	0.996	P1	Ballum	Ballum	1	I
GCF_015162245.1	Leptospira borgpetersenii serovar Ballum	strain: A2_Ee_MM196	280505	ASM1516224v1	RefSeq	NCBI Prokaryotic Genome Annotation Pipeline (PGAP)	Contig	70549	3925526	2020-11-01	3394	PRJNA666522	SAMN16295668	borgpetersenii	0.996	P1	Ballum	Ballum	1	I
GCF_015162255.1	Leptospira borgpetersenii serovar Ballum	strain: A2_Ee_MM195	280505	ASM1516225v1	RefSeq	NCBI Prokaryotic Genome Annotation Pipeline (PGAP)	Contig	67113	3929579	2020-11-01	3438	PRJNA666522	SAMN16295667	borgpetersenii	0.996	P1	Ballum	Ballum	1	I
GCF_015162295.1	Leptospira borgpetersenii serovar Ballum	strain: A2_Mm_MM189	280505	ASM1516229v1	RefSeq	NCBI Prokaryotic Genome Annotation Pipeline (PGAP)	Contig	63651	3914855	2020-11-01	3404	PRJNA666522	SAMN16295666	borgpetersenii	0.996	P1	Ballum	Ballum	1	I
GCF_015162305.1	Leptospira borgpetersenii serovar Ballum	strain: A2_Mm_MM161	280505	ASM1516230v1	RefSeq	NCBI Prokaryotic Genome Annotation Pipeline (PGAP)	Contig	65786	3922923	2020-11-01	3418	PRJNA666522	SAMN16295665	borgpetersenii	0.996	P1	Ballum	Ballum	1	I
GCF_015162335.1	Leptospira borgpetersenii serovar Ballum	strain: A2_Mm_MM148	280505	ASM1516233v1	RefSeq	NCBI Prokaryotic Genome Annotation Pipeline (PGAP)	Scaffold	67114	3920540	2020-11-01	3408	PRJNA666522	SAMN16295663	borgpetersenii	0.996	P1	Ballum	Ballum	1	I
GCF_015162345.1	Leptospira borgpetersenii serovar Ballum	strain: A2_Mm_MM159	280505	ASM1516234v1	RefSeq	NCBI Prokaryotic Genome Annotation Pipeline (PGAP)	Scaffold	67113	3923163	2020-11-01	3432	PRJNA666522	SAMN16295664	borgpetersenii	0.996	P1	Ballum	Ballum	1	I
GCF_015162355.1	Leptospira borgpetersenii serovar Ballum	strain: A1_Mm_MM013U	280505	ASM1516235v1	RefSeq	NCBI Prokaryotic Genome Annotation Pipeline (PGAP)	Scaffold	67113	3933634	2020-11-01	3443	PRJNA666522	SAMN16295662	borgpetersenii	0.996	P1	Ballum	Ballum	1	I
GCF_015162395.1	Leptospira borgpetersenii serovar Ballum	strain: A1_Mm_MM013K	280505	ASM1516239v1	RefSeq	NCBI Prokaryotic Genome Annotation Pipeline (PGAP)	Scaffold	63417	3926063	2020-11-01	3428	PRJNA666522	SAMN16295661	borgpetersenii	0.996	P1	Ballum	Ballum	1	I
GCF_015162405.1	Leptospira borgpetersenii serovar Ballum	strain: A2_Mm_MM138	280505	ASM1516240v1	RefSeq	NCBI Prokaryotic Genome Annotation Pipeline (PGAP)	Contig	67113	3925723	2020-11-01	3412	PRJNA666522	SAMN16295660	borgpetersenii	0.996	P1	Ballum	Ballum	1	I
GCF_015162415.1	Leptospira borgpetersenii serovar Ballum	strain: A2_Mm_MM134	280505	ASM1516241v1	RefSeq	NCBI Prokaryotic Genome Annotation Pipeline (PGAP)	Contig	66567	3923956	2020-11-01	3417	PRJNA666522	SAMN16295659	borgpetersenii	0.996	P1	Ballum	Ballum	1	I
GCF_015162425.1	Leptospira borgpetersenii serovar Ballum	strain: A1_Mm_MM010	280505	ASM1516242v1	RefSeq	NCBI Prokaryotic Genome Annotation Pipeline (PGAP)	Scaffold	67113	3921009	2020-11-01	3401	PRJNA666522	SAMN16295657	borgpetersenii	0.996	P1	Ballum	Ballum	1	I
GCF_015162475.1	Leptospira borgpetersenii serovar Ballum	strain: B1_Mm_MM119	280505	ASM1516247v1	RefSeq	NCBI Prokaryotic Genome Annotation Pipeline (PGAP)	Scaffold	67112	3932683	2020-11-01	3442	PRJNA666522	SAMN16295658	borgpetersenii	0.996	P1	Ballum	Ballum	1	I
GCF_015162495.1	Leptospira interrogans serovar Pomona	strain: A2_Ee_MM168	44276	ASM1516249v1	RefSeq	NCBI Prokaryotic Genome Annotation Pipeline (PGAP)	Scaffold	79016	4608250	2020-11-01	3946	PRJNA666522	SAMN16295654	interrogans	1	P1	Pomona	Pomona	3	II
GCF_015162505.1	Leptospira interrogans serovar Pomona	strain: A3_Ee_MM266	44276	ASM1516250v1	RefSeq	NCBI Prokaryotic Genome Annotation Pipeline (PGAP)	Scaffold	78029	4636437	2020-11-01	4029	PRJNA666522	SAMN16295655	interrogans	1	P1	Pomona	Pomona	3	II
GCF_015162515.1	Leptospira borgpetersenii serovar Ballum	strain: A1_Mm_MM006	280505	ASM1516251v1	RefSeq	NCBI Prokaryotic Genome Annotation Pipeline (PGAP)	Scaffold	70544	3930735	2020-11-01	3442	PRJNA666522	SAMN16295656	borgpetersenii	0.996	P1	Ballum	Ballum	1	I
GCF_015162525.1	Leptospira borgpetersenii serovar Hardjo-bovis	strain: A_Bt_HO912	338217	ASM1516252v1	RefSeq	NCBI Prokaryotic Genome Annotation Pipeline (PGAP)	Scaffold	45838	3738891	2020-11-01	3368	PRJNA666522	SAMN16295653	borgpetersenii	0.996	P1	Hardjo-bovis	Sejroe	4	III
GCF_015162535.1	Leptospira borgpetersenii serovar Hardjo-bovis	strain: A_Bt_HO907	338217	ASM1516253v1	RefSeq	NCBI Prokaryotic Genome Annotation Pipeline (PGAP)	Scaffold	47863	3722830	2020-11-01	3316	PRJNA666522	SAMN16295652	borgpetersenii	0.996	P1	Hardjo-bovis	Sejroe	4	III
GCF_015162595.1	Leptospira borgpetersenii serovar Hardjo-bovis	strain: EVK5	338217	ASM1516259v1	RefSeq	NCBI Prokaryotic Genome Annotation Pipeline (PGAP)	Scaffold	45599	3787623	2020-11-01	3319	PRJNA666522	SAMN16295647	borgpetersenii	0.996	P1	Hardjo-bovis	Sejroe	4	III
GCF_015162605.1	Leptospira interrogans serovar Pomona	strain: A_Bt_HO905	44276	ASM1516260v1	RefSeq	NCBI Prokaryotic Genome Annotation Pipeline (PGAP)	Scaffold	78029	4608764	2020-11-01	3948	PRJNA666522	SAMN16295651	interrogans	1	P1	Pomona	Pomona	3	II
GCF_015162615.1	Leptospira borgpetersenii serovar Hardjo-bovis	strain: EVK8	338217	ASM1516261v1	RefSeq	NCBI Prokaryotic Genome Annotation Pipeline (PGAP)	Scaffold	45838	3773033	2020-11-01	3313	PRJNA666522	SAMN16295648	borgpetersenii	0.996	P1	Hardjo-bovis	Sejroe	4	III
GCF_015162625.1	Leptospira borgpetersenii serovar Balcanica	strain: SN_Ce_RL4	508535	ASM1516262v1	RefSeq	NCBI Prokaryotic Genome Annotation Pipeline (PGAP)	Contig	23233	3799261	2020-11-01	3387	PRJNA666522	SAMN16295649	borgpetersenii	0.996	P1	Balcanica	Sejroe	4	III
GCF_015162695.1	Leptospira borgpetersenii serovar Hardjo-bovis	strain: D12	338217	ASM1516269v1	RefSeq	NCBI Prokaryotic Genome Annotation Pipeline (PGAP)	Scaffold	46420	3805173	2020-11-01	3490	PRJNA666522	SAMN16295641	borgpetersenii	0.992	P1	Hardjo-bovis	Sejroe	4	III
GCF_015162705.1	Leptospira borgpetersenii serovar Hardjo-bovis	strain: 205	338217	ASM1516270v1	RefSeq	NCBI Prokaryotic Genome Annotation Pipeline (PGAP)	Scaffold	48998	3816321	2020-11-01	3506	PRJNA666522	SAMN16295638	borgpetersenii	0.987	P1	Hardjo-bovis	Sejroe	4	III
GCF_015162725.1	Leptospira borgpetersenii serovar Hardjo-bovis	strain: D25	338217	ASM1516272v1	RefSeq	NCBI Prokaryotic Genome Annotation Pipeline (PGAP)	Scaffold	46477	3814282	2020-11-01	3514	PRJNA666522	SAMN16295642	borgpetersenii	0.992	P1	Hardjo-bovis	Sejroe	4	III
GCF_015162745.1	Leptospira borgpetersenii serovar Hardjo-bovis	strain: 905	338217	ASM1516274v1	RefSeq	NCBI Prokaryotic Genome Annotation Pipeline (PGAP)	Scaffold	46195	3807951	2020-11-01	3493	PRJNA666522	SAMN16295639	borgpetersenii	0.992	P1	Hardjo-bovis	Sejroe	4	III
GCF_015162765.1	Leptospira borgpetersenii serovar Hardjo-bovis	strain: I89	338217	ASM1516276v1	RefSeq	NCBI Prokaryotic Genome Annotation Pipeline (PGAP)	Scaffold	46456	3805094	2020-11-01	3486	PRJNA666522	SAMN16295637	borgpetersenii	0.992	P1	Hardjo-bovis	Sejroe	4	III
GCF_015162815.1	Leptospira interrogans serovar Pomona	strain: EMY7780	44276	ASM1516281v1	RefSeq	NCBI Prokaryotic Genome Annotation Pipeline (PGAP)	Scaffold	87673	4798677	2020-11-01	4017	PRJNA666522	SAMN16295627	interrogans	0.987	P1	Pomona	Pomona	3	II
GCF_015162825.1	Leptospira borgpetersenii serovar Tarassovi	strain: Precious	280506	ASM1516282v1	RefSeq	NCBI Prokaryotic Genome Annotation Pipeline (PGAP)	Contig	17877	3818081	2020-11-01	3539	PRJNA666522	SAMN16295625	borgpetersenii	0.975	P1	Tarassovi	Tarassovi	5	IV
GCF_015162835.1	Leptospira interrogans serovar Pomona	strain: ESR8	44276	ASM1516283v1	RefSeq	NCBI Prokaryotic Genome Annotation Pipeline (PGAP)	Scaffold	84924	5076354	2020-11-01	4488	PRJNA666522	SAMN16295628	interrogans	0.987	P1	Pomona	Pomona	3	II
GCF_015162855.1	Leptospira borgpetersenii serovar Hardjo-bovis	strain: I53	338217	ASM1516285v1	RefSeq	NCBI Prokaryotic Genome Annotation Pipeline (PGAP)	Scaffold	45341	4284226	2020-11-01	4095	PRJNA666522	SAMN16295636	borgpetersenii	0.992	P1	Hardjo-bovis	Sejroe	4	III
GCF_015162865.1	Leptospira borgpetersenii serovar Tarassovi	strain: Gill	280506	ASM1516286v1	RefSeq	NCBI Prokaryotic Genome Annotation Pipeline (PGAP)	Contig	20398	3711048	2020-11-01	3330	PRJNA666522	SAMN16295623	borgpetersenii	0.996	P1	Tarassovi	Tarassovi	5	IV
GCF_015162915.1	Leptospira borgpetersenii serovar Ballum	strain: Bal_mus127	280505	ASM1516291v1	RefSeq	NCBI Prokaryotic Genome Annotation Pipeline (PGAP)	Scaffold	103894	3934908	2020-11-01	3486	PRJNA666522	SAMN16295621	borgpetersenii	0.996	P1	Ballum	Ballum	1	I
GCF_015162935.1	Leptospira borgpetersenii serovar Tarassovi	strain: Tar18_2	280506	ASM1516293v1	RefSeq	NCBI Prokaryotic Genome Annotation Pipeline (PGAP)	Contig	19984	3711699	2020-11-01	3328	PRJNA666522	SAMN16295619	borgpetersenii	0.992	P1	Tarassovi	Tarassovi	5	IV
GCF_015162945.1	Leptospira borgpetersenii serovar Tarassovi	strain: Tar14	280506	ASM1516294v1	RefSeq	NCBI Prokaryotic Genome Annotation Pipeline (PGAP)	Contig	23128	3716221	2020-11-01	3315	PRJNA666522	SAMN16295618	borgpetersenii	0.996	P1	Tarassovi	Tarassovi	5	IV
GCF_015162955.1	Leptospira borgpetersenii serovar Tarassovi	strain: Tar10	280506	ASM1516295v1	RefSeq	NCBI Prokaryotic Genome Annotation Pipeline (PGAP)	Contig	26616	3722391	2020-11-01	3332	PRJNA666522	SAMN16295617	borgpetersenii	0.996	P1	Tarassovi	Tarassovi	5	IV
GCF_015162975.1	Leptospira borgpetersenii serovar Balcanica	strain: Bal_possum	508535	ASM1516297v1	RefSeq	NCBI Prokaryotic Genome Annotation Pipeline (PGAP)	Scaffold	33129	4132161	2020-11-01	3760	PRJNA666522	SAMN16295624	borgpetersenii	0.971	P1	Balcanica	Sejroe	4	III
GCF_015163015.1	Leptospira borgpetersenii serovar Tarassovi	strain: Tar-Perepelitsin	280506	ASM1516301v1	RefSeq	NCBI Prokaryotic Genome Annotation Pipeline (PGAP)	Scaffold	31332	3951610	2020-11-01	3701	PRJNA666522	SAMN16295616	borgpetersenii	1	P1	Tarassovi	Tarassovi	5	IV
GCF_015163045.1	Leptospira borgpetersenii serovar Tarassovi	strain: T74	280506	ASM1516304v1	RefSeq	NCBI Prokaryotic Genome Annotation Pipeline (PGAP)	Contig	24702	3708681	2020-11-01	3313	PRJNA666522	SAMN16295626	borgpetersenii	0.996	P1	Tarassovi	Tarassovi	5	IV
GCF_015318255.1	Leptospira borgpetersenii serovar Ballum	strain: A4_Ee_MM344	280505	ASM1531825v1	RefSeq	NCBI Prokaryotic Genome Annotation Pipeline (PGAP)	Contig	65786	3926402	2020-11-09	3428	PRJNA666522	SAMN16295704	borgpetersenii	0.975	P1	Ballum	Ballum	1	I
GCF_015318305.1	Leptospira borgpetersenii serovar Ballum	strain: A4_Mm_MM332	280505	ASM1531830v1	RefSeq	NCBI Prokaryotic Genome Annotation Pipeline (PGAP)	Contig	75965	3937417	2020-11-09	3425	PRJNA666522	SAMN16295701	borgpetersenii	0.971	P1	Ballum	Ballum	1	I
GCF_015318325.1	Leptospira borgpetersenii serovar Ballum	strain: A4_Mm_MM330	280505	ASM1531832v1	RefSeq	NCBI Prokaryotic Genome Annotation Pipeline (PGAP)	Scaffold	63651	3948314	2020-11-09	3475	PRJNA666522	SAMN16295700	borgpetersenii	0.971	P1	Ballum	Ballum	1	I
GCF_015318345.1	Leptospira borgpetersenii serovar Ballum	strain: A4_Mm_MM313	280505	ASM1531834v1	RefSeq	NCBI Prokaryotic Genome Annotation Pipeline (PGAP)	Scaffold	65786	4028084	2020-11-09	3457	PRJNA666522	SAMN16295694	borgpetersenii	0.975	P1	Ballum	Ballum	1	I
GCF_015318355.1	Leptospira borgpetersenii serovar Ballum	strain: A4_Mm_MM310	280505	ASM1531835v1	RefSeq	NCBI Prokaryotic Genome Annotation Pipeline (PGAP)	Scaffold	63651	4013907	2020-11-09	3442	PRJNA666522	SAMN16295693	borgpetersenii	0.971	P1	Ballum	Ballum	1	I
GCF_015318375.1	Leptospira borgpetersenii serovar Hardjo-bovis	strain: EVK2	338217	ASM1531837v1	RefSeq	NCBI Prokaryotic Genome Annotation Pipeline (PGAP)	Scaffold	45599	3916091	2020-11-09	3331	PRJNA666522	SAMN16295646	borgpetersenii	0.996	P1	Hardjo-bovis	Sejroe	4	III
GCF_015318385.1	Leptospira borgpetersenii serovar Hardjo-bovis	strain: EVK25	338217	ASM1531838v1	RefSeq	NCBI Prokaryotic Genome Annotation Pipeline (PGAP)	Contig	45838	3911647	2020-11-09	3331	PRJNA666522	SAMN16295645	borgpetersenii	0.996	P1	Hardjo-bovis	Sejroe	4	III
GCF_015318465.1	Leptospira borgpetersenii serovar Hardjo-bovis	strain: 944	338217	ASM1531846v1	RefSeq	NCBI Prokaryotic Genome Annotation Pipeline (PGAP)	Scaffold	48267	3802747	2020-11-09	3472	PRJNA666522	SAMN16295640	borgpetersenii	0.992	P1	Hardjo-bovis	Sejroe	4	III
GCF_015318485.1	Leptospira interrogans serovar Pomona	strain: B33	44276	ASM1531848v1	RefSeq	NCBI Prokaryotic Genome Annotation Pipeline (PGAP)	Scaffold	87744	4664976	2020-11-09	3958	PRJNA666522	SAMN16295634	interrogans	0.987	P1	Pomona	Pomona	3	II
GCF_015318515.1	Leptospira interrogans serovar Pomona	strain: AO25ii	44276	ASM1531851v1	RefSeq	NCBI Prokaryotic Genome Annotation Pipeline (PGAP)	Scaffold	84935	4704300	2020-11-09	3964	PRJNA666522	SAMN16295632	interrogans	0.983	P1	Pomona	Pomona	3	II
GCF_015318545.1	Leptospira borgpetersenii serovar Balcanica	strain: P44	508535	ASM1531854v1	RefSeq	NCBI Prokaryotic Genome Annotation Pipeline (PGAP)	Scaffold	33394	3980124	2020-11-09	3693	PRJNA666522	SAMN16295631	borgpetersenii	0.971	P1	Balcanica	Sejroe	4	III
GCF_015318565.1	Leptospira interrogans serovar Pomona	strain: Pom_str68	44276	ASM1531856v1	RefSeq	NCBI Prokaryotic Genome Annotation Pipeline (PGAP)	Scaffold	90814	4604864	2020-11-09	3956	PRJNA666522	SAMN16295620	interrogans	0.983	P1	Pomona	Pomona	3	II
GCF_015318575.1	Leptospira borgpetersenii serovar Arborea	strain: Arb_1958	652580	ASM1531857v1	RefSeq	NCBI Prokaryotic Genome Annotation Pipeline (PGAP)	Scaffold	70437	4041375	2020-11-09	3457	PRJNA666522	SAMN16295614	borgpetersenii	0.975	P1	Arborea	Ballum	1	I
GCF_015318635.1	Leptospira borgpetersenii serovar Balcanica	strain: Bal_Burgas	508535	ASM1531863v1	RefSeq	NCBI Prokaryotic Genome Annotation Pipeline (PGAP)	Scaffold	24722	3986347	2020-11-09	3754	PRJNA666522	SAMN16295615	borgpetersenii	0.971	P1	Balcanica	Sejroe	4	III
GCF_016858285.1	Leptospira interrogans	strain: HP358	173	ASM1685828v1	RefSeq	NCBI Prokaryotic Genome Annotation Pipeline (PGAP)	Contig	133176	4808724	2021-02-09	4003	PRJNA680866	SAMN16925409	interrogans	0.983	P1	Unknown	Unknown	3	II		South-eastern Asia			rodent	rodent
GCF_016918785.1	Leptospira ainazelensis	strain: 201903071	2810034	ASM1691878v1	RefSeq	NCBI Prokaryotic Genome Annotation Pipeline (PGAP)	Contig	199138	4864687	2021-02-22	4448	PRJNA480513	SAMN17767091	ainazelensis	0.975	P1	Unknown	Unknown	5	IV		Northern Africa			unknown	water
GCF_016919175.1	Leptospira ainlahdjerensis	strain: 201903070	2810033	ASM1691917v1	RefSeq	NCBI Prokaryotic Genome Annotation Pipeline (PGAP)	Contig	127634	4843892	2021-02-22	4437	PRJNA480513	SAMN17767090	ainlahdjerensis	0.983	P1	Unknown	Unknown	5	IV		Northern Africa			unknown	water
GCF_017653725.1	Leptospira interrogans serovar Copenhageni	strain: R287	44275	ASM1765372v1	RefSeq	NCBI Prokaryotic Genome Annotation Pipeline (PGAP)	Contig	103004	4588905	2021-03-30	3788	PRJNA716832	SAMN18471244	interrogans	0.983	P1	Copenhageni	Icterohaemorrhagiae	2	I		Western Europe			bovine	Fetus
GCF_017653755.1	Leptospira interrogans serovar Copenhageni	strain: S199/4	44275	ASM1765375v1	RefSeq	NCBI Prokaryotic Genome Annotation Pipeline (PGAP)	Contig	107595	4587633	2021-03-30	3793	PRJNA716832	SAMN18471242	interrogans	0.987	P1	Copenhageni	Icterohaemorrhagiae	2	I		Western Europe			rat	Kidney
GCF_017653785.1	Leptospira interrogans serovar Copenhageni	strain: B42	44275	ASM1765378v1	RefSeq	NCBI Prokaryotic Genome Annotation Pipeline (PGAP)	Contig	119822	4586956	2021-03-30	3776	PRJNA716832	SAMN18471243	interrogans	0.987	P1	Copenhageni	Icterohaemorrhagiae	2	I		Western Europe			badger	Kidney
GCF_017653805.1	Leptospira interrogans serovar Icterohaemorrhagiae	strain: S199/2	90062	ASM1765380v1	RefSeq	NCBI Prokaryotic Genome Annotation Pipeline (PGAP)	Contig	103004	4589348	2021-03-30	3792	PRJNA716832	SAMN18471241	interrogans	0.983	P1	Icterohaemorrhagiae	Icterohaemorrhagiae	2	I		Western Europe			rat	Kidney
GCF_017653825.1	Leptospira interrogans serovar Copenhageni	strain: B33	44275	ASM1765382v1	RefSeq	NCBI Prokaryotic Genome Annotation Pipeline (PGAP)	Contig	96343	4589277	2021-03-30	3788	PRJNA716832	SAMN18471240	interrogans	0.983	P1	Copenhageni	Icterohaemorrhagiae	2	I		Western Europe			badger	Kidney
GCF_017653845.1	Leptospira interrogans serovar Copenhageni	strain: W26	44275	ASM1765384v1	RefSeq	NCBI Prokaryotic Genome Annotation Pipeline (PGAP)	Contig	107595	4589111	2021-03-30	3791	PRJNA716832	SAMN18471238	interrogans	0.987	P1	Copenhageni	Icterohaemorrhagiae	2	I		Western Europe			hedgehog	Kidney
GCF_017653855.1	Leptospira interrogans serovar Copenhageni	strain: S606	44275	ASM1765385v1	RefSeq	NCBI Prokaryotic Genome Annotation Pipeline (PGAP)	Contig	103004	4589391	2021-03-30	3788	PRJNA716832	SAMN18471239	interrogans	0.983	P1	Copenhageni	Icterohaemorrhagiae	2	I		Western Europe			bovine	Lung
GCF_017653925.1	Leptospira interrogans serovar Icterohaemorrhagiae	strain: X240	90062	ASM1765392v1	RefSeq	NCBI Prokaryotic Genome Annotation Pipeline (PGAP)	Contig	108916	4589463	2021-03-30	3781	PRJNA716832	SAMN18471237	interrogans	0.983	P1	Icterohaemorrhagiae	Icterohaemorrhagiae	2	I		Western Europe			dog	Eyes
GCF_017653945.1	Leptospira interrogans serovar Copenhageni	strain: S72	44275	ASM1765394v1	RefSeq	NCBI Prokaryotic Genome Annotation Pipeline (PGAP)	Contig	96451	4583780	2021-03-30	3791	PRJNA716832	SAMN18471232	interrogans	0.987	P1	Icterohaemorrhagiae	Icterohaemorrhagiae	2	I		Western Europe			horse	Fetus
GCF_017653965.1	Leptospira interrogans serovar Copenhageni	strain: S199/6	44275	ASM1765396v1	RefSeq	NCBI Prokaryotic Genome Annotation Pipeline (PGAP)	Contig	103004	4589644	2021-03-30	3792	PRJNA716832	SAMN18471233	interrogans	0.983	P1	Copenhageni	Icterohaemorrhagiae	2	I		Western Europe			rat	Kidney
GCF_017653985.1	Leptospira interrogans serovar Copenhageni	strain: B167	44275	ASM1765398v1	RefSeq	NCBI Prokaryotic Genome Annotation Pipeline (PGAP)	Contig	107473	4577904	2021-03-30	3772	PRJNA716832	SAMN18471236	interrogans	0.983	P1	Copenhageni	Icterohaemorrhagiae	2	I		Western Europe			badger	Kidney
GCF_017654005.1	Leptospira interrogans serovar Icterohaemorrhagiae	strain: B126	90062	ASM1765400v1	RefSeq	NCBI Prokaryotic Genome Annotation Pipeline (PGAP)	Contig	93978	4586699	2021-03-30	3782	PRJNA716832	SAMN18471229	interrogans	0.983	P1	Icterohaemorrhagiae	Icterohaemorrhagiae	2	I		Western Europe			badger	Kidney
GCF_017654025.1	Leptospira interrogans serovar Copenhageni	strain: S199/3	44275	ASM1765402v1	RefSeq	NCBI Prokaryotic Genome Annotation Pipeline (PGAP)	Contig	119776	4588840	2021-03-30	3784	PRJNA716832	SAMN18471235	interrogans	0.987	P1	Copenhageni	Icterohaemorrhagiae	2	I		Western Europe			rat	Kidney
GCF_017654055.1	Leptospira interrogans serovar Copenhageni	strain: S199/5	44275	ASM1765405v1	RefSeq	NCBI Prokaryotic Genome Annotation Pipeline (PGAP)	Contig	103004	4590762	2021-03-30	3795	PRJNA716832	SAMN18471234	interrogans	0.983	P1	Copenhageni	Icterohaemorrhagiae	2	I		Western Europe			rat	Kidney
GCF_017654085.1	Leptospira interrogans serovar Copenhageni	strain: S199/12	44275	ASM1765408v1	RefSeq	NCBI Prokaryotic Genome Annotation Pipeline (PGAP)	Contig	94596	4588004	2021-03-30	3793	PRJNA716832	SAMN18471231	interrogans	0.987	P1	Copenhageni	Icterohaemorrhagiae	2	I		Western Europe			rat	Kidney
GCF_017654105.1	Leptospira interrogans serovar Copenhageni	strain: S1006	44275	ASM1765410v1	RefSeq	NCBI Prokaryotic Genome Annotation Pipeline (PGAP)	Contig	108917	4584815	2021-03-30	3788	PRJNA716832	SAMN18471230	interrogans	0.987	P1	Copenhageni	Icterohaemorrhagiae	2	I		Western Europe			badger	Kidney
GCF_018332395.1	Leptospira borgpetersenii	strain: KHM09	174	ASM1833239v1	RefSeq	NCBI Prokaryotic Genome Annotation Pipeline (PGAP)	Contig	152816	3883492	2021-03-10	3437	PRJDB10517	SAMD00245695	borgpetersenii	1	P1	Unknown	Javanica	1	I		Southern Asia			rat	Unknown
GCF_018332415.1	Leptospira borgpetersenii	strain: KHM19	174	ASM1833241v1	RefSeq	NCBI Prokaryotic Genome Annotation Pipeline (PGAP)	Contig	152536	3883533	2021-03-10	3450	PRJDB10517	SAMD00245696	borgpetersenii	1	P1	Unknown	Javanica	1	I		Southern Asia			rat	Unknown
GCF_018332435.1	Leptospira borgpetersenii	strain: KHM25	174	ASM1833243v1	RefSeq	NCBI Prokaryotic Genome Annotation Pipeline (PGAP)	Contig	182248	3884553	2021-03-10	3456	PRJDB10517	SAMD00245697	borgpetersenii	1	P1	Unknown	Javanica	1	I		Southern Asia			rat	Unknown
GCF_018399095.1	Leptospira borgpetersenii	strain: FMAS_PN4	174	ASM1839909v1	RefSeq	NCBI Prokaryotic Genome Annotation Pipeline (PGAP)	Complete Genome	3595796	3917202	2021-05-18	3386	PRJNA528695	SAMN11919593	borgpetersenii	1	P1	Unknown	Unknown	1	I		Southern Asia			human	Blood
GCF_018402785.1	Leptospira borgpetersenii	strain: FMAS_AP8	174	ASM1840278v1	RefSeq	NCBI Prokaryotic Genome Annotation Pipeline (PGAP)	Complete Genome	3595870	3917353	2021-05-18	3387	PRJNA528695	SAMN11919594	borgpetersenii	0.992	P1	Unknown	Unknown	1	I		Southern Asia			human	Blood
GCF_018402805.1	Leptospira borgpetersenii	strain: FMAS_AP9	174	ASM1840280v1	RefSeq	NCBI Prokaryotic Genome Annotation Pipeline (PGAP)	Complete Genome	3595582	3916909	2021-05-18	3386	PRJNA528695	SAMN11919595	borgpetersenii	1	P1	Unknown	Unknown	1	I		Southern Asia			human	Blood
GCF_018402825.1	Leptospira borgpetersenii	strain: FMAS_AP2	174	ASM1840282v1	RefSeq	NCBI Prokaryotic Genome Annotation Pipeline (PGAP)	Complete Genome	3595436	3916918	2021-05-18	3385	PRJNA528695	SAMN11919584	borgpetersenii	1	P1	Unknown	Unknown	1	I		Southern Asia			human	Blood
GCF_018402845.1	Leptospira borgpetersenii	strain: FMAS_AP3	174	ASM1840284v1	RefSeq	NCBI Prokaryotic Genome Annotation Pipeline (PGAP)	Complete Genome	3595898	3917379	2021-05-18	3376	PRJNA528695	SAMN11919585	borgpetersenii	1	P1	Unknown	Unknown	1	I		Southern Asia			human	Blood
GCF_018403805.1	Leptospira borgpetersenii	strain: FMAS_PN1	174	ASM1840380v1	RefSeq	NCBI Prokaryotic Genome Annotation Pipeline (PGAP)	Complete Genome	3596207	3917612	2021-05-18	3387	PRJNA528695	SAMN11919590	borgpetersenii	1	P1	Unknown	Unknown	1	I		Southern Asia			human	Blood
GCF_018403825.1	Leptospira borgpetersenii	strain: FMAS_AP4	174	ASM1840382v1	RefSeq	NCBI Prokaryotic Genome Annotation Pipeline (PGAP)	Complete Genome	3595848	3916982	2021-05-18	3387	PRJNA528695	SAMN11919586	borgpetersenii	1	P1	Unknown	Unknown	1	I		Southern Asia			human	Blood
GCF_019173445.1	Leptospira interrogans	strain: s180	173	ASM1917344v1	RefSeq	NCBI Prokaryotic Genome Annotation Pipeline (PGAP)	Scaffold	32915	4533992	2021-07-08	3835	PRJNA731636	SAMN19317364	interrogans	0.983	P1	Unknown	Unknown	3	II		Western Europe			fox	Unknown
GCF_019173465.1	Leptospira interrogans	strain: s146	173	ASM1917346v1	RefSeq	NCBI Prokaryotic Genome Annotation Pipeline (PGAP)	Contig	41803	4553442	2021-07-08	3866	PRJNA731636	SAMN19296548	interrogans	0.987	P1	Unknown	Unknown	3	II		Western Europe			wild boar	Unknown
GCF_019173505.1	Leptospira interrogans	strain: s147	173	ASM1917350v1	RefSeq	NCBI Prokaryotic Genome Annotation Pipeline (PGAP)	Scaffold	38586	4601116	2021-07-08	3912	PRJNA731636	SAMN19317300	interrogans	0.983	P1	Unknown	Unknown	3	II		Western Europe			bovine	Unknown
GCF_019173525.1	Leptospira interrogans	strain: s145	173	ASM1917352v1	RefSeq	NCBI Prokaryotic Genome Annotation Pipeline (PGAP)	Scaffold	29894	4536857	2021-07-08	3862	PRJNA731636	SAMN19296173	interrogans	0.983	P1	Unknown	Unknown	3	II		Western Europe			dolphin	Unknown
GCF_019266585.1	Leptospira yasudae	strain: BJ3	2202201	ASM1926658v1	RefSeq	NCBI Prokaryotic Genome Annotation Pipeline (PGAP)	Contig	642216	4537672	2021-07-19	4181	PRJNA624226	SAMN14572009	yasudae	1	P1	Unknown	Unknown	5	IV		South-eastern Asia			environment	environment
GCF_021014375.1	Leptospira interrogans	strain: Che_2014	173	ASM2101437v1	RefSeq	NCBI Prokaryotic Genome Annotation Pipeline (PGAP)	Contig	76587	4785450	2021-11-30	4102	PRJNA737005	SAMN19670363	interrogans	0.979	P1	Unknown	Unknown	4	III		Southern Asia			bovine	Urine
GCF_021378355.1	Leptospira interrogans	strain: UI29382	173	ASM2137835v1	RefSeq	NCBI Prokaryotic Genome Annotation Pipeline (PGAP)	Complete Genome	4311919	4727163	2022-01-06	3864	PRJNA720173	SAMN18642399	interrogans	0.996	P1	Unknown	Autumnalis	3	II		South-eastern Asia			human	Blood clot
GCF_022267325.1	Leptospira sanjuanensis	strain: LGVF02	2879643	ASM2226732v1	RefSeq	NCBI Prokaryotic Genome Annotation Pipeline (PGAP)	Contig	3958157	4503289	2022-02-16	4157	PRJNA766613	SAMN21855215	sanjuanensis	1	P1	Unknown	Unknown	5	IV
GCF_022267375.1	Leptospira sanjuanensis	strain: LGVF01	2879643	ASM2226737v1	RefSeq	NCBI Prokaryotic Genome Annotation Pipeline (PGAP)	Contig	3977362	4517838	2022-02-16	4154	PRJNA766613	SAMN21855214	sanjuanensis	1	P1	Unknown	Unknown	5	IV		Central America			soil	Unknown
GCF_022343745.1	Leptospira interrogans	strain: FMAS_PN2	173	ASM2234374v1	RefSeq	NCBI Prokaryotic Genome Annotation Pipeline (PGAP)	Complete Genome	4302184	4734467	2022-02-20	3862	PRJNA528695	SAMN11919591	interrogans	0.996	P1	Unknown	Icterohaemorrhagiae	2	I	Canicola	Southern Asia			human	Blood
GCF_022343765.1	Leptospira interrogans	strain: FMAS_AP7	173	ASM2234376v1	RefSeq	NCBI Prokaryotic Genome Annotation Pipeline (PGAP)	Complete Genome	4298104	4831992	2022-02-20	3945	PRJNA528695	SAMN11919589	interrogans	1	P1	Unknown	Autumnalis	3	II		Southern Asia			human	Blood
GCF_022343785.1	Leptospira interrogans	strain: FMAS_AP6	173	ASM2234378v1	RefSeq	NCBI Prokaryotic Genome Annotation Pipeline (PGAP)	Complete Genome	4525852	5190059	2022-02-20	4402	PRJNA528695	SAMN11919588	interrogans	1	P1	Unknown	Pyrogenes	2	I		Southern Asia			human	Blood
GCF_022343805.1	Leptospira interrogans	strain: FMAS_AP5	173	ASM2234380v1	RefSeq	NCBI Prokaryotic Genome Annotation Pipeline (PGAP)	Complete Genome	4478874	5116342	2022-02-20	4278	PRJNA528695	SAMN11919587	interrogans	0.992	P1	Unknown	Pyrogenes	2	I		Southern Asia			human	Blood
GCF_022343825.1	Leptospira interrogans	strain: FMAS_RT2	173	ASM2234382v1	RefSeq	NCBI Prokaryotic Genome Annotation Pipeline (PGAP)	Complete Genome	4342805	5015483	2022-02-20	4138	PRJNA528695	SAMN11919578	interrogans	0.992	P1	Unknown	Autumnalis	3	II		Southern Asia			human	Blood
GCF_022344045.1	Leptospira weilii	strain: FMAS_PD2	28184	ASM2234404v1	RefSeq	NCBI Prokaryotic Genome Annotation Pipeline (PGAP)	Complete Genome	4222777	4896793	2022-02-20	4522	PRJNA528695	SAMN11919580	weilii	0.996	P1	Unknown	Celledoni	1	I		Southern Asia			human	Blood
GCF_022436445.1	Leptospira interrogans	strain: KR40	173	ASM2243644v1	RefSeq	NCBI Prokaryotic Genome Annotation Pipeline (PGAP)	Scaffold	41540	4595026	2022-03-01	3877	PRJNA809530	SAMN26185629	interrogans	0.975	P1	Hardjo	Sejroe	4	III		Western Europe			equine	Kidney
GCF_022436545.1	Leptospira interrogans	strain: KR84	173	ASM2243654v1	RefSeq	NCBI Prokaryotic Genome Annotation Pipeline (PGAP)	Scaffold	43336	4620945	2022-03-01	3888	PRJNA809530	SAMN26185630	interrogans	0.983	P1	Hardjo	Sejroe	4	III		Western Europe			wallabi	Kidney
GCF_022436565.1	Leptospira interrogans	strain: N116	173	ASM2243656v1	RefSeq	NCBI Prokaryotic Genome Annotation Pipeline (PGAP)	Scaffold	48386	4599677	2022-03-01	3881	PRJNA809530	SAMN26185628	interrogans	0.979	P1	Hardjo	Sejroe	4	III
GCF_022436585.1	Leptospira borgpetersenii	strain: KR83	174	ASM2243658v1	RefSeq	NCBI Prokaryotic Genome Annotation Pipeline (PGAP)	Scaffold	40620	3651213	2022-03-01	3221	PRJNA809530	SAMN26185627	borgpetersenii	0.996	P1	Hardjo	Sejroe	4	III		Western Europe			bovine	Kidney
GCF_022436605.1	Leptospira interrogans	strain: KR85	173	ASM2243660v1	RefSeq	NCBI Prokaryotic Genome Annotation Pipeline (PGAP)	Scaffold	46778	4627456	2022-03-01	3904	PRJNA809530	SAMN26185631	interrogans	0.983	P1	Hardjo	Sejroe	4	III		Western Europe			dog	Lung
GCF_022436615.1	Leptospira borgpetersenii	strain: KR39	174	ASM2243661v1	RefSeq	NCBI Prokaryotic Genome Annotation Pipeline (PGAP)	Scaffold	40923	3622184	2022-03-01	3194	PRJNA809530	SAMN26185626	borgpetersenii	0.975	P1	Hardjo	Sejroe	4	III
GCF_022439735.1	Leptospira noguchii	strain: 201102933	28182	ASM2243973v1	RefSeq	NCBI Prokaryotic Genome Annotation Pipeline (PGAP)	Contig	3551682	4697964	2022-03-02	3978	PRJNA803166	SAMN25636955	noguchii	0.971	P1	Unknown	Unknown	3	II
GCF_022453705.1	Leptospira interrogans	strain: FMAS_AP1	173	ASM2245370v1	RefSeq	NCBI Prokaryotic Genome Annotation Pipeline (PGAP)	Complete Genome	4281936	4787426	2022-03-03	3900	PRJNA528695	SAMN11919583	interrogans	1	P1	Unknown	Autumnalis	3	II		Southern Asia			human	Blood
GCF_022453725.1	Leptospira interrogans	strain: FMAS_AW3	173	ASM2245372v1	RefSeq	NCBI Prokaryotic Genome Annotation Pipeline (PGAP)	Complete Genome	4526110	5121101	2022-03-03	4363	PRJNA528695	SAMN11919577	interrogans	0.996	P1	Unknown	Pyrogenes	2	I		Southern Asia			human	Blood
GCF_022453745.1	Leptospira interrogans	strain: FMAS_KG1	173	ASM2245374v1	RefSeq	NCBI Prokaryotic Genome Annotation Pipeline (PGAP)	Complete Genome	4458643	5440099	2022-03-03	4640	PRJNA528695	SAMN11919581	interrogans	1	P1	Unknown	Bataviae	5	IV		Southern Asia			human	Blood
GCF_022453935.1	Leptospira weilii	strain: FMAS_RT1	28184	FMAS_RT1	RefSeq	NCBI Prokaryotic Genome Annotation Pipeline (PGAP)	Complete Genome	4275568	5129811	2022-05-06	4805	PRJNA528695	SAMN11919575	weilii	0.992	P1	Unknown	Unknown	1	I		Southern Asia			human	Blood
GCF_022488445.1	Leptospira interrogans	strain: FMAS_AW2	173	ASM2248844v1	RefSeq	NCBI Prokaryotic Genome Annotation Pipeline (PGAP)	Complete Genome	4634565	5292334	2022-03-06	4440	PRJNA528695	SAMN11919576	interrogans	1	P1	Unknown	Autumnalis	3	II		Southern Asia			human	Blood
GCF_022488465.1	Leptospira interrogans	strain: FMAS_PD1	173	ASM2248846v1	RefSeq	NCBI Prokaryotic Genome Annotation Pipeline (PGAP)	Complete Genome	4503505	5267693	2022-03-06	4456	PRJNA528695	SAMN11919579	interrogans	0.996	P1	Unknown	Pyrogenes	2	I		Southern Asia			human	Blood
GCF_022509745.1	Leptospira interrogans serovar Canicola	strain: 769341	211880	ASM2250974v1	RefSeq	NCBI Prokaryotic Genome Annotation Pipeline (PGAP)	Scaffold	8836	4380637	2022-03-07	3830	PRJNA787420	SAMN23802835	interrogans	0.983	P1	Canicola	Canicola	2	I
GCF_022559725.1	Leptospira interrogans	strain: FMAS_KG2	173	ASM2255972v1	RefSeq	NCBI Prokaryotic Genome Annotation Pipeline (PGAP)	Complete Genome	4721761	5521455	2022-03-14	4677	PRJNA528695	SAMN11919582	interrogans	1	P1	Unknown	Pyrogenes	2	I		Southern Asia			human	Blood
GCF_022699205.1	Leptospira interrogans	strain: NEG7	173	ASM2269920v1	RefSeq	NCBI Prokaryotic Genome Annotation Pipeline (PGAP)	Chromosome	134612	4648065	2022-03-27	3821	PRJNA817193	SAMN26749690	interrogans	0.996	P1	Unknown	Icterohaemorrhagiae	2	I		South America			dog	Urine
GCF_022819405.1	Leptospira noguchii	strain: IP1712055	28182	ASM2281940v1	RefSeq	NCBI Prokaryotic Genome Annotation Pipeline (PGAP)	Complete Genome	4329115	4912280	2022-04-06	3928	PRJNA803166	SAMN25636787	noguchii	0.967	P1	Unknown	Unknown	5	IV
GCF_022819425.1	Leptospira noguchii	strain: IP1709037	28182	ASM2281942v1	RefSeq	NCBI Prokaryotic Genome Annotation Pipeline (PGAP)	Complete Genome	4199394	4740560	2022-04-06	4089	PRJNA803166	SAMN25636786	noguchii	0.992	P1	Unknown	Autumnalis	3	II		South America			bovine	Culture
GCF_022819445.1	Leptospira noguchii	strain: IP1705032	28182	ASM2281944v1	RefSeq	NCBI Prokaryotic Genome Annotation Pipeline (PGAP)	Complete Genome	4342451	4745084	2022-04-06	3862	PRJNA803166	SAMN25636785	noguchii	0.996	P1	Unknown	Autumnalis	3	II
GCF_022819565.1	Leptospira noguchii	strain: IP1703027	28182	ASM2281956v1	RefSeq	NCBI Prokaryotic Genome Annotation Pipeline (PGAP)	Complete Genome	4329282	4812336	2022-04-06	3955	PRJNA803166	SAMN25636784	noguchii	1	P1	Unknown	Unknown	5	IV
GCF_022819715.1	Leptospira noguchii	strain: IP1611024	28182	ASM2281971v1	RefSeq	NCBI Prokaryotic Genome Annotation Pipeline (PGAP)	Complete Genome	4248034	4862240	2022-04-06	4110	PRJNA803166	SAMN25636783	noguchii	0.996	P1	Unknown	Australis	3	II
GCF_022819915.1	Leptospira noguchii	strain: IP1605021	28182	ASM2281991v1	RefSeq	NCBI Prokaryotic Genome Annotation Pipeline (PGAP)	Complete Genome	4438826	5051077	2022-04-06	4547	PRJNA803166	SAMN25636782	noguchii	1	P1	Unknown	Pyrogenes	1	I
GCF_022820045.1	Leptospira noguchii	strain: IP1512017	28182	ASM2282004v1	RefSeq	NCBI Prokaryotic Genome Annotation Pipeline (PGAP)	Complete Genome	4297194	4956798	2022-04-06	4268	PRJNA803166	SAMN25636781	noguchii	1	P1	Unknown	Unknown	5	IV
GCF_022820235.1	Leptospira noguchii	strain: 201601331	28182	ASM2282023v1	RefSeq	NCBI Prokaryotic Genome Annotation Pipeline (PGAP)	Complete Genome	4334850	4817665	2022-04-06	3998	PRJNA803166	SAMN25636780	noguchii	0.996	P1	Unknown	Unknown	3	II
GCF_022820565.1	Leptospira noguchii	strain: IP1804061	28182	ASM2282056v1	RefSeq	NCBI Prokaryotic Genome Annotation Pipeline (PGAP)	Complete Genome	4322667	4931971	2022-04-06	4335	PRJNA803166	SAMN25636788	noguchii	0.996	P1	Unknown	Unknown	5	IV
GCF_023023725.1	Leptospira borgpetersenii	strain: TC112	174	ASM2302372v1	RefSeq	NCBI Prokaryotic Genome Annotation Pipeline (PGAP)	Complete Genome	3585599	3902946	2022-04-18	3401	PRJNA759631	SAMN21173716	borgpetersenii	0.992	P1	Hardjobovis	Sejroe	4	III
GCF_023023745.1	Leptospira borgpetersenii serovar Hardjo	strain: TC129	328971	ASM2302374v1	RefSeq	NCBI Prokaryotic Genome Annotation Pipeline (PGAP)	Complete Genome	3585597	3902946	2022-04-18	3418	PRJNA759631	SAMN21162423	borgpetersenii	0.996	P1	Hardjobovis	Sejroe	4	III
GCF_023023865.1	Leptospira borgpetersenii	strain: TC147	174	ASM2302386v1	RefSeq	NCBI Prokaryotic Genome Annotation Pipeline (PGAP)	Complete Genome	3585599	3902948	2022-04-18	3418	PRJNA759631	SAMN21173718	borgpetersenii	0.996	P1	Hardjobovis	Sejroe	4	III
GCF_023023985.1	Leptospira borgpetersenii	strain: TC273	174	ASM2302398v1	RefSeq	NCBI Prokaryotic Genome Annotation Pipeline (PGAP)	Complete Genome	3585577	3902924	2022-04-18	3418	PRJNA759631	SAMN21173717	borgpetersenii	0.992	P1	Hardjobovis	Sejroe	4	III
GCF_023158895.1	Leptospira interrogans	strain: KR40	173	ASM2315889v3	RefSeq	NCBI Prokaryotic Genome Annotation Pipeline (PGAP)	Complete Genome	4315670	4793656	2022-06-23	3995	PRJNA828004	SAMN27628312	interrogans	0.996	P1	Hardjo	Sejroe	4	III		Western Europe			equine	Kidney
GCF_023515975.1	Leptospira interrogans	strain: N 116	173	ASM2351597v1	RefSeq	NCBI Prokaryotic Genome Annotation Pipeline (PGAP)	Complete Genome	4312952	4847508	2022-05-21	4015	PRJNA828002	SAMN27628310	interrogans	0.992	P1	Hardjobovis	Sejroe	4	III		Western Europe			bovine	Mucus Vaginal
GCF_023547025.1	Leptospira borgpetersenii	strain: 34-PK	174	ASM2354702v1	RefSeq	NCBI Prokaryotic Genome Annotation Pipeline (PGAP)	Complete Genome	3603305	3935832	2022-05-25	3423	PRJNA770483	SAMN22220437	borgpetersenii	1	P1	Unknown	Javanica	1	I		Central Asia			Lake Khanka	Apodemus agrarius
GCF_023572805.1	Leptospira interrogans	strain: B004	173	ASM2357280v1	RefSeq	NCBI Prokaryotic Genome Annotation Pipeline (PGAP)	Contig	83016	4858647	2022-05-28	4064	PRJNA823851	SAMN27363251	interrogans	0.983	P1	Unknown	Unknown	2	I
GCF_023572825.1	Leptospira weilii	strain: B208	28184	ASM2357282v1	RefSeq	NCBI Prokaryotic Genome Annotation Pipeline (PGAP)	Contig	106460	4298595	2022-05-28	3993	PRJNA823851	SAMN27363252	weilii	0.979	P1	Unknown	Unknown	4	III
GCF_024526015.1	Leptospira kirschneri	strain: FMAS_PN5	29507	FMAS_PN5	RefSeq	NCBI Prokaryotic Genome Annotation Pipeline (PGAP)	Complete Genome	4268382	4902417	2022-03-03	4238	PRJNA528695	SAMN11919596	kirschneri	0.987	P1	Unknown	Grippotyphosa	3	II		Southern Asia			human	Blood
GCF_024526695.1	Leptospira interrogans	strain: FMAS_PN3	173	FMAS_PN3	RefSeq	NCBI Prokaryotic Genome Annotation Pipeline (PGAP)	Complete Genome	4263490	4721089	2022-03-03	3843	PRJNA528695	SAMN11919592	interrogans	0.992	P1	Unknown	Autumnalis	3	II		Southern Asia			human	Blood
GCF_024704545.1	Leptospira borgpetersenii	strain: MN900	174	ASM2470454v1	RefSeq	NCBI Prokaryotic Genome Annotation Pipeline (PGAP)	Complete Genome	3708359	4063410	2022-08-16	3682	PRJNA769499	SAMN22138155	borgpetersenii	0.996	P1	Unknown	Tarassovi	5	IV		Northern America			bovine	Urine
GCF_024722095.1	Leptospira interrogans serovar Bataviae	strain: R123	312175	ASM2472209v1	RefSeq	NCBI Prokaryotic Genome Annotation Pipeline (PGAP)	Contig	26989	4804613	2022-08-20	4126	PRJNA335921	SAMN05467253	interrogans	0.992	P1	Bataviae	Bataviae	5	IV		South-eastern Asia			rat	Kidney
GCF_024722115.1	Leptospira interrogans serovar Canicola	strain: D7	211880	ASM2472211v1	RefSeq	NCBI Prokaryotic Genome Annotation Pipeline (PGAP)	Scaffold	24914	4704388	2022-08-20	4006	PRJNA335921	SAMN05467250	interrogans	0.987	P1	Canicola	Canicola	2	I		South-eastern Asia			dog	Urine
GCF_024722135.1	Leptospira interrogans serovar Ricardi	strain: L52	508529	ASM2472213v1	RefSeq	NCBI Prokaryotic Genome Annotation Pipeline (PGAP)	Contig	50000	4884364	2022-08-20	4188	PRJNA335921	SAMN05467257	interrogans	1	P1	Ricardi	Sejroe	4	III		Australia and New Zealand			house mouse	kidney
GCF_024722275.1	Leptospira borgpetersenii	strain: I2	174	ASM2472227v1	RefSeq	NCBI Prokaryotic Genome Annotation Pipeline (PGAP)	Complete Genome	3606928	3939262	2022-08-21	3426	PRJNA868534	SAMN30252697	borgpetersenii	1	P1	Javanica	Javanica	1	I		Central Asia			shrew	Swamp
GCF_024722295.1	Leptospira borgpetersenii	strain: 4-I	174	ASM2472229v1	RefSeq	NCBI Prokaryotic Genome Annotation Pipeline (PGAP)	Complete Genome	3606917	3939236	2022-08-21	3440	PRJNA770483	SAMN22220436	borgpetersenii	0.987	P1	Javanica	Javanica	1	I		Central Asia			Sorex tundrensis	Kidney
GCF_026013485.1	Leptospira interrogans	strain: KR95	173	ASM2601348v1	RefSeq	NCBI Prokaryotic Genome Annotation Pipeline (PGAP)	Contig	242155	4584805	2022-11-05	3762	PRJNA896108	SAMN31529957	interrogans	1	P1	Unknown	Unknown	2	I
GCF_026410845.1	Leptospira borgpetersenii	strain: I-3	174	ASM2641084v1	RefSeq	NCBI Prokaryotic Genome Annotation Pipeline (PGAP)	Complete Genome	3607057	3939391	2022-11-27	3441	PRJNA902497	SAMN31762459	borgpetersenii	0.996	P1	Unknown	Unknown	1	I
GCF_026410865.1	Leptospira kirschneri	strain: I-7	29507	ASM2641086v1	RefSeq	NCBI Prokaryotic Genome Annotation Pipeline (PGAP)	Complete Genome	3964595	4313899	2022-11-27	3554	PRJNA902115	SAMN31747571	kirschneri	1	P1	Unknown	Unknown	3	II
GCF_026914205.1	Leptospira borgpetersenii	strain: DCP-009	174	ASM2691420v1	RefSeq	NCBI Prokaryotic Genome Annotation Pipeline (PGAP)	Complete Genome	3585524	3902862	2022-12-15	3437	PRJNA794843	SAMN24659831	borgpetersenii	0.996	P1	Hardjobovis	Sejroe	4	III
GCF_026914225.1	Leptospira borgpetersenii	strain: DCP-041	174	ASM2691422v1	RefSeq	NCBI Prokaryotic Genome Annotation Pipeline (PGAP)	Complete Genome	3583958	3901298	2022-12-15	3452	PRJNA794843	SAMN24659832	borgpetersenii	0.996	P1	Hardjobovis	Sejroe	4	III
GCF_026914325.1	Leptospira santarosai	strain: DCP-017	28183	ASM2691432v1	RefSeq	NCBI Prokaryotic Genome Annotation Pipeline (PGAP)	Complete Genome	3744822	4105855	2022-12-15	3748	PRJNA794843	SAMN24659830	santarosai	1	P1	Unknown	Pyrogenes	1	I		Central America			bovine	Urine
GCF_027563495.1	Leptospira kirschneri	strain: RedPanda1	29507	ASM2756349v1	RefSeq	NCBI Prokaryotic Genome Annotation Pipeline (PGAP)	Complete Genome	4025345	4376640	2023-01-03	3608	PRJNA769499	SAMN22327426	kirschneri	0.992	P1	Grippotyphosa	Grippotyphosa	3	II
GCF_028402405.1	Leptospira interrogans	strain: KR93	173	ASM2840240v1	RefSeq	NCBI Prokaryotic Genome Annotation Pipeline (PGAP)	Scaffold	212911	4569688	2023-02-01	3746	PRJNA918312	SAMN32568505	interrogans	0.992	P1	Unknown	Unknown	2	I
GCF_030023595.1	Leptospira santarosai	strain: CR2821	28183	ASM3002359v1	RefSeq	NCBI Prokaryotic Genome Annotation Pipeline (PGAP)	Contig	124550	3971537	2023-05-16	3643	PRJNA967664	SAMN34670624	santarosai	1	P1	Unknown	Pyrogenes	1	I		Central America			human	Serum
GCF_030023605.1	Leptospira santarosai	strain: 2013VF52	28183	ASM3002360v1	RefSeq	NCBI Prokaryotic Genome Annotation Pipeline (PGAP)	Contig	100276	3980734	2023-05-16	3616	PRJNA967664	SAMN34670627	santarosai	1	P1	Sejroe	Sejroe	4	III
GCF_030023615.1	Leptospira santarosai	strain: CR1421	28183	ASM3002361v1	RefSeq	NCBI Prokaryotic Genome Annotation Pipeline (PGAP)	Contig	112370	3882339	2023-05-16	3521	PRJNA967664	SAMN34670621	santarosai	1	P1	Unknown	Pyrogenes	1	I		Central America			human	Serum
GCF_030023665.1	Leptospira santarosai	strain: Rr5	28183	ASM3002366v1	RefSeq	NCBI Prokaryotic Genome Annotation Pipeline (PGAP)	Contig	70190	4050492	2023-05-16	3750	PRJNA967664	SAMN34670628	santarosai	1	P1	Rio	Sarmin	1	I
GCF_030023685.1	Leptospira santarosai	strain: 2015VF237	28183	ASM3002368v1	RefSeq	NCBI Prokaryotic Genome Annotation Pipeline (PGAP)	Contig	91177	3980991	2023-05-16	3606	PRJNA967664	SAMN34670626	santarosai	1	P1	Sejroe	Sejroe	4	III
GCF_030023695.1	Leptospira santarosai	strain: CR2621	28183	ASM3002369v1	RefSeq	NCBI Prokaryotic Genome Annotation Pipeline (PGAP)	Contig	87337	3834577	2023-05-16	3510	PRJNA967664	SAMN34670623	santarosai	1	P1	Unknown	Grippotyphosa	3	II		Central America			human	Serum
GCF_030023725.1	Leptospira santarosai	strain: JICH05	28183	ASM3002372v1	RefSeq	NCBI Prokaryotic Genome Annotation Pipeline (PGAP)	Contig	85241	3871338	2023-05-16	3506	PRJNA967664	SAMN34670614	santarosai	1	P1	Corredores	Tarassovi	5	IV
GCF_030023745.1	Leptospira santarosai	strain: inciensa04	28183	ASM3002374v1	RefSeq	NCBI Prokaryotic Genome Annotation Pipeline (PGAP)	Contig	43615	4078789	2023-05-16	3774	PRJNA967664	SAMN34670615	santarosai	1	P1	Costa rica	Pyrogenes	1	I
GCF_030023765.1	Leptospira santarosai	strain: MMD3	28183	ASM3002376v1	RefSeq	NCBI Prokaryotic Genome Annotation Pipeline (PGAP)	Contig	72871	4022287	2023-05-16	3703	PRJNA967664	SAMN34670629	santarosai	0.992	P1	Machiguenga	Sarmin	1	I
GCF_030023785.1	Leptospira santarosai	strain: CR0421	28183	ASM3002378v1	RefSeq	NCBI Prokaryotic Genome Annotation Pipeline (PGAP)	Contig	41692	4299466	2023-05-16	4119	PRJNA967664	SAMN34670618	santarosai	1	P1	Unknown	Grippotyphosa	3	II		Central America			human	Serum
GCF_030023805.1	Leptospira santarosai	strain: CR2120	28183	ASM3002380v1	RefSeq	NCBI Prokaryotic Genome Annotation Pipeline (PGAP)	Contig	87067	4026198	2023-05-16	3672	PRJNA967664	SAMN34670617	santarosai	1	P1	Unknown	Shermani	5	IV		Central America			human	Serum
GCF_030023815.1	Leptospira santarosai	strain: LSU1013	28183	ASM3002381v1	RefSeq	NCBI Prokaryotic Genome Annotation Pipeline (PGAP)	Contig	65339	3972667	2023-05-16	3685	PRJNA967664	SAMN34670630	santarosai	0.992	P1	Atchafalaya	Tarassovi	5	IV
GCF_030023865.1	Leptospira santarosai	strain: CR2020	28183	ASM3002386v1	RefSeq	NCBI Prokaryotic Genome Annotation Pipeline (PGAP)	Contig	88026	4091227	2023-05-16	3803	PRJNA967664	SAMN34670616	santarosai	1	P1	Unknown	Hebdomadis	4	III		Central America			human	Serum
GCF_030023905.1	Leptospira santarosai	strain: 202101808	28183	ASM3002390v1	RefSeq	NCBI Prokaryotic Genome Annotation Pipeline (PGAP)	Contig	105950	4291551	2023-05-16	4015	PRJNA967664	SAMN34670613	santarosai	1	P1	Unknown	Pyrogenes	1	I		Caribbean			human	Blood
GCF_030023925.1	Leptospira santarosai	strain: CR1821	28183	ASM3002392v1	RefSeq	NCBI Prokaryotic Genome Annotation Pipeline (PGAP)	Contig	76864	3921283	2023-05-16	3622	PRJNA967664	SAMN34670622	santarosai	1	P1	Unknown	Grippotyphosa	3	II		Central America			human	Serum
GCF_030023985.1	Leptospira santarosai	strain: CR0521	28183	ASM3002398v1	RefSeq	NCBI Prokaryotic Genome Annotation Pipeline (PGAP)	Contig	82519	3917764	2023-05-16	3571	PRJNA967664	SAMN34670619	santarosai	1	P1	Unknown	Tarassovi	5	IV		Central America			human	Serum
GCF_030024005.1	Leptospira santarosai	strain: CR0821	28183	ASM3002400v1	RefSeq	NCBI Prokaryotic Genome Annotation Pipeline (PGAP)	Contig	131542	4191464	2023-05-16	3794	PRJNA967664	SAMN34670620	santarosai	1	P1	Unknown	Shermani	5	IV		Central America			human	Serum
GCF_030024155.1	Leptospira santarosai	strain: CR2921	28183	ASM3002415v1	RefSeq	NCBI Prokaryotic Genome Annotation Pipeline (PGAP)	Contig	85470	4006350	2023-05-16	3668	PRJNA967664	SAMN34670625	santarosai	1	P1	Unknown	Tarassovi	5	IV		Central America			human	Serum
GCF_030053735.1	Leptospira kirschneri	strain: 804Khv	29507	ASM3005373v1	RefSeq	NCBI Prokaryotic Genome Annotation Pipeline (PGAP)	Complete Genome	3971908	4321191	2023-05-21	3558	PRJNA971585	SAMN35038063	kirschneri	1	P1	Unknown	Unknown	3	II
GCF_030287425.1	Leptospira weilii	strain: SC295	28184	ASM3028742v1	RefSeq	NCBI Prokaryotic Genome Annotation Pipeline (PGAP)	Contig	128583	4057601	2023-06-18	3665	PRJNA981655	SAMN35682233	weilii	1	P1	Unknown	Unknown	5	IV
GCF_030546545.1	Leptospira santarosai	strain: U76	28183	ASM3054654v1	RefSeq	NCBI Prokaryotic Genome Annotation Pipeline (PGAP)	Contig	97505	4069816	2023-07-26	3758	PRJNA996652	SAMN36620643	santarosai	1	P1	Unknown	Unknown	4	III
GCF_030546555.1	Leptospira santarosai	strain: VF237	28183	ASM3054655v1	RefSeq	NCBI Prokaryotic Genome Annotation Pipeline (PGAP)	Contig	91177	3980991	2023-07-26	3606	PRJNA996652	SAMN36620642	santarosai	1	P1	Sejroe	Sejroe	4	III
GCF_030546565.1	Leptospira santarosai	strain: 2014_VF66	28183	ASM3054656v1	RefSeq	NCBI Prokaryotic Genome Annotation Pipeline (PGAP)	Contig	114588	3964329	2023-07-26	3654	PRJNA996652	SAMN36620641	santarosai	1	P1	Guaricura	Sejroe	4	III
GCF_030546585.1	Leptospira santarosai	strain: 2013_VF52	28183	ASM3054658v1	RefSeq	NCBI Prokaryotic Genome Annotation Pipeline (PGAP)	Contig	100276	3980734	2023-07-26	3616	PRJNA996652	SAMN36620640	santarosai	1	P1	Sejroe	Sejroe	4	III
GCF_030931075.1	Leptospira interrogans	strain: 22	173	ASM3093107v1	RefSeq	NCBI Prokaryotic Genome Annotation Pipeline (PGAP)	Complete Genome	4280412	4630592	2023-08-29	3797	PRJNA1005809	SAMN36999954	interrogans	0.992	P1	Unknown	Unknown	2	I
GCF_030971805.1	Leptospira borgpetersenii	strain: HP364	174	ASM3097180v1	RefSeq	NCBI Prokaryotic Genome Annotation Pipeline (PGAP)	Contig	182549	3870959	2023-08-29	3450	PRJNA981232	SAMN35669191	borgpetersenii	1	P1	Unknown	Unknown	1	I
GCF_900156205.1	Leptospira interrogans	strain: ATCC 43642	173	IMG-taxon 2681812812 annotated assembly	RefSeq	NCBI Prokaryotic Genome Annotation Pipeline (PGAP)	Scaffold	108488	4594670	2017-01-15	3773	PRJEB18875	SAMN05421689	interrogans	0.992	P1	Unknown	Unknown	2	I
GCF_900236655.1	Leptospira interrogans serovar Manilae	isolate: L495	214675	LMAN assembly	RefSeq	NCBI Prokaryotic Genome Annotation Pipeline (PGAP)	Chromosome	86178	4614703	2018-01-02	3814	PRJEB23342	SAMEA104369440	interrogans	1	P1	Manilae	Pyrogenes	2	I
GCF_963556365.1	Leptospira borgpetersenii	isolate: PM_155_20	174	PM_155_20	RefSeq	NCBI Prokaryotic Genome Annotation Pipeline (PGAP)	Contig	35404	3718629	2023-10-26	3335	PRJEB67337	SAMEA114479692	borgpetersenii	0.996	P1	Unknown	Sejroe	4	III
GCF_963556375.1	Leptospira kirschneri	isolate: FF_291_02	29507	FF_291_02	RefSeq	NCBI Prokaryotic Genome Annotation Pipeline (PGAP)	Contig	69550	4290635	2023-10-26	3599	PRJEB67337	SAMEA114478262	kirschneri	1	P1	Unknown	Grippotyphosa	3	II
GCF_963556385.1	Leptospira interrogans	isolate: SS_166_02	173	SS_166_02	RefSeq	NCBI Prokaryotic Genome Annotation Pipeline (PGAP)	Contig	58803	4571780	2023-10-26	3757	PRJEB67337	SAMEA114478260	interrogans	1	P1	Unknown	Icterohaemorrhagiae	2	I
GCF_963556395.1	Leptospira interrogans	isolate: CP_226_02	173	CP_226_02	RefSeq	NCBI Prokaryotic Genome Annotation Pipeline (PGAP)	Contig	64295	4571141	2023-10-26	3771	PRJEB67337	SAMEA114478261	interrogans	1	P1	Unknown	Icterohaemorrhagiae	2	I
GCF_963556405.1	Leptospira borgpetersenii	isolate: LA_9525_17	174	LA_9525_17	RefSeq	NCBI Prokaryotic Genome Annotation Pipeline (PGAP)	Contig	35270	3719181	2023-10-26	3311	PRJEB67337	SAMEA114478722	borgpetersenii	0.996	P1	Unknown	Sejroe	4	III
GCF_963556415.1	Leptospira borgpetersenii	isolate: MJ_11721_08	174	MJ_11721_08	RefSeq	NCBI Prokaryotic Genome Annotation Pipeline (PGAP)	Contig	32839	3720407	2023-10-26	3311	PRJEB67337	SAMEA114478719	borgpetersenii	0.992	P1	Unknown	Sejroe	4	III
GCF_963556425.1	Leptospira interrogans	isolate: OD_8720_11	173	OD_8720_11	RefSeq	NCBI Prokaryotic Genome Annotation Pipeline (PGAP)	Contig	58634	4572944	2023-10-26	3760	PRJEB67337	SAMEA114478720	interrogans	1	P1	Unknown	Icterohaemorrhagiae	2	I
GCF_963556435.1	Leptospira kirschneri	isolate: SS_8049_14	29507	SS_8049_14	RefSeq	NCBI Prokaryotic Genome Annotation Pipeline (PGAP)	Contig	55975	4294174	2023-10-26	3603	PRJEB67337	SAMEA114478721	kirschneri	1	P1	Unknown	Grippotyphosa	3	II
