# Supplementary material for: Genetic structure and diversity of the rfb locus of pathogenic species of the genus Leptospira
Source: Life Sci Alliance. 2024 Mar 21;7(6):e202302478. doi: 10.26508/lsa.202302478 (PMC10958091; doi:10.26508/lsa.202302478)
Supplement: Supplementary file 3 [file LSA-2023-02478_TableS3.xlsx]

## Sheet: Suppl_Tab3
Table S3: BLAST sequence similarity analysis of proteins encoded by rfb locus of L. interrogans str. IPAV (srg Icterohaemorrhagiae, srv Lai, GCF_000231175.1) against the proteomes of other leptospiral samples.
accession	WP_000340715.1	WP_000410273.1	WP_000604524.1	WP_000884059.1	WP_000646256.1	WP_000774263.1	WP_002163445.1	WP_001067556.1	WP_000776640.1	WP_000424609.1	WP_002074065.1	WP_000479984.1	WP_000715958.1	WP_001088863.1	WP_000517243.1	WP_001149938.1	WP_000611594.1	WP_001015425.1	WP_000582222.1	WP_000344487.1	WP_000093099.1	WP_223809837.1	WP_001106774.1	WP_000834715.1	WP_000799638.1	WP_001206409.1	WP_000579821.1	WP_001052315.1	WP_000132016.1	WP_000600889.1	WP_000947844.1	WP_000516588.1	WP_001230564.1	WP_000823150.1	WP_000800438.1	WP_000847001.1	WP_000582619.1	WP_000346036.1	WP_001046757.1	WP_000202825.1	WP_000432947.1	WP_002082140.1	WP_000698821.1	WP_000977949.1	WP_000547428.1	WP_000231291.1	WP_001012068.1	WP_000848238.1	WP_000734411.1
GCF_000231175.1	100	100	100	100	100	100	100	100	100	100	100	100	100	100	100	100	100	100	100	100	100	100	100	100	100	100	100	100	100	100	100	100	100	100	100	100	100	100	100	100	100	100	100	100	100	100	100	100	100
GCF_000092565.1	100	100	100	100	100	100	100	100	100	100	100	100	100	100	100	100	100	100	100	100	100	100	100	100	100	100	99.683	100	100	100	100	100	100	100	100	100	100	100	100	100	100	100	100	100	100	100	100	100	100
GCF_001568215.1	100	100	100	100	100	100	100	100	100	100	100	100	100	100	100	100	100	100	100	100	100	100	100	100	100	100	99.683	100	100	100	100	100	100	100	100	100	100	100	100	100	100	100	100	100	100	100	100	100	100
GCF_001568605.1	100	100	100	100	100	100	100	100	100	100	100	100	100	100	100	100	100	100	100	100	100	100	100	100	100	100	99.683	100	100	100	100	100	100	100	100	100	100	100	100	100	100	100	100	100	100	100	100	100	100
GCF_001567655.1	100	100	100	100	100	100	100	100	100	100	100	100	100	100	100	99.213	100	100	100	100	100	100	100	100	100	100	99.683	100	100	100	100	100	100	100	100	100	100	100	100	100	100	100	99.834	100	100	100	100	100	100
GCF_000246235.1	100	99.682	99.452	100	99.696	99.251	98.428	100	100	100	97.742	99.242	100	97.917	99.095	100	100	100	99.721	100	100	100	100	100	100	100	99.683	100	100	100	99.483	99.515	100	100	100	100	99.867	100	100	99.718	100	100	100	98.126	98.63	100	100	99.602	99.708
GCF_014858895.1	100	99.682	99.452	100	99.696	99.251	98.428	100	100	100	97.742	99.242	100	97.917	99.095	100	100	100	99.721	100	100	100	100	100	100	100	99.683	100	100	100	99.483	99.515	100	100	100	100	99.867	100	100	99.718	100	100	100	98.126	98.63	100	100	99.602	99.708
GCF_001567825.1	100	100	100	100	100	100	100	100	100	100	100	100	100	100	100	100	100	100	100	100	100	100	100	100	100	100	99.683	100	100	100	100	100	100	100	100	100	100	100	100	100	100	100	100	100	100	100	100	100	100
GCF_000246195.1	100	100	100	100	100	100	100	100	100	100	100	100	100	100	100	100	100	100	100	100	100	100	100	100	100	100	99.683	100	100	100	100	100	100	100	100	100	100	100	100	100	100	100	100	100	100	100	100	100	100
GCF_001569005.1	100	100	100	100	100	100	100	100	100	100	100	100	100	100	100	100	100	100	100	100	100	100	100	100	100	100	99.683	100	100	100	100	100	100	100	100	100	100	100	100	100	100	100	100	100	100	100	100	100	100
GCF_001568685.1	100	100	100	100	100	100	100	100	100	100	100	100	100	100	100	99.3399	100	100	100	100	100	100	100	100	100	100	99.683	100	100	100	100	100	100	100	100	100	100	100	100	100	100	100	100	100	100	100	100	100	100
GCF_000246215.1	100	100	100	100	100	100	100	100	100	100	100	100	100	100	100	100	100	100	29.1042	100	100	100	100	100	100	100	99.683	100	100	100	100	100	100	100	100	100	100	100	100	100	100	100	100	100	100	100	100	100	100
GCF_001568885.1	100	100	100	100	100	100	100	100	100	100	100	100	100	100	100	100	100	100	100	100	100	100	100	100	100	100	99.683	100	100	100	100	100	100	100	100	100	100	100	100	100	100	100	100	100	100	100	100	100	100
GCF_001568575.1	100	100	100	100	100	100	100	100	100	100	100	100	100	100	100	100	100	100	100	100	100	100	100	100	100	100	99.683	100	100	100	100	100	100	100	100	100	100	100	100	100	100	100	1.13486	100	100	100	100	100	100
GCF_001567675.1	100	100	100	100	100	100	100	100	100	100	100	100	100	100	100	100	100	100	29.1042	100	100	100	100	100	100	100	99.683	100	100	100	100	100	100	100	100	100	100	100	99.522	100	100	100	100	100	100	100	100	100	100
GCF_000342745.1	100	100	100	100	99.392	99.251	99.607	100	100	100	97.419	99.621	98.473	98.611	99.548	96.4977	100	100	99.721	100	100	99.531	100	100	100	100	99.683	100	99.123	99.697	99.483	99.515	98.837	99.483	100	98.953	99.867	100	100	99.718	100	100	100	100	100	100	100	100	100
GCF_014858135.1	100	100	100	100	99.696	99.625	99.214	99.697	38.2357	67.1696	92.258	99.242	99.237	98.611	100	99.746	98.857	99.753	100	100	98.99	99.533	98.561	99.835	100	100	99.683	99.82	99.123	99.394	99.742	100	100	100	100	99.215	99.602	100	100	99.718	100	99.652	99.336	93.707	90.8675	12.3854	100	99.602	100
GCF_000217055.1	100	100	100	100	99.088	99.625	99.214	99.697	38.2357	67.1696	92.581	99.242	100	98.611	99.548	30.8826	100	99.02	100	100	100	100	100	100	100	100	99.683	100	100	100	100	100	100	100	100	100	99.867	100	100	99.437	100	100	99.834	94.388	90.8675	12.3854	100	99.602	99.708
GCF_000217035.1	100	100	100	100	99.088	99.625	99.214	99.697	38.2357	67.1696	92.581	99.242	100	98.611	99.548	27.8409	100	99.432	100	100	100	100	100	100	100	100	99.187	100	100	100	100	100	100	100	100	100	99.867	100	100	99.437	100	100	99.834	94.388	90.8675	12.3854	100	99.602	99.708
GCF_000216715.1	100	100	100	100	98.784	99.625	99.214	99.697	38.2357	67.1696	92.581	99.242	100	98.611	99.548	25.4319	100	99.506	100	100	100	100	100	100	100	100	99.683	100	100	100	100	100	100	100	100	100	99.867	100	100	100	100	100	99.834	94.388	90.8675	12.3854	100	99.602	99.701
GCF_000246455.1	100	100	100	100	99.088	99.625	99.214	99.697	38.2357	67.1696	92.581	99.242	100	98.611	99.548	25.4319	100	99.506	100	100	100	100	100	100	100	100	99.683	100	100	100	100	100	100	100	100	100	99.867	100	100	99.437	100	100	99.834	94.388	90.8675	12.3854	100	99.602	99.708
GCF_008629705.1	100	100	100	100	99.088	99.625	99.214	99.697	38.2357	67.1696	92.581	99.242	100	98.611	99.548	25.4319	100	99.506	100	100	100	100	100	100	100	100	99.683	100	100	100	100	100	100	100	100	100	99.867	100	100	99.437	100	100	99.834	94.388	90.8675	12.3854	100	99.602	99.708
GCF_009884035.1	100	100	100	100	99.088	99.625	99.214	99.697	38.2357	67.1696	92.581	99.242	100	98.611	99.548	25.4319	100	99.506	100	100	100	100	100	100	100	100	99.683	100	100	100	100	100	100	100	100	100	99.867	100	100	99.437	100	100	99.834	94.388	90.8675	12.3854	100	99.602	99.708
GCF_009884055.1	100	100	100	100	99.088	99.625	99.214	99.697	38.2357	67.1696	92.581	99.242	100	98.611	99.548	25.4319	100	99.506	100	100	100	100	100	100	100	100	99.683	100	100	100	100	100	100	100	100	100	99.867	100	100	99.437	100	100	99.834	94.388	90.8675	12.3854	100	99.602	99.708
GCF_009884075.1	100	100	100	100	99.088	99.625	99.214	99.697	38.2357	67.1696	92.581	99.242	100	98.611	99.548	25.4319	100	99.506	100	100	100	100	100	100	100	100	99.683	100	100	100	100	100	100	100	100	100	99.867	100	100	99.437	100	100	99.834	94.388	90.8675	12.3854	100	99.602	99.708
GCF_009884095.1	100	100	100	100	99.088	99.625	99.214	99.697	38.2357	67.1696	92.581	99.242	100	98.611	99.548	25.4319	100	99.506	100	100	100	100	100	100	100	100	99.683	100	100	100	100	100	100	100	100	100	99.867	100	100	99.437	100	100	99.834	94.388	90.8675	12.3854	100	99.602	99.708
GCF_009884115.1	100	100	100	100	99.088	99.625	99.214	99.697	38.2357	67.1696	92.581	99.242	100	98.611	99.548	25.4319	100	99.506	100	100	100	100	100	100	100	100	99.683	100	100	100	100	100	100	100	100	100	99.867	100	100	99.437	100	100	99.834	94.388	90.8675	12.3854	100	99.602	99.708
GCF_009884135.1	100	100	100	100	99.088	99.625	99.214	99.697	38.2357	67.1696	92.581	99.242	100	98.611	99.548	25.4319	100	99.506	100	100	100	100	100	100	100	100	99.683	100	100	100	100	100	100	100	100	100	99.867	100	100	99.437	100	100	99.834	94.388	90.8675	12.3854	100	99.602	99.708
GCF_009884175.1	100	100	100	100	99.088	99.625	99.214	99.697	38.2357	67.1696	92.581	99.242	100	98.611	99.548	25.4319	100	99.506	100	100	100	100	100	100	100	100	99.683	100	100	100	100	100	100	100	100	100	99.867	100	100	99.437	100	100	99.834	94.388	90.8675	12.3854	100	99.602	99.708
GCF_009884195.1	100	100	100	100	99.088	99.625	99.214	99.697	38.2357	67.1696	92.581	99.242	100	98.611	99.548	25.4319	100	99.506	100	100	100	100	100	100	100	100	99.683	100	100	100	100	100	100	100	100	100	99.867	100	100	99.437	100	100	99.834	94.388	90.8675	12.3854	100	99.602	99.708
GCF_009884255.1	100	100	100	100	99.088	99.625	99.214	99.697	38.2357	67.1696	92.581	99.242	100	98.611	99.548	25.4319	100	99.506	100	100	100	100	100	100	100	100	99.683	100	100	100	100	100	100	100	100	100	99.867	100	100	99.437	100	100	99.834	94.388	90.8675	12.3854	100	99.602	99.708
GCF_009884275.1	100	100	100	100	99.088	99.625	99.214	99.697	38.2357	67.1696	92.581	99.242	100	98.611	99.548	25.4319	100	99.506	100	100	100	100	100	100	100	100	99.683	100	100	100	100	100	100	100	100	100	99.867	100	100	99.437	100	100	99.834	94.388	90.8675	12.3854	100	99.602	99.708
GCF_026013485.1	100	100	100	100	99.088	99.625	99.214	99.697	38.2357	67.1696	92.581	99.242	100	98.611	99.548	25.4319	100	99.506	100	100	100	100	100	100	100	100	99.683	100	100	100	100	100	100	100	100	100	99.867	100	100	99.437	100	100	99.834	94.388	90.8675	12.3854	100	99.602	99.708
GCF_963556385.1	100	100	100	100	99.088	99.625	99.214	99.697	38.2357	67.1696	92.581	99.242	100	98.611	99.548	25.4319	100	99.506	100	100	100	100	100	100	100	100	99.683	100	100	100	100	100	100	100	100	100	99.867	100	100	99.437	100	100	99.834	94.388	90.8675	12.3854	100	99.602	99.708
GCF_963556395.1	100	100	100	100	99.088	99.625	99.214	99.697	38.2357	67.1696	92.581	99.242	100	98.611	99.548	25.4319	100	99.506	100	100	100	100	100	100	100	100	99.683	100	100	100	100	100	100	100	100	100	99.867	100	100	99.437	100	100	99.834	94.388	90.8675	12.3854	100	99.602	99.708
GCF_963556425.1	100	100	100	100	99.088	99.625	99.214	99.697	38.2357	67.1696	92.581	99.242	100	98.611	99.548	25.4319	100	99.506	100	100	100	100	100	100	100	100	99.683	100	100	100	100	100	100	100	100	100	99.867	100	100	99.437	100	100	99.834	94.388	90.8675	12.3854	100	99.602	99.708
GCF_000216055.1	100	100	100	100	99.088	99.625	99.214	99.697	38.2357	67.1696	92.581	99.242	100	98.611	99.548	25.4319	100	99.506	100	100	100	100	100	100	100	100	99.683	100	100	100	100	100	100	100	100	100	99.867	100	100	99.437	100	100	99.834	94.388	90.8675	12.3854	100	99.602	99.708
GCF_000216495.1	100	100	100	100	99.088	99.625	99.214	99.697	38.2357	67.1696	92.581	99.242	100	98.611	99.548	25.4319	100	99.506	100	100	100	100	100	100	100	100	99.683	100	100	100	100	100	100	100	100	100	99.867	100	100	99.437	100	100	99.834	94.388	90.8675	12.3854	100	99.602	99.708
GCF_000216515.1	100	100	100	100	99.088	99.625	99.214	99.697	38.2357	67.1696	92.581	99.242	100	98.611	99.548	25.4319	100	99.506	100	100	100	100	100	100	100	100	99.683	100	100	100	100	100	100	100	100	100	99.867	100	100	99.437	100	100	99.834	94.388	90.8675	12.3854	100	99.602	99.708
GCF_000216675.1	100	100	100	100	99.088	99.625	99.214	99.697	38.2357	67.1696	92.581	99.242	100	98.611	99.548	25.4319	100	99.506	100	100	100	100	100	100	100	100	99.683	100	100	100	100	100	100	100	100	100	99.867	100	100	99.437	100	100	99.834	94.388	90.8675	12.3854	100	99.602	99.708
GCF_000216775.1	100	100	100	100	99.088	99.625	99.214	99.697	38.2357	67.1696	92.581	99.242	100	98.611	99.548	25.4319	100	99.506	100	100	100	100	100	100	100	100	99.683	100	100	100	100	100	100	100	100	100	99.867	100	100	99.437	100	100	99.834	94.388	90.8675	12.3854	100	99.602	99.708
GCF_000216975.1	100	100	100	100	99.088	99.625	99.214	99.697	38.2357	67.1696	92.581	99.242	100	98.611	99.548	25.4319	100	99.506	100	100	100	100	100	100	100	100	99.683	100	100	100	100	100	100	100	100	100	99.867	100	100	99.437	100	100	99.834	94.388	90.8675	12.3854	100	99.602	99.708
GCF_000217255.1	100	100	100	100	99.088	99.625	99.214	99.697	38.2357	67.1696	92.581	99.242	100	98.611	99.548	25.4319	100	99.506	100	100	100	100	100	100	100	100	99.683	100	100	100	100	100	100	100	100	100	99.867	100	100	99.437	100	100	99.834	94.388	90.8675	12.3854	100	99.602	99.708
GCF_000217315.1	100	100	100	100	99.088	99.625	99.214	99.697	38.2357	67.1696	92.581	99.242	100	98.611	99.548	25.4319	100	99.506	100	100	100	100	100	100	100	100	99.683	100	100	100	100	100	100	100	100	100	99.867	100	100	99.437	100	100	99.834	94.388	90.8675	12.3854	100	99.602	99.708
GCF_000216595.2	100	100	100	100	99.088	99.625	99.214	99.697	38.2357	67.1696	92.581	99.242	100	98.611	99.548	25.4319	100	99.506	100	100	100	100	100	100	100	100	99.683	100	100	100	100	100	100	100	100	100	99.867	100	100	99.437	100	100	99.834	94.388	90.8675	12.3854	100	99.602	99.708
GCF_000216635.1	100	100	100	100	99.088	99.625	99.214	99.697	38.2357	67.1696	92.581	99.242	100	98.611	99.548	25.4319	100	99.506	100	100	100	100	100	100	100	100	99.683	100	100	100	100	100	100	100	100	100	99.867	100	100	99.437	100	100	99.834	94.388	90.8675	12.3854	100	99.602	99.708
GCF_000216755.1	100	100	100	100	99.088	99.625	99.214	99.697	38.2357	67.1696	92.581	99.242	100	98.611	99.548	25.4319	100	99.506	100	100	100	100	100	100	100	100	99.683	100	100	100	100	100	100	100	100	100	99.867	100	100	99.437	100	100	99.834	94.388	90.8675	12.3854	100	99.602	99.708
GCF_000216955.1	100	100	100	100	99.088	99.625	99.214	99.697	38.2357	67.1696	92.581	99.242	100	98.611	99.548	25.4319	100	99.506	100	100	100	100	100	100	100	100	99.683	100	100	100	100	100	100	100	100	100	99.867	100	100	99.437	100	100	99.834	94.388	90.8675	12.3854	100	99.602	99.708
GCF_000217095.1	100	100	100	100	99.088	99.625	99.214	99.697	38.2357	67.1696	92.581	99.242	100	98.611	99.548	25.4319	100	99.506	100	100	100	100	100	100	100	100	99.683	100	100	100	100	100	100	100	100	100	99.867	100	100	99.437	100	100	99.834	94.388	90.8675	12.3854	100	99.602	99.708
GCF_000217115.1	100	100	100	100	99.088	99.625	99.214	99.697	38.2357	67.1696	92.581	99.242	100	98.611	99.548	25.4319	100	99.506	100	100	100	100	100	100	100	100	99.683	100	100	100	100	100	100	100	100	100	99.867	100	100	99.437	100	100	99.834	94.388	90.8675	12.3854	100	99.602	99.708
GCF_000217135.1	100	100	100	100	99.088	99.625	99.214	99.697	38.2357	67.1696	92.581	99.242	100	98.611	99.548	25.4319	100	99.506	100	100	100	100	100	100	100	100	99.683	100	100	100	100	100	100	100	100	100	99.867	100	100	99.437	100	100	99.834	94.388	90.8675	12.3854	100	99.602	99.708
GCF_000217215.1	100	100	100	100	99.088	99.625	99.214	99.697	38.2357	67.1696	92.581	99.242	100	98.611	99.548	25.4319	100	99.506	100	100	100	100	100	100	100	100	99.683	100	100	100	100	100	100	100	100	100	99.867	100	100	99.437	100	100	99.834	94.388	90.8675	12.3854	100	99.602	99.708
GCF_000217235.1	100	100	100	100	99.088	99.625	99.214	99.697	38.2357	67.1696	92.581	99.242	100	98.611	99.548	25.4319	100	99.506	100	100	100	100	100	100	100	100	99.683	100	100	100	100	100	100	100	100	100	99.867	100	100	99.437	100	100	99.834	94.388	90.8675	12.3854	100	99.602	99.708
GCF_000217295.2	100	100	100	100	99.088	99.625	99.214	99.697	38.2357	67.1696	92.581	99.242	100	98.611	99.548	25.4319	100	99.506	100	100	100	100	100	100	100	100	99.683	100	100	100	100	100	100	100	100	100	99.867	100	100	99.437	100	100	99.834	94.388	90.8675	12.3854	100	99.602	99.708
GCF_000217555.2	100	100	100	100	99.088	99.625	99.214	99.697	38.2357	67.1696	92.581	99.242	100	98.611	99.548	25.4319	100	99.506	100	100	100	100	100	100	100	100	99.683	100	100	100	100	100	100	100	100	100	99.867	100	100	99.437	100	100	99.834	94.388	90.8675	12.3854	100	99.602	99.708
GCF_000217575.2	100	100	100	100	99.088	99.625	99.214	99.697	38.2357	67.1696	92.581	99.242	100	98.611	99.548	25.4319	100	99.506	100	100	100	100	100	100	100	100	99.683	100	100	100	100	100	100	100	100	100	99.867	100	100	99.437	100	100	99.834	94.388	90.8675	12.3854	100	99.602	99.708
GCF_000244595.2	100	100	100	100	99.088	99.625	99.214	99.697	38.2357	67.1696	92.581	99.242	100	98.611	99.548	25.4319	100	99.506	100	100	100	100	100	100	100	100	99.683	100	100	100	100	100	100	100	100	100	99.867	100	100	99.437	100	100	99.834	94.388	90.8675	12.3854	100	99.602	99.708
GCF_000244695.2	100	100	100	100	99.088	99.625	99.214	99.697	38.2357	67.1696	92.581	99.242	100	98.611	99.548	25.4319	100	99.506	100	100	100	100	100	100	100	100	99.683	100	100	100	100	100	100	100	100	100	99.867	100	100	99.437	100	100	99.834	94.388	90.8675	12.3854	100	99.602	99.708
GCF_000246575.1	100	100	100	100	99.088	99.625	99.214	99.697	38.2357	67.1696	92.581	99.242	100	98.611	99.548	25.4319	100	99.506	100	100	100	100	100	100	100	100	99.683	100	100	100	100	100	100	100	100	100	99.867	100	100	99.437	100	100	99.834	94.388	90.8675	12.3854	100	99.602	99.708
GCF_000306295.1	100	100	100	100	99.088	99.625	99.214	99.697	38.2357	67.1696	92.581	99.242	100	98.611	99.548	25.4319	100	99.506	100	100	100	100	100	100	100	100	99.683	100	100	100	100	100	100	100	100	100	99.867	100	100	99.437	100	100	99.834	94.388	90.8675	12.3854	100	99.602	99.708
GCF_000306655.1	100	100	100	100	99.088	99.625	99.214	99.697	38.2357	67.1696	92.581	99.242	100	98.611	99.548	25.4319	100	99.506	100	100	100	100	100	100	100	100	99.683	100	100	100	100	100	100	100	100	100	99.867	100	100	99.437	100	100	99.834	94.388	90.8675	12.3854	100	99.602	99.708
GCF_000342765.1	100	100	100	100	99.088	99.625	99.214	99.697	38.2357	67.1696	92.581	99.242	100	98.611	99.548	25.4319	100	99.506	100	100	100	100	100	100	100	100	99.683	100	100	100	100	100	100	100	100	100	99.867	100	100	99.437	100	100	99.834	94.388	90.8675	12.3854	100	99.602	99.708
GCF_000342845.1	100	100	100	100	99.088	99.625	99.214	99.697	38.2357	67.1696	92.581	99.242	100	98.611	99.548	25.4319	100	99.506	100	100	100	100	100	100	100	100	99.683	100	100	100	100	100	100	100	100	100	99.867	100	100	99.437	100	100	99.834	94.388	90.8675	12.3854	100	99.602	99.708
GCF_000342965.1	100	100	100	100	99.088	99.625	99.214	99.697	38.2357	67.1696	92.581	99.242	100	98.611	99.548	25.4319	100	99.506	100	100	100	100	100	100	100	100	99.683	100	100	100	100	100	100	100	100	100	99.867	100	100	99.437	100	100	99.834	94.388	90.8675	12.3854	100	99.602	99.708
GCF_000343105.1	100	100	100	100	99.088	99.625	99.214	99.697	38.2357	67.1696	92.581	99.242	100	98.611	99.548	25.4319	100	99.506	100	100	100	100	100	100	100	100	99.683	100	100	100	100	100	100	100	100	100	99.867	100	100	99.437	100	100	99.834	94.388	90.8675	12.3854	100	99.602	99.708
GCF_000343125.1	100	100	100	100	99.088	99.625	99.214	99.697	38.2357	67.1696	92.581	99.242	100	98.611	99.548	25.4319	100	99.506	100	100	100	100	100	100	100	100	99.683	100	100	100	100	100	100	100	100	100	99.867	100	100	99.437	100	100	99.834	94.388	90.8675	12.3854	100	99.602	99.708
GCF_000343185.1	100	100	100	100	99.088	99.625	99.214	99.697	38.2357	67.1696	92.581	99.242	100	98.611	99.548	25.4319	100	99.506	100	100	100	100	100	100	100	100	99.683	100	100	100	100	100	100	100	100	100	99.867	100	100	99.437	100	100	99.834	94.388	90.8675	12.3854	100	99.602	99.708
GCF_000343205.1	100	100	100	100	99.088	99.625	99.214	99.697	38.2357	67.1696	92.581	99.242	100	98.611	99.548	25.4319	100	99.506	100	100	100	100	100	100	100	100	99.683	100	100	100	100	100	100	100	100	100	99.867	100	100	99.437	100	100	99.834	94.388	90.8675	12.3854	100	99.602	99.708
GCF_000343225.1	100	100	100	100	99.088	99.625	99.214	99.697	38.2357	67.1696	92.581	99.242	100	98.611	99.548	25.4319	100	99.506	100	100	100	100	100	100	100	100	99.683	100	100	100	100	100	100	100	100	100	99.867	100	100	99.437	100	100	99.834	94.388	90.8675	12.3854	100	99.602	99.708
GCF_000343245.1	100	100	100	100	99.088	99.625	99.214	99.697	38.2357	67.1696	92.581	99.242	100	98.611	99.548	25.4319	100	99.506	100	100	100	100	100	100	100	100	99.683	100	100	100	100	100	100	100	100	100	99.867	100	100	99.437	100	100	99.834	94.388	90.8675	12.3854	100	99.602	99.708
GCF_000343285.1	100	100	100	100	99.088	99.625	99.214	99.697	38.2357	67.1696	92.581	99.242	100	98.611	99.548	25.4319	100	99.506	100	100	100	100	100	100	100	100	99.683	100	100	100	100	100	100	100	100	100	99.867	100	100	99.437	100	100	99.834	94.388	90.8675	12.3854	100	99.602	99.708
GCF_000343495.1	100	100	100	100	99.088	99.625	99.214	99.697	38.2357	67.1696	92.581	99.242	100	98.611	99.548	25.4319	100	99.506	100	100	100	100	100	100	100	100	99.683	100	100	100	100	100	100	100	100	100	99.867	100	100	99.437	100	100	99.834	94.388	90.8675	12.3854	100	99.602	99.708
GCF_000343575.1	100	100	100	100	99.088	99.625	99.214	99.697	38.2357	67.1696	92.581	99.242	100	98.611	99.548	25.4319	100	99.506	100	100	100	100	100	100	100	100	99.683	100	100	100	100	100	100	100	100	100	99.867	100	100	99.437	100	100	99.834	94.388	90.8675	12.3854	100	99.602	99.708
GCF_000343595.1	100	100	100	100	99.088	99.625	99.214	99.697	38.2357	67.1696	92.581	99.242	100	98.611	99.548	25.4319	100	99.506	100	100	100	100	100	100	100	100	99.683	100	100	100	100	100	100	100	100	100	99.867	100	100	99.437	100	100	99.834	94.388	90.8675	12.3854	100	99.602	99.708
GCF_000343615.1	100	100	100	100	99.088	99.625	99.214	99.697	38.2357	67.1696	92.581	99.242	100	98.611	99.548	25.4319	100	99.506	100	100	100	100	100	100	100	100	99.683	100	100	100	100	100	100	100	100	100	99.867	100	100	99.437	100	100	99.834	94.388	90.8675	12.3854	100	99.602	99.708
GCF_000343635.1	100	100	100	100	99.088	99.625	99.214	99.697	38.2357	67.1696	92.581	99.242	100	98.611	99.548	25.4319	100	99.506	100	100	100	100	100	100	100	100	99.683	100	100	100	100	100	100	100	100	100	99.867	100	100	99.437	100	100	99.834	94.388	90.8675	12.3854	100	99.602	99.708
GCF_000343655.1	100	100	100	100	99.088	99.625	99.214	99.697	38.2357	67.1696	92.581	99.242	100	98.611	99.548	25.4319	100	99.506	100	100	100	100	100	100	100	100	99.683	100	100	100	100	100	100	100	100	100	99.867	100	100	99.437	100	100	99.834	94.388	90.8675	12.3854	100	99.602	99.708
GCF_000343675.1	100	100	100	100	99.088	99.625	99.214	99.697	38.2357	67.1696	92.581	99.242	100	98.611	99.548	25.4319	100	99.506	100	100	100	100	100	100	100	100	99.683	100	100	100	100	100	100	100	100	100	99.867	100	100	99.437	100	100	99.834	94.388	90.8675	12.3854	100	99.602	99.708
GCF_000343695.1	100	100	100	100	99.088	99.625	99.214	99.697	38.2357	67.1696	92.581	99.242	100	98.611	99.548	25.4319	100	99.506	100	100	100	100	100	100	100	100	99.683	100	100	100	100	100	100	100	100	100	99.867	100	100	99.437	100	100	99.834	94.388	90.8675	12.3854	100	99.602	99.708
GCF_000343715.1	100	100	100	100	99.088	99.625	99.214	99.697	38.2357	67.1696	92.581	99.242	100	98.611	99.548	25.4319	100	99.506	100	100	100	100	100	100	100	100	99.683	100	100	100	100	100	100	100	100	100	99.867	100	100	99.437	100	100	99.834	94.388	90.8675	12.3854	100	99.602	99.708
GCF_000343755.1	100	100	100	100	99.088	99.625	99.214	99.697	38.2357	67.1696	92.581	99.242	100	98.611	99.548	25.4319	100	99.506	100	100	100	100	100	100	100	100	99.683	100	100	100	100	100	100	100	100	100	99.867	100	100	99.437	100	100	99.834	94.388	90.8675	12.3854	100	99.602	99.708
GCF_000343775.1	100	100	100	100	99.088	99.625	99.214	99.697	38.2357	67.1696	92.581	99.242	100	98.611	99.548	25.4319	100	99.506	100	100	100	100	100	100	100	100	99.683	100	100	100	100	100	100	100	100	100	99.867	100	100	99.437	100	100	99.834	94.388	90.8675	12.3854	100	99.602	99.708
GCF_000343835.1	100	100	100	100	99.088	99.625	99.214	99.697	38.2357	67.1696	92.581	99.242	100	98.611	99.548	25.4319	100	99.506	100	100	100	100	100	100	100	100	99.683	100	100	100	100	100	100	100	100	100	99.867	100	100	99.437	100	100	99.834	94.388	90.8675	12.3854	100	99.602	99.708
GCF_010978155.1	100	100	100	100	99.088	99.625	99.214	99.697	38.2357	67.1696	92.581	99.242	100	98.611	99.548	25.4319	100	99.506	100	100	100	100	100	100	100	100	99.683	100	100	100	100	100	100	100	100	100	99.867	100	100	99.437	100	100	99.834	94.388	90.8675	12.3854	100	99.602	99.708
GCF_014858815.1	100	100	100	100	99.088	99.625	99.214	99.697	38.2357	67.1696	92.581	99.242	100	98.611	99.548	25.4319	100	99.506	100	100	100	100	100	100	100	100	99.683	100	100	100	100	100	100	100	100	100	99.867	100	100	99.437	100	100	99.834	94.388	90.8675	12.3854	100	99.602	99.708
GCF_022699205.1	100	100	100	100	99.088	99.625	99.214	99.697	38.2357	67.1696	92.581	99.242	100	98.611	99.548	25.4319	100	99.506	100	100	100	100	100	100	100	100	99.683	100	100	100	100	100	100	100	100	100	99.867	100	100	99.437	100	100	99.834	94.388	90.8675	12.3854	100	99.602	99.708
GCF_000216575.1	100	100	100	100	99.088	99.625	99.143	99.697	38.2357	67.1696	92.581	99.242	100	98.611	99.548	25.4319	100	99.506	100	100	100	100	100	100	100	100	99.683	100	100	100	100	100	100	100	100	100	99.867	100	100	99.437	100	100	99.834	94.388	90.8675	12.3854	100	99.602	99.708
GCF_000217015.2	100	100	100	100	98.784	99.625	99.214	99.697	38.2357	67.1696	92.581	99.242	100	98.611	99.548	25.4319	100	99.506	100	100	100	100	100	100	100	100	99.683	100	100	100	100	100	100	100	100	100	99.867	100	100	99.437	100	100	99.834	94.388	90.8675	12.3854	100	99.602	99.708
GCF_000216475.1	100	100	100	100	99.088	99.625	99.214	99.697	38.2357	67.1696	92.581	99.242	100	98.611	99.548	25.4319	100	99.506	100	100	100	100	100	100	100	100	99.683	100	100	100	100	100	100	100	100	100	99.734	100	100	99.437	100	100	99.834	94.388	90.8675	12.3854	100	99.602	99.708
GCF_000216695.1	100	100	100	100	99.088	99.625	99.214	99.697	38.2357	67.1696	92.581	99.242	100	98.611	99.548	25.4319	100	99.506	100	100	100	100	100	100	100	100	99.683	100	100	100	100	100	100	100	100	100	99.867	100	100	99.437	100	100	99.834	94.388	90.8675	12.3854	100	99.602	99.708
GCF_000216735.1	100	100	100	100	99.088	99.625	99.214	99.697	38.2357	67.1696	92.581	99.242	100	98.611	99.548	25.4319	100	99.506	100	100	100	100	100	100	100	100	99.683	100	100	100	100	100	100	100	100	100	99.867	100	100	99.437	100	100	99.668	94.388	90.8675	12.3854	100	99.602	99.708
GCF_000217075.1	100	100	100	100	99.088	99.625	99.214	99.697	38.2357	67.1696	92.581	99.242	100	98.611	99.548	25.4319	100	99.506	100	100	100	100	100	99.835	100	100	99.683	100	100	100	100	100	100	100	100	100	99.867	100	100	99.437	100	100	99.834	94.388	90.8675	12.3854	100	99.602	99.708
GCF_000217415.1	100	100	100	100	99.088	99.625	99.214	99.697	38.2357	67.1696	92.581	99.242	100	98.611	99.548	25.4319	100	99.506	100	100	100	100	100	100	100	100	99.683	100	100	100	100	100	100	100	100	100	99.867	100	100	99.437	100	100	99.834	94.388	90.8675	12.3854	100	99.602	99.623
GCF_000216095.1	100	100	100	100	99.088	99.625	99.214	99.697	38.2357	67.1696	92.581	99.242	100	98.611	99.548	25.4319	100	99.506	100	100	100	100	100	100	100	100	99.683	100	100	100	100	100	100	99.742	100	100	99.867	100	100	99.437	100	100	99.834	94.388	90.8675	12.3854	100	99.602	99.708
GCF_000216915.1	100	100	100	100	99.088	99.625	99.214	99.697	38.2357	67.1696	92.581	99.242	100	98.611	99.548	25.4319	100	99.506	100	100	100	100	100	100	100	100	99.683	100	100	100	100	100	100	100	100	100	99.867	100	100	99.437	100	100	99.834	94.388	90.8675	12.3854	100	99.602	99.708
GCF_000216555.2	100	100	100	100	99.088	99.625	99.214	99.697	38.2357	67.1696	92.581	99.242	100	98.611	99.548	25.4319	100	99.506	100	100	100	100	100	100	100	100	99.683	100	100	100	100	100	100	100	100	100	99.867	100	100	99.437	100	100	99.834	94.388	90.8675	12.3854	100	99.602	99.708
GCF_000216615.1	100	100	100	100	98.784	99.625	99.214	99.697	38.2357	67.1696	92.581	99.242	100	98.611	99.548	25.4319	100	99.506	100	100	100	100	100	100	100	100	99.683	100	100	100	100	100	100	100	100	100	99.867	100	100	99.437	100	100	99.834	94.388	90.8675	12.3854	100	99.602	99.708
GCF_000343515.1	100	100	100	100	99.088	99.625	99.214	99.697	38.2357	67.1696	92.581	99.242	100	98.611	99.548	25.4319	100	99.506	100	100	100	100	100	100	100	100	99.683	100	100	99.697	100	100	100	100	100	100	99.867	100	100	99.437	100	100	99.834	94.388	90.8675	12.3854	100	99.602	99.708
GCF_000217155.1	100	100	100	100	98.784	99.625	99.214	99.697	38.2357	67.1696	92.581	99.242	100	98.611	99.548	25.4319	100	99.506	100	100	100	100	100	100	100	100	99.683	100	100	100	100	100	100	100	100	100	99.867	100	100	99.437	100	100	99.834	94.388	90.8675	12.3854	100	99.602	99.708
GCF_000217195.1	100	100	100	100	98.784	99.625	99.214	99.697	38.2357	67.1696	92.581	99.242	100	98.611	99.548	25.4319	100	99.506	100	100	100	100	100	100	100	100	99.683	100	100	100	100	100	100	100	100	100	99.867	100	100	99.437	100	100	99.834	94.388	90.8675	12.3854	100	99.602	99.708
GCF_000217535.2	100	100	100	100	98.784	99.625	99.214	99.697	38.2357	67.1696	92.581	99.242	100	98.611	99.548	25.4319	100	99.506	100	100	100	100	100	100	100	100	99.683	100	100	100	100	100	100	100	100	100	99.867	100	100	99.437	100	100	99.834	94.388	90.8675	12.3854	100	99.602	99.708
GCF_000342665.1	100	100	100	100	98.784	99.625	99.214	99.697	38.2357	67.1696	92.581	99.242	100	98.611	99.548	25.4319	100	99.506	100	100	100	100	100	100	100	100	99.683	100	100	100	100	100	100	100	100	100	99.867	100	100	99.437	100	100	99.834	94.388	90.8675	12.3854	100	99.602	99.708
GCF_000342705.1	100	100	100	100	98.784	99.625	99.214	99.697	38.2357	67.1696	92.581	99.242	100	98.611	99.548	25.4319	100	99.506	100	100	100	100	100	100	100	100	99.683	100	100	100	100	100	100	100	100	100	99.867	100	100	99.437	100	100	99.834	94.388	90.8675	12.3854	100	99.602	99.708
GCF_000342825.1	100	100	100	100	98.784	99.625	99.214	99.697	38.2357	67.1696	92.581	99.242	100	98.611	99.548	25.4319	100	99.506	100	100	100	100	100	100	100	100	99.683	100	100	100	100	100	100	100	100	100	99.867	100	100	99.437	100	100	99.834	94.388	90.8675	12.3854	100	99.602	99.708
GCF_000343145.1	100	100	100	100	98.784	99.625	99.214	99.697	38.2357	67.1696	92.581	99.242	100	98.611	99.548	25.4319	100	99.506	100	100	100	100	100	100	100	100	99.683	100	100	100	100	100	100	100	100	100	99.867	100	100	99.437	100	100	99.834	94.388	90.8675	12.3854	100	99.602	99.708
GCF_000343265.1	100	100	100	100	98.784	99.625	99.214	99.697	38.2357	67.1696	92.581	99.242	100	98.611	99.548	25.4319	100	99.506	100	100	100	100	100	100	100	100	99.683	100	100	100	100	100	100	100	100	100	99.867	100	100	99.437	100	100	99.834	94.388	90.8675	12.3854	100	99.602	99.708
GCF_000343795.1	100	100	100	100	98.784	99.625	99.214	99.697	38.2357	67.1696	92.581	99.242	100	98.611	99.548	25.4319	100	99.506	100	100	100	100	100	100	100	100	99.683	100	100	100	100	100	100	100	100	100	99.867	100	100	99.437	100	100	99.834	94.388	90.8675	12.3854	100	99.602	99.708
GCF_000343815.1	100	100	100	100	98.784	99.625	99.214	99.697	38.2357	67.1696	92.581	99.242	100	98.611	99.548	25.4319	100	99.506	100	100	100	100	100	100	100	100	99.683	100	100	100	100	100	100	100	100	100	99.867	100	100	99.437	100	100	99.834	94.388	90.8675	12.3854	100	99.602	99.708
GCF_002073495.2	100	100	100	100	98.784	99.625	99.214	99.697	38.2357	67.1696	92.581	99.242	100	98.611	99.548	25.4319	100	99.506	100	100	100	100	100	100	100	100	99.683	100	100	100	100	100	100	100	100	100	99.867	100	100	99.437	100	100	99.834	94.388	90.8675	12.3854	100	99.602	99.708
GCF_000217395.1	100	100	100	100	99.088	99.625	99.214	99.697	38.2357	67.1696	92.581	99.242	100	98.611	99.548	25.4319	100	99.506	100	100	100	100	100	100	100	100	99.365	100	100	100	100	100	100	100	100	100	99.867	100	100	99.437	100	100	99.834	94.388	90.8675	12.3854	100	99.602	99.708
GCF_000216535.1	100	100	100	100	99.088	99.625	99.214	99.697	38.2357	67.1696	92.581	99.242	100	98.611	99.548	25.4319	100	99.506	100	100	100	99.531	100	100	100	100	99.683	100	100	100	100	100	100	100	100	100	100	100	100	99.437	100	100	99.834	94.388	90.8675	12.3854	100	99.602	99.708
GCF_000216875.1	100	100	100	100	99.088	99.625	99.214	99.697	38.2357	67.1696	92.581	99.242	100	98.611	99.548	25.4319	100	99.506	100	100	100	100	100	100	100	100	99.683	100	100	100	100	100	100	100	100	100	99.867	100	100	99.437	100	100	99.834	94.388	90.8675	12.3854	100	99.203	99.708
GCF_000216795.1	100	100	100	100	99.088	99.625	99.214	99.697	38.2357	67.1696	92.581	99.242	100	98.611	99.548	25.4319	100	99.506	100	100	100	100	100	100	100	100	99.683	100	100	100	100	100	100	100	100	100	99.867	100	100	99.437	100	100	99.834	94.388	90.8675	12.3854	100	99.602	99.708
GCF_000216035.1	100	100	100	100	99.088	99.625	99.214	99.697	38.2357	67.1696	92.258	99.242	100	98.611	99.548	25.4319	100	99.506	100	100	100	100	100	100	100	100	99.683	100	100	100	100	100	100	100	100	100	99.867	100	100	99.437	100	100	99.834	94.388	90.8675	12.3854	100	99.602	99.708
GCF_001567885.1	100	100	100	100	99.088	99.625	99.018	99.697	38.2357	67.1696	92.581	99.242	100	98.611	99.548	25.4319	99.429	99.506	100	100	100	100	100	100	100	100	99.683	100	100	100	100	100	100	100	100	100	99.867	100	100	99.718	100	100	99.834	94.388	90.8675	12.3854	100	99.602	99.708
GCF_000246495.1	100	100	100	100	99.088	99.625	99.214	99.697	38.2357	67.1696	92.581	99.242	100	97.849	99.548	25.4319	100	99.506	100	100	100	100	100	100	100	100	99.683	100	100	100	100	100	100	100	100	100	99.867	100	100	99.437	100	100	99.834	94.388	90.8675	12.5	100	99.602	99.708
GCF_000216935.1	100	100	100	100	98.784	99.625	99.214	99.697	38.2357	67.1696	92.581	99.242	100	98.611	99.548	25.4319	100	99.506	100	100	100	100	100	100	100	100	99.683	100	100	100	100	100	100	100	100	100	99.867	100	100	99.437	100	100	99.668	94.388	90.8675	12.3854	100	99.602	99.708
GCF_000217355.1	100	100	100	100	98.784	99.625	99.214	99.697	38.2357	67.1696	92.581	99.242	100	98.611	99.548	25.4319	100	99.506	100	100	100	100	100	100	100	100	99.379	100	100	100	100	100	100	100	100	100	99.867	100	100	99.437	100	100	99.834	94.388	90.8675	12.3854	100	99.602	99.708
GCF_000007685.1	100	100	100	100	98.784	99.625	99.214	99.697	38.2357	67.1696	92.581	99.242	100	98.611	99.548	25.4319	100	99.506	100	100	100	100	100	100	100	100	99.683	100	100	100	100	100	100	100	100	100	99.867	100	100	99.437	100	100	99.834	94.388	90.8675	12.3854	100	99.602	99.708
GCF_000246515.1	100	100	100	100	99.088	99.625	99.214	99.697	38.2357	67.1696	92.581	99.242	100	98.611	99.548	25.4319	100	99.506	100	100	98.99	100	100	100	100	100	99.683	100	100	100	100	100	100	100	100	100	99.867	100	100	99.437	100	100	99.834	94.388	90.8675	12.3854	100	99.602	99.708
GCF_000216835.1	100	100	100	100	99.088	99.625	99.214	99.697	38.2357	67.1696	92.581	99.242	100	98.611	99.548	25.4319	100	99.506	100	100	100	100	100	100	100	100	100	100	100	100	100	100	100	100	100	100	99.867	99.746	100	99.437	100	100	99.834	94.388	90.8675	12.3854	100	99.602	99.708
GCF_000217375.1	100	100	100	100	98.784	99.625	99.214	99.697	38.2357	67.1696	92.581	98.485	100	98.611	99.548	25.4319	100	99.259	100	100	100	100	100	100	100	100	99.683	100	100	100	100	100	100	100	100	100	99.867	100	100	99.437	100	100	99.834	94.388	90.8675	12.3854	100	99.602	99.617
GCF_000758025.1	100	99.363	99.726	100	99.392	98.876	98.428	100	98.701	100	98.387	99.621	100	98.611	99.548	99.491	100	98.765	99.721	90.909	96.97	98.131	98.801	100	99.296	99.59	99.683	99.82	97.807	99.697	95.607	96.602	98.837	96.124	99.43	95.288	99.336	99.746	99.043	99.437	100	98.6062	99.502	95.911	94.521	98.99	98.805	98.805	99.123
GCF_001568105.1	100	100	100	100	99.696	99.251	99.804	99.697	38.2357	67.1696	94.516	99.621	99.237	97.917	99.548	25.185	98.857	99.753	99.721	100	100	100	100	100	100	100	99.683	99.82	99.561	99.697	99.483	99.515	98.837	99.483	100	98.953	99.602	100	100	99.718	100	99.652	99.502	98.126	98.63	100	100	99.602	99.708
GCF_000216895.1	100	100	100	100	99.088	99.625	99.214	99.697	38.2357	67.1696	92.581	99.242	100	98.611	99.548	25.4319	100	99.506	100	100	100	100	100	100	100	100	99.683	100	100	100	100	100	100	100	100	100	99.867	100	100	99.437	100	100	99.834	94.388	90.8675	12.3854	100	99.602	99.708
GCF_030931075.1	100	100	100	100	99.088	99.625	99.214	99.697	38.2357	67.1696	92.581	99.242	100	98.611	99.548	25.4319	100	99.506	100	100	100	100	100	100	100	100	99.683	100	100	100	100	100	100	100	100	100	99.867	100	100	99.437	100	100	99.834	94.388	90.8675	12.3854	100	99.602	99.708
GCF_000347095.1	100	100	100	100	99.696	99.251	98.428	99.697	100	100	100	97.727	100	16.2338	99.548	99.491	100	99.012	98.883	97.403	12.4204	99.533	98.561	99.835	100	100	99.683	99.82	99.561	99.697	99.483	99.029	99.128	99.225	100	99.738	99.867	99.746	100	99.718	100	99.652	100	93.707	90.8675	12.3854	99.602	98.406	99.123
GCF_001567705.1	100	100	100	100	99.088	99.625	99.214	99.697	38.2357	67.1696	92.581	99.242	100	98.611	99.548	25.4319	100	99.506	100	100	100	100	100	100	100	100	99.683	100	100	100	100	100	100	100	100	100	99.867	100	100	99.718	100	100	99.834	94.388	90.8675	12.3854	100	99.602	99.708
GCF_000216815.1	100	100	100	100	99.088	99.625	99.214	99.697	38.2357	67.1696	92.581	99.242	100	98.611	99.548	25.4319	100	99.506	100	100	100	100	100	100	100	100	99.683	100	100	100	100	100	100	100	100	100	99.867	27.3225	99.522	99.437	100	100	99.8	94.388	90.8675	12.3854	100	99.602	99.708
GCF_000246475.1	100	100	100	100	99.088	99.625	99.214	99.697	38.2357	67.1696	92.581	99.242	100	98.611	99.548	25.4319	100	99.506	100	100	100	100	100	22.332	100	100	99.683	100	100	100	100	100	100	100	100	100	99.867	100	100	99.437	100	100	99.834	94.388	90.8675	12.3854	100	99.602	99.708
GCF_028402405.1	100	100	100	100	99.088	99.625	99.214	99.697	38.2357	67.1696	92.581	99.242	100	98.611	99.548	25.4319	100	99.506	100	100	100	100	100	100	100	100	99.683	100	100	100	100	100	100	100	100	100	99.867	100	100	99.437	100	100	99.834	94.388	90.8675	12.3854	100	99.602	99.708
GCF_000217275.1	100	100	100	100	99.088	99.625	99.214	99.697	38.2357	67.1696	92.581	99.242	100	98.611	99.548	25.4319	100	99.506	100	100	100	100	100	100	100	15.1943	99.683	100	100	100	100	100	100	100	100	100	100	100	100	99.437	100	100	99.834	94.388	88.5711	12.3854	100	99.602	99.708
GCF_001568075.1	100	100	100	100	99.088	99.625	99.214	99.697	38.2357	67.5471	92.581	99.242	100	98.611	99.548	25.4319	100	99.506	100	100	100	100	100	100	100	100	99.683	100	100	100	100	100	100	100	99.715	100	99.867	100	100	99.437	100	100	99.834	94.388	90.8675	12.3854	100	99.602	99.708
GCF_900156205.1	100	100	100	100	99.088	99.625	99.214	99.697	38.2357	67.1696	92.581	99.242	100	98.611	99.548	25.4319	100	99.506	100	100	100	100	100	100	100	100	100	100	100	100	100	100	100	100	99.715	100	99.867	100	100	99.437	100	100	99.834	94.388	90.8675	12.3854	100	99.602	99.708
GCF_000216075.1	100	100	100	100	99.088	99.625	99.214	99.697	38.2357	67.1696	92.581	99.242	100	98.611	99.548	25.4319	100	99.506	100	100	100	100	100	100	100	100	99.683	100	100	100	100	100	100	100	100	100	99.867	100	100	99.437	100	100	99.834	94.388	90.8675	12.3854	100	99.602	99.708
GCF_000332535.1	100	100	100	100	99.088	99.625	99.214	99.697	38.2357	67.1696	92.581	99.242	100	98.611	99.548	25.4319	100	99.506	100	100	100	100	100	100	100	100	99.683	100	100	100	100	100	100	100	99.715	100	99.867	100	100	99.437	100	100	99.834	94.388	90.8675	12.3854	100	99.602	99.708
GCF_000343735.1	100	100	100	100	99.088	99.625	99.214	99.697	38.2357	67.1696	92.581	99.242	100	98.611	99.548	25.4319	100	99.506	100	100	100	100	100	100	100	100	99.683	100	100	100	100	100	100	100	99.715	100	99.867	100	100	99.437	100	100	99.834	94.388	90.8675	12.3854	100	99.602	99.708
GCF_000343305.1	100	100	100	100	99.088	99.625	99.214	99.697	38.2357	67.1696	92.581	99.242	100	98.611	99.548	25.4319	100	99.506	100	100	100	100	100	99.835	100	100	99.683	100	100	100	100	100	100	100	100	100	99.867	100	100	99.437	100	100	99.834	94.388	90.8675	12.3854	100	99.602	99.708
GCF_000216995.1	100	100	100	100	99.088	99.625	99.214	99.697	38.2357	67.1696	92.581	99.242	100	98.611	99.548	24.728	100	99.728	100	100	100	100	100	100	100	100	99.683	100	100	100	100	99.515	100	100	100	100	99.867	100	100	99.437	100	100	99.834	94.388	90.8675	12.3854	100	99.602	99.708
GCF_000216395.1	100	100	100	100	99.088	99.625	99.214	100	38.2357	67.1696	92.581	99.242	100	98.611	99.548	25.4319	100	99.506	100	100	100	100	100	100	100	100	99.683	100	100	100	100	100	100	100	100	100	99.867	100	100	99.437	100	100	99.725	94.388	90.8675	12.3854	100	100	99.497
GCF_000343005.1	100	100	100	100	99.088	99.625	99.214	99.697	38.2357	67.1696	92.581	99.242	100	98.611	99.548	25.4319	100	99.506	100	100	100	100	100	100	100	100	99.683	100	100	100	100	100	100	100	100	100	99.867	100	100	99.437	100	100	99.834	94.388	90.8675	12.3854	100	99.602	99.708
GCF_000343165.1	100	100	100	100	99.088	99.625	99.214	99.697	38.2357	67.1696	92.581	99.242	100	98.611	99.548	25.4319	100	99.506	100	100	100	100	100	100	100	100	99.683	100	100	100	100	100	100	100	100	100	99.867	100	100	99.437	100	100	99.834	94.388	90.8675	12.3854	100	99.602	99.708
GCF_000216855.1	100	100	100	100	32.3713	99.625	99.214	99.697	38.2357	67.1696	92.581	99.242	100	98.611	99.548	25.4319	100	99.506	100	100	100	100	100	100	100	100	99.683	99.82	100	100	100	100	100	100	100	100	99.867	100	100	99.437	100	100	99.834	94.388	90.8675	12.3854	100	99.602	99.708
GCF_009721635.1	100	100	100	100	99.088	99.625	99.214	99.697	38.2357	67.1696	92.581	99.242	100	98.611	99.548	25.4319	100	99.506	100	100	100	100	5.8725	100	100	100	99.683	100	99.545	100	100	100	100	100	100	100	99.867	27.3225	100	99.437	100	100	99.834	94.388	89.6549	12.3854	100	99.602	99.708
GCF_017653725.1	100	100	100	100	99.088	99.625	99.214	99.697	38.2357	67.1696	92.581	99.242	100	98.611	99.548	25.4319	100	99.506	100	100	100	100	5.8725	100	100	100	99.683	100	99.545	100	100	100	100	100	100	100	99.867	27.3225	100	99.437	100	100	99.834	94.388	89.6549	12.3854	100	99.602	99.708
GCF_017653785.1	100	100	100	100	99.088	99.625	99.214	99.697	38.2357	67.1696	92.581	99.242	100	98.611	99.548	25.4319	100	99.506	100	100	100	100	5.8725	100	100	100	99.683	100	99.545	100	100	100	100	100	100	100	99.867	27.3225	100	99.437	100	100	99.834	94.388	89.6549	12.3854	100	99.602	99.708
GCF_017653825.1	100	100	100	100	99.088	99.625	99.214	99.697	38.2357	67.1696	92.581	99.242	100	98.611	99.548	25.4319	100	99.506	100	100	100	100	5.8725	100	100	100	99.683	100	99.545	100	100	100	100	100	100	100	99.867	27.3225	100	99.437	100	100	99.834	94.388	89.6549	12.3854	100	99.602	99.708
GCF_017653845.1	100	100	100	100	99.088	99.625	99.214	99.697	38.2357	67.1696	92.581	99.242	100	98.611	99.548	25.4319	100	99.506	100	100	100	100	5.8725	100	100	100	99.683	100	99.545	100	100	100	100	100	100	100	99.867	27.3225	100	99.437	100	100	99.834	94.388	89.6549	12.3854	100	99.602	99.708
GCF_017653855.1	100	100	100	100	99.088	99.625	99.214	99.697	38.2357	67.1696	92.581	99.242	100	98.611	99.548	25.4319	100	99.506	100	100	100	100	5.8725	100	100	100	99.683	100	99.545	100	100	100	100	100	100	100	99.867	27.3225	100	99.437	100	100	99.834	94.388	89.6549	12.3854	100	99.602	99.708
GCF_017653925.1	100	100	100	100	99.088	99.625	99.214	99.697	38.2357	67.1696	92.581	99.242	100	98.611	99.548	25.4319	100	99.506	100	100	100	100	5.8725	100	100	100	99.683	100	99.545	100	100	100	100	100	100	100	99.867	27.3225	100	99.437	100	100	99.834	94.388	89.6549	12.3854	100	99.602	99.708
GCF_017653945.1	100	100	100	100	99.088	99.625	99.214	99.697	38.2357	67.1696	92.581	99.242	100	98.611	99.548	25.4319	100	99.506	100	100	100	100	5.8725	100	100	100	99.683	100	99.545	100	100	100	100	100	100	100	99.867	27.3225	100	99.437	100	100	99.834	94.388	89.6549	12.3854	100	99.602	99.708
GCF_017653965.1	100	100	100	100	99.088	99.625	99.214	99.697	38.2357	67.1696	92.581	99.242	100	98.611	99.548	25.4319	100	99.506	100	100	100	100	5.8725	100	100	100	99.683	100	99.545	100	100	100	100	100	100	100	99.867	27.3225	100	99.437	100	100	99.834	94.388	89.6549	12.3854	100	99.602	99.708
GCF_017653985.1	100	100	100	100	99.088	99.625	99.214	99.697	38.2357	67.1696	92.581	99.242	100	98.611	99.548	25.4319	100	99.506	100	100	100	100	5.8725	100	100	100	99.683	100	99.545	100	100	100	100	100	100	100	99.867	27.3225	100	99.437	100	100	99.834	94.388	89.6549	12.3854	100	99.602	99.708
GCF_017654005.1	100	100	100	100	99.088	99.625	99.214	99.697	38.2357	67.1696	92.581	99.242	100	98.611	99.548	25.4319	100	99.506	100	100	100	100	5.8725	100	100	100	99.683	100	99.545	100	100	100	100	100	100	100	99.867	27.3225	100	99.437	100	100	99.834	94.388	89.6549	12.3854	100	99.602	99.708
GCF_017654025.1	100	100	100	100	99.088	99.625	99.214	99.697	38.2357	67.1696	92.581	99.242	100	98.611	99.548	25.4319	100	99.506	100	100	100	100	5.8725	100	100	100	99.683	100	99.545	100	100	100	100	100	100	100	99.867	27.3225	100	99.437	100	100	99.834	94.388	89.6549	12.3854	100	99.602	99.708
GCF_017654055.1	100	100	100	100	99.088	99.625	99.214	99.697	38.2357	67.1696	92.581	99.242	100	98.611	99.548	25.4319	100	99.506	100	100	100	100	5.8725	100	100	100	99.683	100	99.545	100	100	100	100	100	100	100	99.867	27.3225	100	99.437	100	100	99.834	94.388	89.6549	12.3854	100	99.602	99.708
GCF_017654085.1	100	100	100	100	99.088	99.625	99.214	99.697	38.2357	67.1696	92.581	99.242	100	98.611	99.548	25.4319	100	99.506	100	100	100	100	5.8725	100	100	100	99.683	100	99.545	100	100	100	100	100	100	100	99.867	27.3225	100	99.437	100	100	99.834	94.388	89.6549	12.3854	100	99.602	99.708
GCF_017654105.1	100	100	100	100	99.088	99.625	99.214	99.697	38.2357	67.1696	92.581	99.242	100	98.611	99.548	25.4319	100	99.506	100	100	100	100	5.8725	100	100	100	99.683	100	99.545	100	100	100	100	100	100	100	99.867	27.3225	100	99.437	100	100	99.834	94.388	89.6549	12.3854	100	99.602	99.708
GCF_000217335.2	100	100	100	100	99.088	99.625	99.214	99.697	38.2357	67.1696	92.581	99.242	100	98.611	99.548	25.4319	100	99.506	100	100	100	100	100	100	100	100	99.683	100	100	100	100	100	100	100	100	100	99.867	100	100	99.437	100	100	99.834	94.388	90.8675	12.3854	100	99.602	99.708
GCF_000342985.1	100	100	100	100	99.088	99.625	99.214	99.697	38.2357	67.1696	92.581	99.242	100	98.611	99.548	25.4319	100	99.506	100	100	100	62.6558	100	100	100	100	99.683	100	100	99.697	100	100	100	100	99.715	100	99.734	100	100	99.437	100	100	99.834	94.388	90.8675	12.3854	100	99.602	99.708
GCF_000343475.1	100	100	100	100	99.088	99.625	99.214	99.697	38.2357	67.1696	92.581	99.242	100	98.611	99.548	25.4319	100	99.506	100	100	100	62.6558	100	100	100	100	99.683	100	100	99.697	100	100	100	100	99.715	100	99.734	100	100	99.437	100	100	99.834	94.388	90.8675	12.3854	100	99.602	99.708
GCF_013358565.1	100	100	100	100	99.088	99.625	99.214	99.697	38.2357	67.1696	92.581	99.242	100	98.611	99.548	25.4319	100	99.506	100	100	100	100	5.8725	100	100	100	99.683	100	99.545	100	100	100	100	100	100	100	99.867	27.3225	100	99.437	100	100	99.834	94.388	89.6549	12.3854	100	99.602	99.708
GCF_017653755.1	100	100	100	100	99.088	99.625	99.214	99.697	38.2357	67.1696	92.581	99.242	100	98.611	99.548	25.4319	100	99.506	100	100	100	100	5.8725	100	100	100	99.683	100	99.545	100	100	100	100	100	100	100	99.867	27.3225	100	99.437	100	100	99.834	94.388	89.6549	12.3854	100	99.602	99.708
GCF_017653805.1	100	100	100	100	99.088	99.625	99.214	99.697	38.2357	67.1696	92.581	99.242	100	98.611	99.548	25.4319	100	99.506	100	100	100	100	5.8725	100	100	100	99.683	100	99.545	100	100	100	100	100	100	100	99.867	27.3225	100	99.437	100	100	99.834	94.388	89.6549	12.3854	100	99.602	99.708
GCF_001568655.1	100	100	99.726	100	99.696	99.251	99.214	99.697	38.2357	69.8116	91.29	99.621	100	98.611	99.095	25.185	100	98.765	100	100	100	100	100	99.835	100	100	99.683	100	100	100	99.742	99.515	100	100	100	100	99.602	100	100	99.718	99.385	99.652	1.13486	94.728	82.2732	12.8439	99.602	99.203	99.415
GCF_000343085.1	100	100	100	100	99.088	99.625	99.214	99.697	38.2357	67.1696	92.581	99.242	100	98.611	99.548	25.4319	100	99.506	100	100	100	100	100	100	100	100	99.683	100	100	100	100	100	100	100	100	100	99.867	100	100	99.437	100	100	99.834	94.388	90.8675	12.3854	100	99.602	99.708
GCF_000343535.1	100	100	100	100	99.088	99.625	99.214	99.697	38.2357	67.1696	92.581	99.242	100	98.611	99.548	25.4319	100	99.506	100	100	100	100	100	100	100	100	99.683	100	100	100	100	100	100	100	100	100	99.867	100	100	99.437	100	100	99.834	94.388	90.8675	12.3854	100	99.602	99.708
GCF_001567985.1	100	99.363	100	100	99.392	98.876	98.625	100	98.701	100	98.387	99.621	100	98.611	99.548	99.746	98.286	99.012	99.721	90.909	96.97	98.131	98.561	100	99.296	99.59	99.683	99.82	97.807	99.697	98.708	99.515	99.709	97.933	100	98.691	99.602	100	100	99.718	100	99.652	99.502	26.1463	10.101	12.3854	10.9929	36.471	53.8905
GCF_001584245.1	95.283	96.178	94.521	96.757	97.568	94.382	96.464	96.667	90.892	96.591	93.226	94.697	95.3846	97.222	95.023	87.2185	85.311	83.4971	29.1042	10.577	11.465	62.6558	77.5358	94.545	98.592	99.18	98.095	98.384	93.8325	96.364	91.473	97.087	98.498	94.057	100	85.6774	97.875	97.97	98.086	95.211	96.923	91.289	92.1801	89.608	89.954	98.485	90.4382	98.406	96.784
GCF_000346995.1	95.283	96.178	94.521	96.757	97.568	94.382	96.464	96.667	90.892	96.591	93.226	94.697	95.3846	97.222	95.023	87.2185	85.311	83.4971	29.1042	10.577	11.465	62.6558	77.5358	94.545	98.592	99.18	98.095	98.384	93.8325	96.364	91.473	97.087	98.498	94.057	100	85.6774	97.875	97.97	98.086	95.211	96.923	91.289	92.1801	89.608	89.954	98.485	90.4382	98.406	96.784
GCF_000243875.1	95.283	96.497	94.521	97.297	97.872	94.382	96.464	96.667	89.963	97.348	92.903	95.076	95.3846	97.222	95.023	87.2185	86.4411	78.8182	92.5204	91.234	11.465	62.6558	71.9603	94.545	98.592	99.59	98.095	98.564	94.2735	96.061	91.731	95.631	98.799	93.798	91.168	85.6774	97.875	97.716	98.565	94.085	96.615	91.638	92.1801	86.278	73.9722	9.54353	85.259	98.406	96.199
GCF_000216435.1	100	100	100	100	98.784	98.876	98.821	99.697	38.2357	67.1696	92.903	100	100	98.611	99.548	18.0328	24.2936	17.7702	31.3355	16.5082	12.4204	20.8512	72.8365	99.669	99.296	99.59	99.683	99.82	98.246	99.697	95.607	96.602	98.837	96.124	99.43	95.026	99.336	99.746	98.565	99.437	100	98.6062	99.336	95.911	94.521	98.99	99.203	98.805	99.123
GCF_000244235.2	100	100	100	100	98.784	98.876	98.821	99.697	38.2357	67.1696	92.903	100	100	98.611	99.548	18.0328	24.2936	17.7702	31.3355	16.5082	12.4204	20.8512	72.8365	99.669	99.296	99.59	99.683	99.82	98.246	99.697	95.607	96.602	98.837	96.124	99.43	95.026	99.336	99.746	98.565	99.437	100	98.6062	99.336	95.911	94.521	98.99	99.203	98.805	99.123
GCF_000306135.1	100	100	100	100	98.784	98.876	98.821	99.697	38.2357	67.1696	92.903	100	100	98.611	99.548	18.0328	24.2936	17.7702	31.3355	16.5082	12.4204	20.8512	72.8365	99.669	99.296	99.59	99.683	99.82	98.246	99.697	95.607	96.602	98.837	96.124	99.43	95.026	99.336	99.746	98.565	99.437	100	98.6062	99.336	95.911	94.521	98.99	99.203	98.805	99.123
GCF_001412475.2	100	100	100	100	98.784	98.876	98.821	99.697	38.2357	67.1696	92.903	100	100	98.611	99.548	18.0328	24.2936	17.7702	31.3355	16.5082	12.4204	20.8512	72.8365	99.669	99.296	99.59	99.683	99.82	98.246	99.697	95.607	96.602	98.837	96.124	99.43	95.026	99.336	99.746	98.565	99.437	100	98.6062	99.336	95.911	94.521	98.99	99.203	98.805	99.123
GCF_002916855.1	100	100	100	100	98.784	98.876	98.821	99.697	38.2357	67.1696	92.903	100	100	98.611	99.548	18.0328	24.2936	17.7702	31.3355	16.5082	12.4204	20.8512	72.8365	99.669	99.296	99.59	99.683	99.82	98.246	99.697	95.607	96.602	98.837	96.124	99.43	95.026	99.336	99.746	98.565	99.437	100	98.6062	99.336	95.911	94.521	98.99	99.203	98.805	99.123
GCF_001567785.1	100	100	100	100	98.784	98.876	98.821	99.697	38.2357	67.1696	92.903	100	100	98.611	99.548	18.0328	24.2936	17.7702	31.3355	16.5082	12.4204	20.8512	72.8365	99.669	99.296	99.59	99.683	99.82	98.246	99.697	95.607	96.602	98.837	96.124	99.43	95.026	99.336	99.746	98.565	99.437	100	98.6062	99.336	95.911	94.521	98.99	99.203	98.805	99.123
GCF_008831465.1	100	100	100	100	98.784	98.876	98.821	99.697	38.2357	67.1696	92.903	100	100	98.611	99.548	18.0328	24.2936	17.7702	31.3355	16.5082	12.4204	20.8512	72.8365	99.669	99.296	99.59	99.683	99.82	98.246	99.697	95.607	96.602	98.837	96.124	99.43	95.026	99.336	99.746	98.565	99.437	100	98.6062	99.336	95.911	94.521	98.99	99.203	98.805	99.123
GCF_000347255.1	100	100	100	100	98.784	98.876	98.821	99.697	38.2357	67.1696	92.903	100	100	98.611	99.548	18.0328	24.2936	17.7702	31.3355	16.5082	12.4204	20.8512	72.8365	99.669	99.296	99.59	99.683	99.82	98.246	99.697	95.607	96.602	98.837	96.124	99.43	95.026	99.336	99.746	98.565	99.437	100	98.6062	99.336	95.911	94.521	98.99	99.203	98.805	99.123
GCF_024722115.1	100	100	100	100	98.784	98.876	98.821	99.697	38.0517	67.1696	92.903	100	100	98.611	99.548	18.0328	24.2936	17.7702	31.3355	16.5082	12.4204	20.8512	72.8365	99.669	99.296	99.59	99.683	99.82	98.246	99.697	95.607	96.602	98.837	96.124	99.43	95.026	99.336	99.746	98.565	99.437	100	98.6062	99.336	95.911	94.521	98.99	99.203	98.805	99.123
GCF_022343745.1	100	99.363	99.726	100	99.088	98.876	98.821	99.697	38.2357	67.1696	93.871	99.621	99.237	97.917	99.548	18.0328	24.2936	17.7702	31.3355	16.5082	12.4204	20.8512	72.8365	99.669	99.296	99.59	99.683	99.82	98.246	99.697	95.607	96.602	98.837	96.124	99.43	95.026	99.336	99.492	98.565	99.437	100	98.6062	99.502	92.857	90.8675	23.3336	99.203	98.805	99.123
GCF_000342645.1	100	100	100	100	98.784	98.876	98.821	99.697	38.2357	67.1696	92.903	100	100	98.611	99.548	18.0328	24.2936	17.7702	31.3355	16.5082	12.4204	20.8512	72.8365	99.669	99.296	99.59	99.683	99.82	98.246	99.697	95.607	96.602	98.837	96.124	99.43	95.026	99.336	99.746	98.565	99.437	100	98.6062	99.336	95.911	94.521	98.99	99.203	98.805	99.123
GCF_001568995.1	100	100	100	100	98.784	98.876	98.821	99.697	38.2357	67.1696	92.903	100	100	98.611	99.548	18.0328	24.2936	17.7702	31.3355	16.5082	12.4204	20.8512	72.8365	99.669	99.296	99.59	99.683	99.82	98.246	99.697	95.607	96.602	98.837	96.124	99.43	95.026	99.336	99.746	98.565	99.437	100	98.6062	99.336	95.911	94.521	98.99	99.203	98.805	99.123
GCF_008831445.1	100	100	100	100	98.784	98.876	98.821	99.697	38.2357	67.1696	92.581	100	100	98.611	99.548	18.0328	24.2936	17.7702	31.3355	16.5082	12.4204	20.8512	72.8365	99.669	99.296	99.59	99.683	99.82	98.246	99.697	95.607	96.602	98.837	96.124	99.43	95.026	99.336	99.746	98.565	99.437	100	98.6062	99.336	95.911	94.521	98.99	99.203	98.805	99.123
GCF_002009725.1	95.283	96.497	94.521	97.297	97.872	94.382	96.464	96.667	90.149	97.348	92.903	95.076	95.3846	97.222	95.023	22.9068	86.4411	78.8182	92.5204	91.558	11.465	62.6558	71.9603	94.545	98.592	99.59	98.095	98.564	94.2735	96.061	91.731	95.631	98.799	93.798	91.168	85.6774	97.875	97.716	98.565	94.085	96.615	91.638	92.1801	86.278	73.9722	9.54353	85.259	98.406	96.199
GCF_001417585.1	100	100	100	100	98.784	98.876	98.821	99.697	36.8302	67.1696	92.903	100	100	98.611	99.548	18.0328	24.2936	17.7702	31.3355	16.5082	12.4204	20.8512	72.8365	99.669	99.296	99.59	100	99.82	98.246	99.697	95.607	96.602	98.837	96.124	99.43	95.026	99.336	99.746	98.565	99.437	100	98.2574	99.336	95.741	94.521	98.485	99.203	98.805	99.123
GCF_000342685.1	100	100	100	100	99.088	99.251	99.411	99.697	38.2357	67.1696	94.839	98.485	100	100	100	21.2716	24.2936	34.2294	31.3355	16.1902	12.4204	62.6558	58.6954	45.0417	38.0596	15.1943	32.3263	2.03702	99.561	99.697	99.483	99.515	98.837	99.483	100	98.953	99.602	99.746	100	99.718	100	100	1.13486	97.956	98.63	100	100	99.602	99.708
GCF_000342905.1	100	100	100	100	99.088	99.251	99.411	99.697	38.2357	67.1696	94.839	98.485	100	100	100	21.2716	24.2936	34.2294	31.3355	16.1902	12.4204	62.6558	58.6954	45.0417	38.0596	15.1943	32.3263	2.03702	99.561	99.697	99.483	99.515	98.837	99.483	100	98.953	99.602	99.746	100	99.718	100	100	1.13486	97.956	98.63	100	100	99.602	99.708
GCF_022343785.1	100	100	100	100	99.088	99.251	99.411	99.697	38.2357	67.1696	94.839	98.485	100	100	100	21.2716	24.2936	34.2294	31.3355	16.1902	12.4204	62.6558	58.6954	45.0417	38.0596	15.1943	32.3263	2.03702	99.561	99.697	99.483	99.515	98.837	99.483	100	98.953	99.602	99.746	100	99.718	100	100	1.13486	97.956	98.63	100	100	99.602	99.708
GCF_000246435.1	100	100	100	100	99.088	99.251	99.411	99.697	38.2357	67.1696	94.839	98.14	100	100	100	21.2716	24.2936	34.2294	29.1042	16.1902	12.4204	62.6558	58.6954	45.0417	38.0596	15.1943	32.3263	2.03702	99.561	99.697	99.475	99.515	98.837	99.483	100	98.857	99.423	99.746	100	99.718	100	100	1.13486	98.057	98.63	100	100	99.602	99.708
GCF_014858915.1	100	100	99.726	100	99.088	98.876	99.607	100	100	100	100	99.621	100	98.611	99.095	18.0328	24.2936	18.3049	29.1042	16.1902	12.4204	62.2404	73.0769	97.025	100	100	99.683	100	100	100	99.742	99.515	100	99.225	100	99.476	99.734	100	100	99.718	100	100	99.834	26.1463	10.101	12.3854	10.9946	36.471	53.8905
GCF_022488465.1	100	100	100	100	99.392	100	98.821	99.697	38.2357	67.1696	91.935	99.242	98.473	98.611	99.095	21.2716	24.2936	34.2294	31.3355	16.1902	12.4204	62.6558	58.6954	45.0417	38.0596	15.1943	32.3263	2.03702	99.561	99.697	99.742	99.029	98.837	99.483	100	99.738	99.203	99.746	100	99.718	100	100	1.13486	97.785	98.63	100	100	99.602	99.708
GCF_001567805.1	100	100	100	100	98.784	98.876	26.1128	99.697	38.2357	67.1696	92.903	100	100	98.611	99.548	18.0328	24.2936	17.7702	31.3355	16.5082	12.4204	20.8512	72.8365	99.669	99.296	99.59	99.683	99.82	98.246	99.697	95.607	96.602	98.837	96.124	99.43	95.026	99.336	99.746	98.565	99.437	100	98.6062	99.336	95.911	94.521	98.99	99.203	98.805	99.123
GCF_000216235.1	100	99.682	100	100	99.088	99.251	99.411	99.697	38.2357	67.1696	94.839	98.485	100	100	100	21.2716	24.2936	34.2294	31.3355	16.1902	12.4204	20.8512	58.6954	45.0417	38.0596	15.1943	32.3263	2.03702	99.561	99.697	99.483	99.515	98.837	99.483	100	98.953	99.602	99.746	100	99.718	100	100	1.13486	97.956	98.63	100	100	99.602	99.708
GCF_002074815.1	100	100	100	100	98.784	98.876	98.821	99.697	38.2357	67.1696	92.903	100	100	98.611	99.548	18.0328	24.2936	17.7702	31.3355	21.1386	12.4204	20.8512	72.8365	99.669	99.296	99.59	99.683	2.03702	98.246	99.697	95.607	96.602	98.837	96.124	99.43	95.026	99.336	99.746	98.565	99.437	100	98.6062	1.13486	95.911	94.521	98.99	99.203	98.805	99.123
GCF_001568695.1	100	100	100	100	99.392	99.251	98.625	100	98.516	100	98.387	99.621	98.473	98.611	99.548	18.0328	25.5951	17.7702	29.1042	16.1902	12.4204	62.6558	73.0769	98.182	99.296	99.59	99.683	99.641	99.561	100	99.742	99.515	99.709	97.933	100	98.691	99.469	99.492	98.565	99.437	100	99.652	99.834	26.1463	10.101	9.95842	10.9929	36.471	53.8905
GCF_000245995.1	100	99.045	100	99.459	99.696	98.127	98.625	100	100	97.727	97.419	99.242	100	98.611	99.548	21.2716	24.2936	33.4965	29.1042	16.1906	12.4204	61.8258	58.6954	45.0417	38.0594	15.1943	32.3263	2.03702	99.561	99.697	99.742	99.515	98.837	98.191	94.872	85.901	99.07	100	100	99.718	100	99.3028	1.13486	97.785	98.63	100	99.602	99.203	99.415
GCF_000246015.1	100	99.045	100	99.459	99.696	98.127	98.625	100	100	97.727	97.419	99.242	100	98.611	99.548	21.2716	24.2936	33.4965	29.1042	16.1906	12.4204	61.8258	58.6954	45.0417	38.0594	15.1943	32.3263	2.03702	99.561	99.697	99.742	99.515	98.837	98.191	94.872	85.901	99.07	100	100	99.718	100	99.3028	1.13486	97.785	98.63	100	99.602	99.203	99.415
GCF_000246035.1	100	99.045	100	99.459	99.696	98.127	98.625	100	100	97.727	97.419	99.242	100	98.611	99.548	21.2716	24.2936	33.4965	29.1042	16.1906	12.4204	61.8258	58.6954	45.0417	38.0594	15.1943	32.3263	2.03702	99.561	99.697	99.742	99.515	98.837	98.191	94.872	85.901	99.07	100	100	99.718	100	99.3028	1.13486	97.785	98.63	100	99.602	99.203	99.415
GCF_000246055.1	100	99.045	100	99.459	99.696	98.127	98.625	100	100	97.727	97.419	99.242	100	98.611	99.548	21.2716	24.2936	33.4965	29.1042	16.1906	12.4204	61.8258	58.6954	45.0417	38.0594	15.1943	32.3263	2.03702	99.561	99.697	99.742	99.515	98.837	98.191	94.872	85.901	99.07	100	100	99.718	100	99.3028	1.13486	97.785	98.63	100	99.602	99.203	99.415
GCF_000246075.1	100	99.045	100	99.459	99.696	98.127	98.625	100	100	97.727	97.419	99.242	100	98.611	99.548	21.2716	24.2936	33.4965	29.1042	16.1906	12.4204	61.8258	58.6954	45.0417	38.0594	15.1943	32.3263	2.03702	99.561	99.697	99.742	99.515	98.837	98.191	94.872	85.901	99.07	100	100	99.718	100	99.3028	1.13486	97.785	98.63	100	99.602	99.203	99.415
GCF_000342945.1	100	99.045	100	99.459	99.696	98.127	98.625	100	100	97.727	97.419	99.242	100	98.611	99.548	21.2716	24.2936	33.4965	29.1042	16.1906	12.4204	61.8258	58.6954	45.0417	38.0594	15.1943	32.3263	2.03702	99.561	99.697	99.742	99.515	98.837	98.191	94.872	85.901	99.07	100	100	99.718	100	99.3028	1.13486	97.785	98.63	100	99.602	99.203	99.415
GCF_000343375.1	100	99.045	100	99.459	99.696	98.127	98.625	100	100	97.727	97.419	99.242	100	98.611	99.548	21.2716	24.2936	33.4965	29.1042	16.1906	12.4204	61.8258	58.6954	45.0417	38.0594	15.1943	32.3263	2.03702	99.561	99.697	99.742	99.515	98.837	98.191	94.872	85.901	99.07	100	100	99.718	100	99.3028	1.13486	97.785	98.63	100	99.602	99.203	99.415
GCF_000612525.2	100	99.045	100	99.459	99.696	98.127	98.625	100	100	97.727	97.419	99.242	100	98.611	99.548	21.2716	24.2936	33.4965	29.1042	16.1906	12.4204	61.8258	58.6954	45.0417	38.0594	15.1943	32.3263	2.03702	99.561	99.697	99.742	99.515	98.837	98.191	94.872	85.901	99.07	100	100	99.718	100	99.3028	1.13486	97.785	98.63	100	99.602	99.203	99.415
GCF_001047635.1	100	99.045	100	99.459	99.696	98.127	98.625	100	100	97.727	97.419	99.242	100	98.611	99.548	21.2716	24.2936	33.4965	29.1042	16.1906	12.4204	61.8258	58.6954	45.0417	38.0594	15.1943	32.3263	2.03702	99.561	99.697	99.742	99.515	98.837	98.191	94.872	85.901	99.07	100	100	99.718	100	99.3028	1.13486	97.785	98.63	100	99.602	99.203	99.415
GCF_001047655.1	100	99.045	100	99.459	99.696	98.127	98.625	100	100	97.727	97.419	99.242	100	98.611	99.548	21.2716	24.2936	33.4965	29.1042	16.1906	12.4204	61.8258	58.6954	45.0417	38.0594	15.1943	32.3263	2.03702	99.561	99.697	99.742	99.515	98.837	98.191	94.872	85.901	99.07	100	100	99.718	100	99.3028	1.13486	97.785	98.63	100	99.602	99.203	99.415
GCF_900236655.1	100	99.045	100	99.459	99.696	98.127	98.625	100	100	97.727	97.419	99.242	100	98.611	99.548	21.2716	24.2936	33.4965	29.1042	16.1906	12.4204	61.8258	58.6954	45.0417	38.0594	15.1943	32.3263	2.03702	99.561	99.697	99.742	99.515	98.837	98.191	94.872	85.901	99.07	100	100	99.718	100	99.3028	1.13486	97.785	98.63	100	99.602	99.203	99.415
GCF_001568725.1	100	99.682	99.178	100	99.392	98.876	99.214	100	91.2146	95.8489	95.161	99.621	100	98.611	99.548	21.2716	24.2936	34.2294	29.1042	16.5082	12.4204	20.8512	58.4539	45.0417	38.0596	15.1943	32.3263	2.03702	99.561	100	95.607	96.602	98.837	96.124	99.43	95.026	99.336	99.746	98.565	99.437	100	99.652	1.13486	93.707	90.8675	23.3336	99.203	99.602	99.708
GCF_000246415.1	100	100	100	100	99.088	99.251	99.411	99.697	38.2357	67.1696	94.839	98.485	100	100	100	21.2716	24.2936	34.2294	31.3355	16.1902	12.4204	62.6558	58.6954	45.0417	38.0596	15.1943	32.3263	2.03702	99.561	99.697	99.483	99.515	98.837	99.483	100	98.953	99.602	99.746	100	100	100	100	1.13486	97.956	98.63	100	100	99.602	99.708
GCF_000244095.1	100	100	100	100	99.088	99.251	99.411	99.697	38.2357	67.1696	94.839	98.485	100	100	100	21.2716	24.2936	34.2294	31.3355	16.1902	12.4204	62.6558	58.6954	45.0417	38.0596	15.1943	32.3263	2.03702	99.561	99.697	99.483	99.515	98.837	99.483	100	98.953	99.602	99.746	100	99.718	100	100	1.13486	97.956	98.63	100	100	99.602	99.708
GCF_000342865.1	100	100	100	100	99.088	99.251	99.411	99.697	38.2357	67.1696	94.839	98.485	100	100	100	21.2716	24.2936	34.2294	31.3355	16.1902	12.4204	62.6558	58.6954	45.0417	38.0596	15.1943	32.3263	2.03702	99.561	99.697	99.483	99.515	98.837	99.483	100	98.953	99.602	99.746	100	99.718	100	100	1.13486	97.956	98.63	100	100	99.602	99.708
GCF_022453725.1	100	100	100	100	99.088	99.251	99.411	99.697	38.2357	67.1696	94.839	98.485	100	100	100	21.2716	24.2936	34.2294	31.3355	16.1902	12.4204	62.6558	58.6954	45.0417	38.0596	15.1943	32.3263	2.03702	99.561	99.697	99.483	99.515	98.837	99.483	100	98.953	99.602	99.746	100	99.718	100	100	1.13486	97.956	98.63	100	100	99.602	99.708
GCF_022343805.1	100	100	100	100	99.088	99.251	99.411	99.697	38.2357	67.1696	94.839	98.485	100	100	100	21.2716	24.2936	34.2294	31.3355	16.1902	12.4204	62.6558	58.6954	45.0417	38.0596	15.1943	32.3263	2.03702	99.561	99.697	99.483	99.515	98.837	99.483	100	98.953	99.602	99.746	100	99.718	100	100	1.13486	97.956	98.63	100	100	99.602	99.708
GCF_001568225.1	100	100	100	100	99.088	99.251	99.411	99.697	38.2357	67.1696	94.839	98.485	100	100	100	21.2716	24.2936	34.2294	31.3355	16.1902	12.4204	62.6558	58.6954	45.0417	38.0596	15.1943	32.3263	2.03702	99.561	99.697	99.483	99.515	98.837	99.483	100	98.953	99.602	99.746	100	99.718	100	100	1.13486	97.956	98.63	100	100	99.602	99.708
GCF_000243515.1	100	99.682	100	100	99.696	99.251	99.804	99.697	38.2357	67.1696	92.258	99.621	100	98.611	99.548	21.2716	24.2936	34.2294	31.3355	16.1902	12.4204	62.6558	58.6954	45.0417	38.0596	12.7208	32.3263	2.03702	99.561	99.394	99.742	99.515	98.837	99.225	100	100	99.867	100	100	99.718	100	100	1.13486	99.83	100	100	99.203	99.602	99.708
GCF_000246095.1	100	99.682	100	100	99.696	99.251	99.804	99.697	38.2357	67.1696	92.258	99.621	100	98.611	99.548	21.2716	24.2936	34.2294	31.3355	16.1902	12.4204	62.6558	58.6954	45.0417	38.0596	12.7208	32.3263	2.03702	99.561	99.394	99.742	99.515	98.837	99.225	100	100	99.867	100	100	99.718	100	100	1.13486	99.83	100	100	99.203	99.602	99.708
GCF_000343455.1	100	99.682	100	100	99.696	99.251	99.804	99.697	38.2357	67.1696	92.258	99.621	100	98.611	99.548	21.2716	24.2936	34.2294	31.3355	16.1902	12.4204	62.6558	58.6954	45.0417	38.0596	12.7208	32.3263	2.03702	99.561	99.394	99.742	99.515	98.837	99.225	100	100	99.867	100	100	99.718	100	100	1.13486	99.83	100	100	99.203	99.602	99.708
GCF_001568025.1	100	99.363	100	100	99.392	98.876	98.428	100	100	99.621	96.774	99.242	98.473	98.611	99.548	18.0328	24.2936	18.3049	29.1042	16.1902	12.4204	62.6558	73.0769	98.182	100	100	99.683	99.82	97.807	99.697	98.708	99.515	99.709	97.933	100	98.691	99.602	100	100	99.718	100	99.652	99.834	26.1463	10.101	12.3854	10.9929	36.471	53.8905
GCF_022559725.1	100	100	100	100	99.392	100	98.821	99.697	38.2357	67.1696	91.935	99.242	98.473	98.611	99.095	21.2716	24.2936	34.2294	31.3355	16.1902	12.4204	62.6558	58.6954	45.0417	38.0596	15.1943	32.3263	2.03702	99.561	99.697	99.742	99.029	98.837	99.483	99.715	99.738	99.203	99.746	100	99.718	100	100	1.13486	8.9656	98.63	100	100	99.602	99.708
GCF_023572805.1	100	100	100	100	99.696	99.251	99.411	99.697	38.4187	67.1696	94.839	98.485	98.473	97.917	99.548	21.2716	24.2936	34.2294	31.3355	16.1902	12.4204	62.6558	58.6954	45.0417	38.0596	15.1943	32.3263	2.03702	99.545	100	99.483	99.515	100	100	100	100	99.867	27.3225	100	99.718	100	100	1.13486	98.126	10.101	100	99.602	99.602	99.708
GCF_001568125.1	100	100	99.452	100	99.696	100	99.214	100	100	100	100	99.621	100	98.611	99.548	21.2716	24.2936	34.2294	29.1042	16.1902	12.4204	62.6558	58.4539	45.0417	39.552	12.7208	32.3263	2.03702	99.561	99.697	99.742	20.5355	50.4207	53.4702	100	99.738	99.867	100	100	99.718	100	99.652	1.13486	92.177	88.1278	12.3854	99.602	99.602	99.708
GCF_001568815.1	100	99.682	99.178	100	99.696	98.876	99.214	100	91.2146	95.8489	95.161	99.621	100	98.611	99.548	21.2716	24.2936	34.2294	29.1042	16.5082	12.4204	24.5535	58.4539	45.0417	38.0596	15.1943	32.3263	2.03702	99.561	99.697	99.742	20.5355	50.4207	53.4702	99.715	99.738	99.867	100	100	99.718	100	99.652	1.13486	93.707	90.8675	11.1608	99.203	99.602	99.708
GCF_022509745.1	100	100	100	100	98.784	98.876	98.821	99.697	50	67.692	92.903	100	100	98.611	99.548	19.4691	24.2936	17.7702	31.3355	16.5082	12.4204	20.8512	72.8365	99.669	99.296	99.558	100	99.818	97.727	99.697	95.607	96.602	98.837	96.124	99.43	95.026	99.336	27.3225	98.565	99.437	100	98.6062	99.336	94.667	10.101	98.99	99.203	98.805	99.123
GCF_001569375.1	88.679	90.764	84.932	96.757	93.921	95.131	91.945	98.182	90.892	96.591	96.452	95.076	89.2303	74.6574	91.855	89.1571	93.143	94.335	94.693	89.286	7.00633	19.7479	92.3076	44.8741	38.8056	12.9518	33.7348	9.56522	90.3081	98.182	95.866	96.602	93.605	95.607	92.023	84.555	97.211	95.178	94.737	95.775	95.385	89.895	94.518	87.65	75.455	23.3336	80.7843	94.4	88.7282
GCF_002009805.1	88.679	91.083	85.205	95.135	94.529	88.764	87.2303	96.061	38.0514	67.5471	88.065	93.561	94.6155	80.69	92.76	85.1266	84.571	87.9307	82.961	83.442	11.1466	19.7479	87.5002	44.8741	38.8056	14.4876	31.9275	1.21804	88.106	82.121	88.889	90.291	94.767	93.798	92.023	79.896	94.024	93.909	96.651	91.831	96	90.244	93.3441	85.0592	81.735	6.72279	82.3529	91.2	87.8615
GCF_002009845.1	88.679	91.083	85.205	95.135	94.529	89.513	87.2303	96.061	38.2351	67.5471	88.065	93.182	94.6155	80.69	92.76	66.3228	85.143	88.3952	83.24	83.442	11.1466	19.7479	86.7789	45.2096	38.8056	14.4876	32.5297	1.85184	88.987	26.444	37.0077	18.8886	49.5797	53.747	91.168	84.555	93.891	94.162	97.129	92.394	96	90.244	93.1778	85.7389	73.973	6.72279	81.1765	93.2	88.1504
GCF_003429485.1	90.566	89.0969	85.479	94.595	93.617	89.139	88.9978	93.636	86.803	95.455	93.871	92.803	88.4613	79.167	90.95	21.3238	23.3336	33.5785	29.8248	18.7305	11.5264	20.1681	53.2691	45.2096	38.8056	17.2881	33.1326	1.22102	85.9028	78.485	82.1701	84.466	76.453	85.53	89.744	81.8184	91.368	94.162	88.995	89.045	93.538	87.108	91.514	79.553	82.028	7.14279	74.1176	88	87.135
GCF_000306335.1	90.566	89.0969	85.479	94.595	93.617	89.139	88.9978	93.636	86.803	95.455	93.871	92.803	88.4613	79.167	90.95	21.3238	23.3336	33.5785	29.8248	18.7305	11.5264	20.1681	53.2691	45.2096	38.8056	17.2881	33.1326	1.22102	85.9028	78.485	82.1701	84.466	76.453	85.53	89.744	81.8184	91.368	94.162	88.995	89.045	93.538	87.108	91.514	79.553	82.028	7.14279	74.1176	88	87.135
GCF_001568905.1	86.792	91.083	83.836	96.216	94.529	95.131	91.945	98.182	90.4675	95.4714	93.548	94.697	90.0003	72.6025	86.878	89.9753	94.857	92.346	86.872	89.286	11.465	20.1681	92.0672	44.7056	37.3136	17.2881	33.1321	20.2131	91.63	29.4837	36.2205	96.602	95.64	96.641	91.168	93.194	97.078	98.223	97.608	97.183	96	90.244	94.518	37.3419	2.32921	22.7778	17.2284	36.863	53.8901
GCF_030023765.1	93.396	89.969	83.836	94.595	93.3135	89.139	88.0157	92.121	38.7872	67.5471	85.161	90.152	90.7694	83.448	89.593	25.49	77.4014	81.8625	81.4915	46.4788	10.6583	57.6417	69.321	45.5461	39.5521	14.1345	31.8181	1.33984	37.5527	78.788	80.879	88.4058	88.953	88.114	84.046	71.9891	89.907	94.924	88.995	92.676	92.615	87.108	90.1828	80.068	75.566	8.73355	81.1024	88.4	53.1613
GCF_002009775.1	88.679	91.083	85.205	95.135	94.225	88.764	87.2303	96.061	38.0514	67.5471	88.065	93.561	94.6155	80.69	92.76	85.1266	84.571	87.1923	31.0627	17.4602	11.1466	19.7479	46.358	45.7715	38.8056	13.4276	32.2286	1.21804	88.106	30.3952	36.7449	11.7372	49.8598	53.488	91.738	85.34	94.024	94.162	96.651	91.831	96	90.592	28.4555	84.8898	81.735	6.72279	82.3529	90.8	88.1504
GCF_001569145.1	90.5665	92.994	85.753	95.676	98.176	93.258	96.267	95.455	89.963	97.348	93.226	92.424	95.3846	97.222	95.023	23.2847	81.3562	78.9213	92.5204	91.558	11.7834	20.1681	84.08	45.2096	38.8056	13.0742	32.2286	1.21656	87.2246	31.003	36.7449	84.466	81.105	88.312	90.028	86.7537	92.43	94.162	91.388	94.366	95.385	90.244	92.0128	25.1267	4.25922	6.72279	14.6065	36.078	53.9131
GCF_002009835.1	88.679	91.083	85.205	95.135	94.225	88.764	87.2303	96.061	38.0514	67.5471	88.065	93.561	94.6155	80	92.76	81.863	85.143	87.438	31.0627	17.4602	11.1466	19.7479	46.358	45.7715	38.8056	13.4276	32.2286	1.21804	87.665	25.8356	36.7449	18.3333	49.8598	53.488	91.738	85.34	94.024	93.909	96.651	91.831	96	90.244	93.1778	85.0592	81.735	6.72279	82.3529	91.2	87.8615
GCF_018402845.1	90.5665	92.994	85.753	95.676	98.176	93.258	96.267	95.455	89.963	97.348	93.226	92.424	95.3846	97.222	95.023	23.2847	81.3562	78.9213	92.5204	91.558	11.7834	20.1681	84.08	45.2096	38.8056	13.0742	32.2286	1.21656	87.2246	31.003	36.7449	84.466	81.105	88.312	89.744	86.7537	92.43	94.162	91.388	94.366	95.385	90.244	92.0128	25.1267	4.25922	6.72279	14.6065	36.179	53.9131
GCF_000243815.2	88.679	91.083	85.205	95.135	94.225	88.764	87.2303	96.061	38.0514	67.5471	88.065	93.561	94.6155	80	92.76	81.863	85.143	87.438	31.0627	17.4602	11.1466	19.7479	46.358	45.7715	38.8056	13.4276	32.2286	1.21804	87.665	25.8356	36.7449	18.3333	49.8598	53.488	91.738	85.34	94.024	93.909	96.651	91.831	96	90.244	93.1778	85.0592	81.735	6.72279	82.3529	91.2	87.8615
GCF_018399095.1	90.5665	92.994	85.753	95.676	98.176	93.258	96.267	95.455	89.963	97.348	93.226	92.424	95.3846	97.222	95.023	23.2847	81.3562	78.9213	92.5204	91.558	11.7834	20.1681	84.08	45.2096	38.8056	13.0742	32.2286	1.21656	87.2246	31.003	36.7449	84.466	81.105	88.312	89.744	86.7537	92.43	94.162	91.388	94.366	95.385	90.244	92.0128	25.1267	4.25922	6.72279	14.6065	36.078	53.9131
GCF_018402785.1	90.5665	92.994	85.753	95.676	98.176	93.258	96.267	95.455	89.963	97.348	93.226	92.424	95.3846	97.222	95.023	23.2847	81.3562	78.9213	92.5204	91.558	11.7834	20.1681	84.08	45.2096	38.8056	13.0742	32.2286	1.21656	87.2246	31.003	36.7449	84.466	81.105	88.312	89.744	86.7537	92.43	94.162	91.388	94.366	95.385	90.244	92.0128	25.1267	4.25922	6.72279	14.6065	36.078	53.9131
GCF_018402825.1	90.5665	92.994	85.753	95.676	98.176	93.258	96.267	95.455	89.963	97.348	93.226	92.424	95.3846	97.222	95.023	23.2847	81.3562	78.9213	92.5204	91.558	11.7834	20.1681	84.08	45.2096	38.8056	13.0742	32.2286	1.21656	87.2246	31.003	36.7449	84.466	81.105	88.312	89.744	86.7537	92.43	94.162	91.388	94.366	95.385	90.244	92.0128	25.1267	4.25922	6.72279	14.6065	36.078	53.9131
GCF_018403825.1	90.5665	92.994	85.753	95.676	98.176	93.258	96.267	95.455	89.963	97.348	93.226	92.424	95.3846	97.222	95.023	23.2847	81.3562	78.9213	92.5204	91.558	11.7834	20.1681	84.08	45.2096	38.8056	13.0742	32.2286	1.21656	87.2246	31.003	36.7449	84.466	81.105	88.312	89.744	86.7537	92.43	94.162	91.388	94.366	95.385	90.244	92.0128	25.1267	4.25922	6.72279	14.6065	36.078	53.9131
GCF_018403805.1	90.5665	92.994	85.753	95.676	98.176	93.258	96.267	95.455	89.963	97.348	93.226	92.424	95.3846	97.222	95.023	23.2847	81.3562	78.9213	92.5204	91.558	11.7834	20.1681	84.08	45.2096	38.8056	13.0742	32.2286	1.04385	87.2246	31.003	36.7449	84.466	81.105	88.312	89.744	86.7537	92.43	94.162	91.388	94.366	95.385	90.244	92.0128	25.1267	4.25922	6.72279	14.6065	36.078	53.9131
GCF_000244215.1	90.5665	92.994	85.753	95.676	98.176	93.258	96.267	95.455	89.963	97.348	93.226	92.424	95.3846	97.222	95.023	23.2847	81.3562	78.9213	92.5204	91.558	11.7834	20.1681	84.3285	45.2096	38.8056	13.0742	32.2286	1.21656	87.2246	31.003	36.7449	84.466	81.105	88.312	89.744	86.7537	92.43	94.162	91.388	94.366	95.385	90.244	92.0128	25.1267	4.25922	6.72279	14.6065	36.078	53.9131
GCF_030971805.1	89.6225	92.994	85.753	95.676	98.176	93.258	96.267	95.455	89.963	97.348	93.226	92.424	95.3846	96.528	95.023	23.2847	81.3562	78.9213	92.5204	91.558	11.7834	20.1681	84.08	45.2096	38.8056	14.1345	32.2286	1.21656	87.2246	31.003	36.7449	84.466	81.105	88.312	89.744	86.7537	92.43	94.162	91.388	94.366	95.385	90.244	92.0128	25.1267	4.25922	6.72279	14.6065	36.078	53.9131
GCF_000244255.2	89.6225	92.994	85.753	95.676	98.176	93.258	96.267	95.455	89.963	97.348	93.226	92.424	95.3846	96.528	95.023	23.2847	81.3562	78.9213	92.5204	91.558	11.7834	20.1681	84.08	45.2096	38.8056	13.0742	32.2286	1.21656	87.2246	31.003	36.7449	84.466	81.105	88.312	89.744	86.7537	92.43	94.162	91.388	94.366	95.385	90.244	92.0128	25.1267	4.25922	6.72279	14.6065	36.078	53.9131
GCF_018332395.1	89.6225	92.994	85.753	95.676	98.176	93.258	96.267	95.455	89.963	97.348	93.226	92.424	95.3846	96.528	95.023	23.2847	81.3562	78.9213	92.5204	91.558	11.7834	20.1681	84.08	45.2096	38.8056	13.0742	32.2286	1.21656	87.2246	31.003	36.7449	84.466	81.105	88.312	89.744	86.7537	92.43	94.162	91.388	94.366	95.385	90.244	92.0128	25.1267	4.25922	6.72279	14.6065	36.078	53.9131
GCF_018332415.1	89.6225	92.994	85.753	95.676	98.176	93.258	96.267	95.455	89.963	97.348	93.226	92.424	95.3846	96.528	95.023	23.2847	81.3562	78.9213	92.5204	91.558	11.7834	20.1681	84.08	45.2096	38.8056	13.0742	32.2286	1.21656	87.2246	31.003	36.7449	84.466	81.105	88.312	89.744	86.7537	92.43	94.162	91.388	94.366	95.385	90.244	92.0128	25.1267	4.25922	6.72279	14.6065	36.078	53.9131
GCF_018332435.1	89.6225	92.994	85.753	95.676	98.176	93.258	96.267	95.455	89.963	97.348	93.226	92.424	95.3846	96.528	95.023	23.2847	81.3562	78.9213	92.5204	91.558	11.7834	20.1681	84.08	45.2096	38.8056	13.0742	32.2286	1.21656	87.2246	31.003	36.7449	84.466	81.105	88.312	89.744	86.7537	92.43	94.162	91.388	94.366	95.385	90.244	92.0128	25.1267	4.25922	6.72279	14.6065	36.078	53.9131
GCF_001569455.1	89.6225	92.994	85.753	95.676	98.176	93.258	96.267	95.455	89.963	97.348	93.226	92.424	95.3846	96.528	95.023	23.2847	81.3562	78.9213	92.5204	91.558	11.7834	20.1681	84.08	45.2096	38.8056	13.0742	32.2286	1.21656	87.2246	31.003	36.7449	84.466	81.105	88.312	89.744	86.7537	92.43	94.162	91.388	94.366	95.385	90.244	92.0128	25.2954	4.25922	6.72279	14.6065	36.078	53.9131
GCF_000244075.1	89.6225	92.994	85.753	95.676	98.176	93.258	96.267	95.455	89.963	97.348	93.226	92.424	95.3846	96.528	95.023	22.9068	81.3562	79.0639	92.5204	91.558	11.7834	20.1681	84.08	45.2096	38.8056	13.0742	32.2286	1.21656	87.2246	31.003	36.7449	84.466	81.105	88.312	89.744	86.7537	92.43	94.162	91.388	94.366	95.385	90.244	92.0128	25.1267	4.25922	6.72279	14.6065	36.078	53.9131
GCF_000353225.1	89.6225	92.994	85.753	95.676	98.176	93.258	96.267	95.455	89.963	97.348	93.226	92.424	95.3846	96.528	95.023	22.9068	81.3562	79.0639	92.5204	91.558	11.7834	20.1681	84.08	45.2096	38.8056	13.0742	32.2286	1.21656	87.2246	31.003	36.7449	84.466	81.105	88.312	89.744	86.7537	92.43	94.162	91.388	94.366	95.385	90.244	92.0128	25.1267	4.25922	6.72279	14.6065	36.078	53.9131
GCF_000244615.1	93.396	89.969	83.836	94.595	93.3135	89.513	88.0157	92.121	38.7872	67.5471	85.161	90.152	90.7694	83.448	89.593	25.735	84.393	82.5979	81.4915	46.4788	10.6583	57.6417	69.0862	45.5461	39.5521	14.1345	31.8181	1.33984	37.5001	78.788	81.137	18.3333	90.09	87.597	82.906	72.5127	89.907	94.67	88.995	92.676	92.615	87.108	90.3491	80.068	75.566	8.73355	81.1024	88.4	53.1613
GCF_001969935.1	86.792	91.083	83.836	96.216	94.529	95.131	91.945	98.182	90.4675	95.4714	93.548	94.697	90.0003	72.6025	86.878	89.9753	94.857	92.346	86.872	89.286	11.465	20.1681	92.0672	44.7056	37.3136	17.2881	33.1321	20.2131	91.63	29.4837	35.9578	96.602	95.64	96.641	91.168	93.194	97.078	98.223	97.608	97.183	96	88.85	94.518	36.7467	2.18068	22.7778	17.2284	36.863	53.8901
GCF_022453935.1	86.792	91.083	83.836	96.216	94.529	94.382	91.945	97.879	90.4675	95.4714	93.548	94.697	90.0003	72.6025	86.878	78.4881	94.857	92.346	86.872	89.286	11.465	20.1681	91.8267	44.538	37.3136	17.2881	33.1321	1.21804	91.189	29.4837	35.9578	96.602	95.64	96.641	91.168	86.649	96.946	97.97	97.608	97.183	96.308	90.244	94.518	24.9582	2.18068	22.7778	17.2284	36.863	53.6023
GCF_030023665.1	93.396	89.969	84.11	95.135	93.6166	89.513	88.605	92.727	38.6028	67.5471	84.839	89.773	90.7694	91.667	93.665	25.98	84.971	82.5979	80.726	63.1063	10.6583	19.7479	69.321	45.5461	39.5521	15.2543	31.8181	1.33984	38.362	78.182	22.8068	18.3333	90.39	87.855	18.7266	72.5127	90.04	94.162	88.995	92.128	92.615	86.76	90.5154	79.3269	74.661	22.7778	81.8898	91.6	53.1613
GCF_003516145.1	90.5665	92.994	85.753	95.676	98.176	93.258	96.267	95.455	89.963	97.348	93.226	92.424	95.3846	97.222	95.023	23.2847	81.3562	78.9213	92.5204	91.558	11.7834	20.1681	84.08	45.2096	38.8056	13.0742	32.2286	1.21656	87.2246	31.003	36.7449	84.466	81.105	88.312	89.744	86.7537	92.43	94.162	91.388	94.366	95.385	90.244	92.0128	25.1267	4.25922	6.72279	14.6065	36.078	53.9131
GCF_000246695.1	89.6225	92.994	85.753	95.676	98.176	93.258	96.267	95.455	89.963	97.348	93.226	92.424	95.3846	96.528	95.023	22.9068	81.3562	79.0639	92.5204	91.558	11.7834	20.1681	84.08	45.2096	38.8056	13.0742	32.2286	1.21656	87.2246	31.003	36.7449	84.466	81.105	88.312	89.744	86.7537	92.43	94.162	91.388	94.366	95.385	90.244	92.0128	25.1267	4.25922	6.72279	14.6065	36.078	53.9131
GCF_003046425.1	89.6225	92.994	85.753	95.676	98.176	93.258	96.267	95.455	89.963	97.348	93.226	92.424	95.3846	96.528	95.023	23.2847	81.3562	78.9213	92.5204	91.558	11.7834	20.1681	84.08	45.2096	38.8056	13.0742	32.2286	1.21656	87.2246	31.003	36.7449	84.466	81.105	88.312	89.744	86.7537	92.43	94.162	91.388	94.366	95.385	90.244	92.0128	25.1267	4.25922	6.72279	14.6065	36.078	53.9131
GCF_024722275.1	90.5665	92.994	85.753	95.676	98.784	92.509	96.071	94.848	38.4187	66.792	89.032	93.939	95.3846	97.222	95.023	22.9068	81.3562	79.0639	92.5204	91.558	11.7834	20.1681	84.08	45.2096	38.8056	13.0742	32.2286	1.21656	87.2246	31.003	36.7449	84.466	81.105	88.052	89.744	87.0127	92.43	94.162	91.388	94.366	95.077	90.244	92.0128	25.1267	4.25922	6.72279	14.6065	36.179	53.9131
GCF_026410845.1	90.5665	92.994	85.753	95.676	98.784	92.509	96.071	94.848	38.4187	66.792	89.032	93.939	95.3846	97.222	95.023	22.9068	81.3562	79.0639	92.5204	91.558	11.7834	20.1681	84.08	45.2096	38.8056	13.0742	32.2286	1.21656	87.2246	31.003	36.7449	84.466	81.105	88.052	89.744	87.0127	92.43	94.162	91.388	94.366	95.077	90.244	92.0128	25.1267	4.25922	6.72279	14.6065	36.078	53.9131
GCF_022819915.1	99.057	94.268	90.685	96.757	96.353	94.382	91.356	95.758	83.5512	92.4528	87.097	95.833	92.3074	91.667	93.665	21.027	24.8588	34.9633	28.6069	19.1274	32.1841	20.4256	56.322	45.5461	39.5525	16.2545	32.6286	8.88892	37.9306	78.485	81.395	16.9401	90.09	88.63	83.191	72.251	89.376	86.076	84.762	86.236	89.231	76.7608	84.6917	24.9572	4.25922	11.3637	14.9811	35.686	55.0431
GCF_000246395.1	93.396	89.969	84.11	94.054	93.6166	89.139	87.6225	92.121	38.7872	67.5471	85.161	90.152	90.7694	84.138	89.593	26.225	79.6606	82.5979	81.006	63.1063	10.6583	19.7479	68.8524	45.5461	39.5521	14.1345	31.8181	1.33984	39.3805	29.7873	35.1706	18.3333	53.6308	63.0104	83.761	71.2041	90.04	94.67	88.995	92.958	92.308	87.108	90.3491	80.068	75.566	22.7778	81.8898	91.6	53.1613
GCF_006568845.1	99.057	94.268	90.685	96.757	96.353	94.382	91.356	95.758	83.5512	92.4528	87.097	95.833	92.3074	91.667	93.665	21.027	24.8588	34.9633	28.6069	19.1274	32.1841	20.4256	56.322	45.5461	39.5525	16.2545	32.6286	8.88892	37.9306	78.485	81.395	16.9401	90.09	88.63	83.191	72.251	89.376	86.076	84.762	86.236	89.231	76.7608	84.6917	24.9572	4.25922	11.3637	14.9811	35.686	55.0431
GCF_000246655.1	86.792	91.083	83.836	96.216	94.529	95.131	91.945	98.182	90.4675	95.4714	93.548	94.697	90.0003	72.6025	86.878	89.9753	94.857	92.346	86.872	89.286	11.465	20.1681	92.0672	44.7056	37.3136	17.2881	33.1321	20.2131	91.63	29.4837	36.2205	18.3333	54.2776	54.7802	92.593	84.817	96.68	98.223	97.608	96.338	96	90.244	94.518	35.9119	2.18068	22.7778	17.2288	36.863	53.8901
GCF_001568405.1	86.792	91.083	83.562	96.216	94.833	94.757	91.945	98.182	90.4675	95.4714	93.548	94.697	90.0003	72.6025	86.878	89.9753	94.857	92.346	86.872	89.286	11.465	20.1681	91.8267	44.8741	37.3136	17.2881	33.1321	20.2131	90.749	29.4837	36.2205	12.6759	54.5724	54.7802	93.447	85.34	96.946	97.97	97.608	96.338	96	90.244	94.518	24.789	2.33647	22.7778	17.2288	36.863	53.8901
GCF_023547025.1	90.5665	92.994	85.753	95.676	99.088	92.509	96.071	94.848	38.4187	66.792	89.032	93.939	95.3846	97.222	95.023	22.9068	81.3562	79.0639	92.5204	91.558	11.7834	20.1681	84.08	45.2096	38.8056	13.0742	32.2286	1.21656	87.2246	31.003	36.7449	84.466	81.105	88.052	89.744	87.0127	92.43	94.162	91.388	94.366	95.385	90.244	92.0128	25.1267	4.25922	6.72279	14.6065	36.179	53.9131
GCF_001569385.1	86.792	91.083	83.836	96.216	94.529	94.757	91.945	98.182	90.4675	95.4714	93.548	94.697	90.0003	72.6025	86.878	89.9753	94.857	92.346	86.872	89.286	11.465	20.1681	91.8267	44.7056	37.3136	17.2881	33.1321	20.2131	91.63	29.4837	36.2205	18.3333	54.2776	54.7802	92.877	85.34	96.68	98.223	97.608	96.338	96	90.244	94.518	37.3419	2.33647	22.7778	17.2284	36.863	53.8901
GCF_000246375.1	93.396	89.969	83.836	95.135	93.6166	89.139	87.6225	92.121	38.7872	67.5471	85.161	90.152	90.7694	84.138	89.593	26.1335	79.6606	82.6662	81.006	63.1063	10.6583	19.7479	68.8524	45.5461	39.5521	15.5933	31.8181	21.2763	39.3805	29.7873	35.1706	18.3333	53.6308	63.0104	83.761	71.2041	90.04	94.67	88.995	92.958	92.308	87.108	90.3491	80.068	75.566	22.7778	81.8898	91.6	53.1613
GCF_000246635.1	86.792	91.083	83.836	96.216	94.529	95.131	91.945	98.182	90.4675	95.4714	93.548	94.697	90.0003	72.6025	86.878	89.9753	94.857	92.346	86.872	89.286	11.465	20.1681	91.8267	44.8741	37.3136	17.2881	33.1321	20.2131	91.63	29.4837	36.2205	18.3333	54.2776	54.7802	92.593	84.817	96.68	98.223	97.608	96.338	96	90.244	94.518	35.9119	2.33647	22.7778	17.2288	36.863	53.8901
GCF_000244355.1	86.792	91.083	83.836	96.216	94.529	95.131	91.945	98.182	90.4675	95.4714	93.548	94.697	90.0003	72.6025	86.878	89.9753	94.857	92.346	86.872	89.286	11.465	20.1681	92.0672	44.7056	37.3136	17.2881	33.1321	20.2131	91.63	29.4837	36.2205	18.3333	54.2776	54.7802	92.593	84.817	96.68	98.223	97.608	96.338	96	90.592	94.518	35.9119	2.33647	22.7778	17.2284	36.863	53.8901
GCF_022344045.1	86.792	91.083	83.836	96.216	94.529	94.382	91.945	97.879	90.4675	95.4714	93.548	94.697	90.0003	72.6025	86.878	89.5572	94.857	92.346	86.872	89.286	11.465	20.1681	91.8267	44.7056	38.0596	17.2881	33.1321	20.2131	91.189	29.4837	36.2205	18.3333	54.2776	54.7802	92.593	86.649	96.946	97.462	97.608	97.183	96.308	90.244	94.518	24.9582	2.18068	22.7778	13.8575	36.863	53.6023
GCF_000243835.1	93.396	89.969	84.11	94.595	93.6166	89.513	88.0157	92.424	38.7872	67.5471	85.161	89.394	91.5384	90.972	93.665	26.225	79.6606	82.5979	81.006	63.1063	10.6583	19.7479	68.8524	45.5461	39.5521	14.1345	31.8181	1.33984	39.3804	29.7873	35.1706	18.3333	53.6308	63.0104	83.761	71.4664	89.907	94.67	88.995	93.239	92.308	87.108	90.1828	79.898	75.566	6.72279	81.4961	91.6	53.1613
GCF_001568415.1	86.792	91.083	83.836	96.216	94.833	94.757	91.945	97.879	90.4675	95.4714	93.548	94.697	90.0003	72.6025	86.878	89.7248	94.857	92.346	86.872	89.286	11.465	20.1681	91.8267	44.8741	37.3136	17.2881	33.1321	20.2131	90.749	29.4837	36.2205	12.6759	54.5724	54.7802	92.877	84.817	97.078	97.97	97.608	96.338	96	90.244	94.518	24.789	2.33647	22.7778	17.2288	36.863	53.8901
GCF_018402805.1	90.5665	92.994	85.753	95.676	98.176	93.258	96.267	95.455	89.963	97.348	93.226	92.424	95.3846	97.222	95.023	23.2847	81.3562	78.9213	92.5204	91.558	11.7834	20.1681	84.08	45.2096	38.8056	13.0742	32.2286	1.21656	87.2246	31.003	36.7449	84.466	81.105	88.312	89.744	86.7537	92.43	94.162	91.388	94.366	95.385	90.244	92.0128	25.1267	4.25922	6.72279	14.6065	36.078	53.9131
GCF_030023745.1	93.396	89.969	83.562	94.595	93.6166	89.513	87.8191	92.424	38.7872	67.5471	84.839	90.152	90.0003	83.448	89.593	21.0265	21.667	33.7412	25.6131	17.1429	10.6583	20.1684	56.25	45.5461	39.5521	15.2543	31.8181	1.33984	38.362	29.7873	35.1706	18.3333	50.4207	54.264	84.33	72.2514	89.907	94.67	88.995	92.958	92.308	87.108	92.405	80.068	75.113	22.7778	81.1024	91.6	53.1613
GCF_024722295.1	90.5665	92.994	85.753	95.676	98.784	92.509	96.071	94.848	18.0179	66.792	89.032	1.22951	95.3846	97.222	95.023	22.9068	81.3562	79.0639	92.5204	91.558	11.7834	20.1681	84.08	45.2096	38.8056	13.0742	32.2286	1.21656	87.2246	31.003	36.7449	84.466	81.105	88.052	89.744	87.0127	92.43	94.162	91.388	94.366	95.077	90.244	92.0128	21.6215	4.25922	6.72279	14.6065	36.179	53.9131
GCF_030023595.1	93.396	89.969	83.836	95.135	93.0094	89.513	88.409	92.727	38.7872	67.5471	85.161	90.53	90.7694	91.667	93.665	21.0265	21.667	33.7412	25.6131	17.7779	10.6583	19.7479	57.5269	45.5461	39.5521	15.5933	31.8181	1.33984	38.362	30.0908	35.1706	18.3333	50.4207	54.264	84.33	72.2514	90.173	94.67	88.995	92.958	92.308	87.108	90.3491	80.068	75.113	22.7778	81.8898	91.6	53.1613
GCF_000244795.1	93.396	89.6551	83.562	94.054	93.6166	89.139	87.8191	92.424	38.7872	67.5471	85.161	90.152	90.7694	83.448	89.593	21.0265	21.667	33.7412	25.6131	17.1429	10.6583	19.7479	56.25	45.8827	38.8063	14.1345	31.8181	1.33984	38.362	29.7873	34.9078	18.3333	50.4207	54.264	83.476	72.5127	90.173	94.67	88.995	93.239	92.615	87.108	90.1828	80.068	76.018	22.7778	81.1024	88.4	53.1613
GCF_026914325.1	93.396	89.969	83.836	94.595	93.6166	89.513	88.2124	92.424	38.7872	67.5471	85.161	90.152	90.0003	78.7668	90.045	21.0265	21.667	33.7412	25.6131	17.1429	10.6583	19.7479	56.25	45.5461	39.5521	14.1345	31.8181	1.33984	38.362	29.7873	35.1706	18.3333	50.4207	54.264	84.046	72.775	90.04	94.416	88.995	92.958	92.615	87.456	90.3491	80.068	75.113	22.7778	80.6324	89.6	53.4483
GCF_000246555.1	90.5665	92.994	87.288	95.676	98.176	92.884	96.267	95.455	89.151	97.348	93.226	1.22951	95.3846	97.222	95.023	22.2496	23.3337	34.2295	29.8242	17.7775	11.7834	20.1681	41.3627	63.9261	38.8056	13.0742	32.2286	1.21656	87.2246	31.003	36.7449	84.466	81.105	88.312	89.744	87.0127	92.43	94.162	91.388	94.366	95.385	90.244	92.0128	25.1267	4.25922	6.72279	14.6065	36.078	53.9131
GCF_030023615.1	93.396	89.969	83.836	95.135	93.0094	89.513	88.409	92.727	38.7872	67.5471	85.161	90.53	90.7694	91.667	93.665	21.0265	21.667	33.7412	25.6131	17.7779	10.6583	19.7479	2.48966	45.5461	39.5521	15.5933	31.8181	1.33984	38.362	30.0908	35.1706	18.3333	50.4207	54.264	84.33	72.2514	90.173	94.67	88.995	92.958	92.308	87.108	90.3491	9.34248	75.113	22.7778	81.8898	91.6	53.1613
GCF_000332415.1	90.566	88.7847	84.658	91.892	92.401	81.648	87.2303	92.424	68.401	93.5845	88.387	90.53	83.077	80.6897	88.688	85.242	81.3562	88.4525	29.0722	17.7781	11.5264	20.1681	37.3208	65.2174	37.3132	11.1959	32.9302	1.85184	81.9384	79.394	80.6202	72.816	70.27	77.5193	81.766	70.681	88.313	86.5822	85.7138	87.079	90.769	76.344	85.0747	11.5452	2.02495	22.4717	13.483	36.078	53.6023
GCF_000332555.2	88.7849	86.7922	83.562	89.8933	92.097	76.779	86.8371	92.424	67.904	93.2079	88.387	92.424	83.846	82.0691	89.593	78.626	82.4863	88.9437	29.1042	19.9998	11.3208	19.7479	39.9018	65.0499	38.8063	11.4503	32.4243	1.85184	82.589	79.697	81.3951	70.388	68.468	76.4245	85.47	70.681	88.712	88.354	83.3337	86.517	90.769	75.6096	86.07	24.9573	2.49224	22.222	14.607	35.686	53.6023
GCF_001568915.1	86.792	91.083	83.836	96.216	94.529	95.131	91.945	97.879	38.7871	65.2827	90.968	95.076	90.0003	73.2881	86.425	21.5161	23.8891	33.4966	31.0627	18.0956	11.465	20.1681	57.6921	44.7056	37.3136	17.2881	33.1321	20.2131	92.07	29.4837	36.2205	18.3333	54.5724	54.7802	92.877	85.34	96.68	98.223	97.608	96.338	96	90.592	94.518	37.3419	2.18068	22.7778	14.232	36.863	53.8901
GCF_000347175.1	88.7849	86.7922	83.562	89.8933	92.097	76.779	86.8371	92.424	67.904	93.2079	88.387	92.424	83.846	82.0691	89.593	78.626	82.4863	88.9437	29.1042	19.9998	11.3208	19.7479	39.9018	65.0499	38.8063	11.4503	32.4243	1.85184	82.589	79.697	81.3951	70.388	68.468	76.4245	85.47	70.681	88.712	88.354	83.3337	86.517	90.769	75.6096	86.07	24.9573	2.49224	22.222	14.607	35.686	53.6023
GCF_001568455.1	88.7849	86.7922	83.562	89.8933	92.097	76.779	86.8371	92.424	67.904	93.2079	88.387	92.424	83.846	82.0691	89.593	78.626	82.4863	88.9437	29.1042	19.9998	11.3208	19.7479	39.9018	65.0499	38.8063	11.4503	32.4243	1.85184	82.589	79.697	81.3951	70.388	68.468	76.4245	85.47	70.681	88.712	88.354	83.3337	86.517	90.769	75.6096	86.07	24.9573	2.49224	22.222	14.607	35.686	53.6023
GCF_001569445.1	88.7849	86.7922	83.562	89.8933	92.097	76.779	86.8371	92.424	67.904	93.2079	88.387	92.424	83.846	82.0691	89.593	78.626	82.4863	88.9437	29.1042	19.9998	11.3208	19.7479	39.9018	65.0499	38.8063	11.4503	32.4243	1.85184	82.589	79.697	81.3951	70.388	68.468	76.4245	85.47	70.681	88.712	88.354	83.3337	86.517	90.769	75.6096	86.07	24.9573	2.49224	22.222	14.607	35.686	53.6023
GCF_030023905.1	93.396	89.969	83.562	94.054	93.6166	89.513	88.0157	92.424	38.7872	67.5471	86.129	90.53	92.3074	91.667	91.403	20.5375	21.667	34.9633	25.6131	17.4601	10.6583	19.7479	56.25	45.7139	39.5521	14.1345	31.8181	1.33984	37.5	29.7873	35.1706	18.3333	53.6878	54.005	84.046	72.775	90.04	94.416	88.995	93.239	92.615	86.411	90.1828	24.9587	2.82353	22.7778	14.6065	34.51	53.1613
GCF_015161645.1	90.5665	92.994	85.753	95.676	98.176	93.258	96.071	95.152	38.4187	66.792	88.71	93.939	94.6155	97.222	95.023	22.2496	23.3337	34.2295	31.8801	17.7775	11.7834	20.1681	41.3627	63.9261	38.8056	13.0742	32.2286	1.21656	87.2246	31.003	36.7449	84.466	81.105	88.052	88.604	87.0127	92.297	27.3225	34.3608	13.9177	24.6378	55.872	28.2926	39.862	4.25922	6.72279	14.6065	36.078	53.9131
GCF_015161675.1	90.5665	92.994	85.753	95.676	98.176	93.258	96.071	95.152	38.4187	66.792	88.71	93.939	94.6155	97.222	95.023	22.2496	23.3337	34.2295	31.8801	17.7775	11.7834	20.1681	41.3627	63.9261	38.8056	13.0742	32.2286	1.21656	87.2246	31.003	36.7449	84.466	81.105	88.052	88.604	87.0127	92.297	27.3225	34.3608	13.9177	24.6378	55.872	28.2926	39.862	4.25922	6.72279	14.6065	36.078	53.9131
GCF_015161715.1	90.5665	92.994	85.753	95.676	98.176	93.258	96.071	95.152	38.4187	66.792	88.71	93.939	94.6155	97.222	95.023	22.2496	23.3337	34.2295	31.8801	17.7775	11.7834	20.1681	41.3627	63.9261	38.8056	13.0742	32.2286	1.21656	87.2246	31.003	36.7449	84.466	81.105	88.052	88.604	87.0127	92.297	27.3225	34.3608	13.9177	24.6378	55.872	28.2926	39.862	4.25922	6.72279	14.6065	36.078	53.9131
GCF_015161735.1	90.5665	92.994	85.753	95.676	98.176	93.258	96.071	95.152	38.4187	66.792	88.71	93.939	94.6155	97.222	95.023	22.2496	23.3337	34.2295	31.8801	17.7775	11.7834	20.1681	41.3627	63.9261	38.8056	13.0742	32.2286	1.21656	87.2246	31.003	36.7449	84.466	81.105	88.052	88.604	87.0127	92.297	27.3225	34.3608	13.9177	24.6378	55.872	28.2926	39.862	4.25922	6.72279	14.6065	36.078	53.9131
GCF_015161745.1	90.5665	92.994	85.753	95.676	98.176	93.258	96.071	95.152	38.4187	66.792	88.71	93.939	94.6155	97.222	95.023	22.2496	23.3337	34.2295	31.8801	17.7775	11.7834	20.1681	41.3627	63.9261	38.8056	13.0742	32.2286	1.21656	87.2246	31.003	36.7449	84.466	81.105	88.052	88.604	87.0127	92.297	27.3225	34.3608	13.9177	24.6378	55.872	28.2926	39.862	4.25922	6.72279	14.6065	36.078	53.9131
GCF_015161805.1	90.5665	92.994	85.753	95.676	98.176	93.258	96.071	95.152	38.4187	66.792	88.71	93.939	94.6155	97.222	95.023	22.2496	23.3337	34.2295	31.8801	17.7775	11.7834	20.1681	41.3627	63.9261	38.8056	13.0742	32.2286	1.21656	87.2246	31.003	36.7449	84.466	81.105	88.052	88.604	87.0127	92.297	27.3225	34.3608	13.9177	24.6378	55.872	28.2926	39.862	4.25922	6.72279	14.6065	36.078	53.9131
GCF_015161835.1	90.5665	92.994	85.753	95.676	98.176	93.258	96.071	95.152	38.4187	66.792	88.71	93.939	94.6155	97.222	95.023	22.2496	23.3337	34.2295	31.8801	17.7775	11.7834	20.1681	41.3627	63.9261	38.8056	13.0742	32.2286	1.21656	87.2246	31.003	36.7449	84.466	81.105	88.052	88.604	87.0127	92.297	27.3225	34.3608	13.9177	24.6378	55.872	28.2926	39.862	4.25922	6.72279	14.6065	36.078	53.9131
GCF_015161935.1	90.5665	92.994	85.753	95.676	98.176	93.258	96.071	95.152	38.4187	66.792	88.71	93.939	94.6155	97.222	95.023	22.2496	23.3337	34.2295	31.8801	17.7775	11.7834	20.1681	41.3627	63.9261	38.8056	13.0742	32.2286	1.21656	87.2246	31.003	36.7449	84.466	81.105	88.052	88.604	87.0127	92.297	27.3225	34.3608	13.9177	24.6378	55.872	28.2926	39.862	4.25922	6.72279	14.6065	36.078	53.9131
GCF_015161965.1	90.5665	92.994	85.753	95.676	98.176	93.258	96.071	95.152	38.4187	66.792	88.71	93.939	94.6155	97.222	95.023	22.2496	23.3337	34.2295	31.8801	17.7775	11.7834	20.1681	41.3627	63.9261	38.8056	13.0742	32.2286	1.21656	87.2246	31.003	36.7449	84.466	81.105	88.052	88.604	87.0127	92.297	27.3225	34.3608	13.9177	24.6378	55.872	28.2926	39.862	4.25922	6.72279	14.6065	36.078	53.9131
GCF_015162005.1	90.5665	92.994	85.753	95.676	98.176	93.258	96.071	95.152	38.4187	66.792	88.71	93.939	94.6155	97.222	95.023	22.2496	23.3337	34.2295	31.8801	17.7775	11.7834	20.1681	41.3627	63.9261	38.8056	13.0742	32.2286	1.21656	87.2246	31.003	36.7449	84.466	81.105	88.052	88.604	87.0127	92.297	27.3225	34.3608	13.9177	24.6378	55.872	28.2926	39.862	4.25922	6.72279	14.6065	36.078	53.9131
GCF_015162035.1	90.5665	92.994	85.753	95.676	98.176	93.258	96.071	95.152	38.4187	66.792	88.71	93.939	94.6155	97.222	95.023	22.2496	23.3337	34.2295	31.8801	17.7775	11.7834	20.1681	41.3627	63.9261	38.8056	13.0742	32.2286	1.21656	87.2246	31.003	36.7449	84.466	81.105	88.052	88.604	87.0127	92.297	27.3225	34.3608	13.9177	24.6378	55.872	28.2926	39.862	4.25922	6.72279	14.6065	36.078	53.9131
GCF_015162045.1	90.5665	92.994	85.753	95.676	98.176	93.258	96.071	95.152	38.4187	66.792	88.71	93.939	94.6155	97.222	95.023	22.2496	23.3337	34.2295	31.8801	17.7775	11.7834	20.1681	41.3627	63.9261	38.8056	13.0742	32.2286	1.21656	87.2246	31.003	36.7449	84.466	81.105	88.052	88.604	87.0127	92.297	27.3225	34.3608	13.9177	24.6378	55.872	28.2926	39.862	4.25922	6.72279	14.6065	36.078	53.9131
GCF_015162135.1	90.5665	92.994	85.753	95.676	98.176	93.258	96.071	95.152	38.4187	66.792	88.71	93.939	94.6155	97.222	95.023	22.2496	23.3337	34.2295	31.8801	17.7775	11.7834	20.1681	41.3627	63.9261	38.8056	13.0742	32.2286	1.21656	87.2246	31.003	36.7449	84.466	81.105	88.052	88.604	87.0127	92.297	27.3225	34.3608	13.9177	24.6378	55.872	28.2926	39.862	4.25922	6.72279	14.6065	36.078	53.9131
GCF_015162145.1	90.5665	92.994	85.753	95.676	98.176	93.258	96.071	95.152	38.4187	66.792	88.71	93.939	94.6155	97.222	95.023	22.2496	23.3337	34.2295	31.8801	17.7775	11.7834	20.1681	41.3627	63.9261	38.8056	13.0742	32.2286	1.21656	87.2246	31.003	36.7449	84.466	81.105	88.052	88.604	87.0127	92.297	27.3225	34.3608	13.9177	24.6378	55.872	28.2926	39.862	4.25922	6.72279	14.6065	36.078	53.9131
GCF_015162155.1	90.5665	92.994	85.753	95.676	98.176	93.258	96.071	95.152	38.4187	66.792	88.71	93.939	94.6155	97.222	95.023	22.2496	23.3337	34.2295	31.8801	17.7775	11.7834	20.1681	41.3627	63.9261	38.8056	13.0742	32.2286	1.21656	87.2246	31.003	36.7449	84.466	81.105	88.052	88.604	87.0127	92.297	27.3225	34.3608	13.9177	24.6378	55.872	28.2926	39.862	4.25922	6.72279	14.6065	36.078	53.9131
GCF_015162345.1	90.5665	92.994	85.753	95.676	98.176	93.258	96.071	95.152	38.4187	66.792	88.71	93.939	94.6155	97.222	95.023	22.2496	23.3337	34.2295	31.8801	17.7775	11.7834	20.1681	41.3627	63.9261	38.8056	13.0742	32.2286	1.21656	87.2246	31.003	36.7449	84.466	81.105	88.052	88.604	87.0127	92.297	27.3225	34.3608	13.9177	24.6378	55.872	28.2926	39.862	4.25922	6.72279	14.6065	36.078	53.9131
GCF_015162415.1	90.5665	92.994	85.753	95.676	98.176	93.258	96.071	95.152	38.4187	66.792	88.71	93.939	94.6155	97.222	95.023	22.2496	23.3337	34.2295	31.8801	17.7775	11.7834	20.1681	41.3627	63.9261	38.8056	13.0742	32.2286	1.21656	87.2246	31.003	36.7449	84.466	81.105	88.052	88.604	87.0127	92.297	27.3225	34.3608	13.9177	24.6378	55.872	28.2926	39.862	4.25922	6.72279	14.6065	36.078	53.9131
GCF_015162425.1	90.5665	92.994	85.753	95.676	98.176	93.258	96.071	95.152	38.4187	66.792	88.71	93.939	94.6155	97.222	95.023	22.2496	23.3337	34.2295	31.8801	17.7775	11.7834	20.1681	41.3627	63.9261	38.8056	13.0742	32.2286	1.21656	87.2246	31.003	36.7449	84.466	81.105	88.052	88.604	87.0127	92.297	27.3225	34.3608	13.9177	24.6378	55.872	28.2926	39.862	4.25922	6.72279	14.6065	36.078	53.9131
GCF_015161545.1	90.5665	92.994	85.753	95.676	98.176	93.258	96.071	95.152	38.4187	66.792	88.71	93.939	94.6155	97.222	95.023	22.2496	23.3337	34.2295	31.8801	17.7775	11.7834	20.1681	41.3627	63.9261	38.8056	13.0742	32.2286	1.21656	87.2246	31.003	36.7449	84.466	81.105	88.052	88.604	87.0127	92.297	27.3225	34.3608	13.9177	24.6378	55.872	28.2926	39.862	4.25922	6.72279	14.6065	36.078	53.9131
GCF_015161905.1	90.5665	92.994	85.753	95.676	98.176	93.258	96.071	95.152	38.4187	66.792	88.71	93.939	94.6155	97.222	95.023	22.2496	23.3337	34.2295	31.8801	17.7775	11.7834	20.1681	41.3627	63.9261	38.8056	13.0742	32.2286	1.21656	87.2246	31.003	36.7449	84.466	81.105	88.052	88.604	87.0127	92.297	27.3225	34.3608	13.9177	24.6378	55.872	28.2926	39.862	4.25922	6.72279	14.6065	36.078	53.9131
GCF_015162355.1	90.5665	92.994	85.753	95.676	98.176	93.258	96.071	95.152	38.4187	66.792	88.71	93.939	94.6155	97.222	95.023	22.2496	23.3337	34.2295	31.8801	17.7775	11.7834	20.1681	41.3627	63.9261	38.8056	13.0742	32.2286	1.21656	87.2246	31.003	36.7449	84.466	81.105	88.052	88.604	87.0127	92.297	27.3225	34.3608	13.9177	24.6378	55.872	28.2926	39.862	4.25922	6.72279	14.6065	36.078	53.9131
GCF_000244375.2	100	100	100	100	99.696	100	98.821	99.697	38.0517	67.1696	92.258	99.242	100	97.917	99.095	25.4319	100	97.778	90.223	96.429	12.4204	62.6558	27.6032	22.4959	31.655	12.7208	32.3263	2.03702	13.765	74.164	27.9327	17.778	35.0281	14.0959	30.3793	4.61173	32.8568	27.3225	10.1215	14.1753	8.58898	14.5761	43.2391	14.8404	10.101	12.3854	99.203	98.805	99.123
GCF_000758045.1	90.5665	92.994	85.753	95.676	98.176	93.258	96.071	95.152	38.4187	66.792	88.71	93.939	94.6155	97.222	95.023	22.2496	23.3337	34.2295	31.8801	17.7775	11.7834	20.1681	41.3627	63.9261	38.8056	13.0742	32.2286	1.21656	87.2246	31.003	36.7449	84.466	81.105	88.052	88.604	87.0127	92.297	27.3225	34.3608	13.9177	2.25032	55.872	28.2926	39.862	4.25922	6.72279	14.6065	36.078	53.9131
GCF_009884155.1	90.5665	92.994	85.753	95.676	98.176	93.258	96.071	95.152	38.4187	66.792	88.71	93.939	94.6155	97.222	95.023	22.2496	23.3337	34.2295	31.8801	17.7775	11.7834	20.1681	41.3627	63.9261	38.8056	13.0742	32.2286	1.21656	87.2246	31.003	36.7449	84.466	81.105	88.052	88.604	87.0127	92.297	27.3225	34.3608	13.9177	2.25032	55.872	28.2926	39.862	4.25922	6.72279	14.6065	36.078	53.9131
GCF_009884235.1	90.5665	92.994	85.753	95.676	98.176	93.258	96.071	95.152	38.4187	66.792	88.71	93.939	94.6155	97.222	95.023	22.2496	23.3337	34.2295	31.8801	17.7775	11.7834	20.1681	41.3627	63.9261	38.8056	13.0742	32.2286	1.21656	87.2246	31.003	36.7449	84.466	81.105	88.052	88.604	87.0127	92.297	27.3225	34.3608	13.9177	2.25032	55.872	28.2926	39.862	4.25922	6.72279	14.6065	36.078	53.9131
GCF_015161535.1	90.5665	92.994	85.753	95.676	98.176	93.258	96.071	25.7231	38.4187	66.792	88.71	93.939	94.6155	97.222	95.023	22.2496	23.3337	34.2295	31.8801	17.7775	11.7834	20.1681	41.3627	63.9261	38.8056	13.0742	32.2286	1.21656	86.7584	31.003	36.7449	84.466	81.105	88.052	88.604	87.0127	92.297	27.3225	35.1599	13.9177	24.6378	55.872	28.2926	39.862	4.25922	6.72279	14.4979	36.078	53.9131
GCF_015318355.1	90.5665	92.994	85.753	95.676	98.176	93.258	96.071	25.7231	38.4187	66.792	88.71	93.939	94.6155	97.222	95.023	22.2496	23.3337	34.2295	31.8801	17.7775	11.7834	20.1681	41.3627	63.9261	38.8056	13.0742	32.2286	1.21656	86.7584	31.003	36.7449	84.466	81.105	88.052	88.604	87.0127	92.297	27.3225	35.1599	13.9177	24.6378	55.872	28.2926	39.862	4.25922	6.72279	14.4979	36.078	53.9131
GCF_001569155.1	90.5665	92.994	85.753	95.676	98.176	93.258	96.071	95.152	38.4187	66.792	88.71	93.939	94.6155	97.222	95.023	22.2496	23.3337	34.2295	31.8801	17.7775	11.7834	20.1681	41.3627	63.9261	38.8056	13.0742	32.2286	1.21656	87.2246	31.003	36.7449	84.466	81.105	88.052	88.604	87.0127	92.297	27.3225	34.3608	13.9177	2.25032	10.5671	28.2926	39.862	4.25922	6.72279	14.6065	36.078	53.9131
GCF_015161435.1	90.5665	92.994	85.753	95.676	98.176	93.258	96.071	95.152	38.4187	66.792	88.71	93.939	94.6155	97.222	95.023	22.2496	23.3337	34.2295	31.8801	17.7775	11.7834	20.1681	41.3627	63.9261	38.8056	13.0742	32.2286	1.21656	87.2246	31.003	36.7449	84.466	81.105	88.052	88.604	87.0127	92.297	27.3225	34.3608	13.9177	24.6378	55.872	28.2926	39.862	4.25922	6.72279	14.6065	36.078	53.9131
GCF_015161445.1	90.5665	92.994	85.753	95.676	98.176	93.258	96.071	95.152	38.4187	66.792	88.71	93.939	94.6155	97.222	95.023	22.2496	23.3337	34.2295	31.8801	17.7775	11.7834	20.1681	41.3627	63.9261	38.8056	13.0742	32.2286	1.21656	87.2246	31.003	36.7449	84.466	81.105	88.052	88.604	87.0127	92.297	27.3225	34.3608	13.9177	24.6378	55.872	28.2926	39.862	4.25922	6.72279	14.6065	36.078	53.9131
GCF_015161465.1	90.5665	92.994	85.753	95.676	98.176	93.258	96.071	95.152	38.4187	66.792	88.71	93.939	94.6155	97.222	95.023	22.2496	23.3337	34.2295	31.8801	17.7775	11.7834	20.1681	41.3627	63.9261	38.8056	13.0742	32.2286	1.21656	87.2246	31.003	36.7449	84.466	81.105	88.052	88.604	87.0127	92.297	27.3225	34.3608	13.9177	24.6378	55.872	28.2926	39.862	4.25922	6.72279	14.6065	36.078	53.9131
GCF_015161575.1	90.5665	92.994	85.753	95.676	98.176	93.258	96.071	95.152	38.4187	66.792	88.71	93.939	94.6155	97.222	95.023	22.2496	23.3337	34.2295	31.8801	17.7775	11.7834	20.1681	41.3627	63.9261	38.8056	13.0742	32.2286	1.21656	87.2246	31.003	36.7449	84.466	81.105	88.052	88.604	87.0127	92.297	27.3225	34.3608	13.9177	24.6378	55.872	28.2926	39.862	4.25922	6.72279	14.6065	36.078	53.9131
GCF_015161665.1	90.5665	92.994	85.753	95.676	98.176	93.258	96.071	95.152	38.4187	66.792	88.71	93.939	94.6155	97.222	95.023	22.2496	23.3337	34.2295	31.8801	17.7775	11.7834	20.1681	41.3627	63.9261	38.8056	13.0742	32.2286	1.21656	87.2246	31.003	36.7449	84.466	81.105	88.052	88.604	87.0127	92.297	27.3225	34.3608	13.9177	24.6378	55.872	28.2926	39.862	4.25922	6.72279	14.6065	36.078	53.9131
GCF_015161795.1	90.5665	92.994	85.753	95.676	98.176	93.258	96.071	95.152	38.4187	66.792	88.71	93.939	94.6155	97.222	95.023	22.2496	23.3337	34.2295	31.8801	17.7775	11.7834	20.1681	41.3627	63.9261	38.8056	13.0742	32.2286	1.21656	87.2246	31.003	36.7449	84.466	81.105	88.052	88.604	87.0127	92.297	27.3225	34.3608	13.9177	24.6378	55.872	28.2926	39.862	4.25922	6.72279	14.6065	36.078	53.9131
GCF_015161845.1	90.5665	92.994	85.753	95.676	98.176	93.258	96.071	95.152	38.4187	66.792	88.71	93.939	94.6155	97.222	95.023	22.2496	23.3337	34.2295	31.8801	17.7775	11.7834	20.1681	41.3627	63.9261	38.8056	13.0742	32.2286	1.21656	87.2246	31.003	36.7449	84.466	81.105	88.052	88.604	87.0127	92.297	27.3225	34.3608	13.9177	24.6378	55.872	28.2926	39.862	4.25922	6.72279	14.6065	36.078	53.9131
GCF_015161855.1	90.5665	92.994	85.753	95.676	98.176	93.258	96.071	95.152	38.4187	66.792	88.71	93.939	94.6155	97.222	95.023	22.2496	23.3337	34.2295	31.8801	17.7775	11.7834	20.1681	41.3627	63.9261	38.8056	13.0742	32.2286	1.21656	87.2246	31.003	36.7449	84.466	81.105	88.052	88.604	87.0127	92.297	27.3225	34.3608	13.9177	24.6378	55.872	28.2926	39.862	4.25922	6.72279	14.6065	36.078	53.9131
GCF_015161895.1	90.5665	92.994	85.753	95.676	98.176	93.258	96.071	95.152	38.4187	66.792	88.71	93.939	94.6155	97.222	95.023	22.2496	23.3337	34.2295	31.8801	17.7775	11.7834	20.1681	41.3627	63.9261	38.8056	13.0742	32.2286	1.21656	87.2246	31.003	36.7449	84.466	81.105	88.052	88.604	87.0127	92.297	27.3225	34.3608	13.9177	24.6378	55.872	28.2926	39.862	4.25922	6.72279	14.6065	36.078	53.9131
GCF_015161945.1	90.5665	92.994	85.753	95.676	98.176	93.258	96.071	95.152	38.4187	66.792	88.71	93.939	94.6155	97.222	95.023	22.2496	23.3337	34.2295	31.8801	17.7775	11.7834	20.1681	41.3627	63.9261	38.8056	13.0742	32.2286	1.21656	87.2246	31.003	36.7449	84.466	81.105	88.052	88.604	87.0127	92.297	27.3225	34.3608	13.9177	24.6378	55.872	28.2926	39.862	4.25922	6.72279	14.6065	36.078	53.9131
GCF_015161995.1	90.5665	92.994	85.753	95.676	98.176	93.258	96.071	95.152	38.4187	66.792	88.71	93.939	94.6155	97.222	95.023	22.2496	23.3337	34.2295	31.8801	17.7775	11.7834	20.1681	41.3627	63.9261	38.8056	13.0742	32.2286	1.21656	87.2246	31.003	36.7449	84.466	81.105	88.052	88.604	87.0127	92.297	27.3225	34.3608	13.9177	24.6378	55.872	28.2926	39.862	4.25922	6.72279	14.6065	36.078	53.9131
GCF_015162055.1	90.5665	92.994	85.753	95.676	98.176	93.258	96.071	95.152	38.4187	66.792	88.71	93.939	94.6155	97.222	95.023	22.2496	23.3337	34.2295	31.8801	17.7775	11.7834	20.1681	41.3627	63.9261	38.8056	13.0742	32.2286	1.21656	87.2246	31.003	36.7449	84.466	81.105	88.052	88.604	87.0127	92.297	27.3225	34.3608	13.9177	24.6378	55.872	28.2926	39.862	4.25922	6.72279	14.6065	36.078	53.9131
GCF_015162095.1	90.5665	92.994	85.753	95.676	98.176	93.258	96.071	95.152	38.4187	66.792	88.71	93.939	94.6155	97.222	95.023	22.2496	23.3337	34.2295	31.8801	17.7775	11.7834	20.1681	41.3627	63.9261	38.8056	13.0742	32.2286	1.21656	87.2246	31.003	36.7449	84.466	81.105	88.052	88.604	87.0127	92.297	27.3225	34.3608	13.9177	24.6378	55.872	28.2926	39.862	4.25922	6.72279	14.6065	36.078	53.9131
GCF_015162105.1	90.5665	92.994	85.753	95.676	98.176	93.258	96.071	95.152	38.4187	66.792	88.71	93.939	94.6155	97.222	95.023	22.2496	23.3337	34.2295	31.8801	17.7775	11.7834	20.1681	41.3627	63.9261	38.8056	13.0742	32.2286	1.21656	87.2246	31.003	36.7449	84.466	81.105	88.052	88.604	87.0127	92.297	27.3225	34.3608	13.9177	24.6378	55.872	28.2926	39.862	4.25922	6.72279	14.6065	36.078	53.9131
GCF_015162195.1	90.5665	92.994	85.753	95.676	98.176	93.258	96.071	95.152	38.4187	66.792	88.71	93.939	94.6155	97.222	95.023	22.2496	23.3337	34.2295	31.8801	17.7775	11.7834	20.1681	41.3627	63.9261	38.8056	13.0742	32.2286	1.21656	87.2246	31.003	36.7449	84.466	81.105	88.052	88.604	87.0127	92.297	27.3225	34.3608	13.9177	24.6378	55.872	28.2926	39.862	4.25922	6.72279	14.6065	36.078	53.9131
GCF_015162205.1	90.5665	92.994	85.753	95.676	98.176	93.258	96.071	95.152	38.4187	66.792	88.71	93.939	94.6155	97.222	95.023	22.2496	23.3337	34.2295	31.8801	17.7775	11.7834	20.1681	41.3627	63.9261	38.8056	13.0742	32.2286	1.21656	87.2246	31.003	36.7449	84.466	81.105	88.052	88.604	87.0127	92.297	27.3225	34.3608	13.9177	24.6378	55.872	28.2926	39.862	4.25922	6.72279	14.6065	36.078	53.9131
GCF_015162235.1	90.5665	92.994	85.753	95.676	98.176	93.258	96.071	95.152	38.4187	66.792	88.71	93.939	94.6155	97.222	95.023	22.2496	23.3337	34.2295	31.8801	17.7775	11.7834	20.1681	41.3627	63.9261	38.8056	13.0742	32.2286	1.21656	87.2246	31.003	36.7449	84.466	81.105	88.052	88.604	87.0127	92.297	27.3225	34.3608	13.9177	24.6378	55.872	28.2926	39.862	4.25922	6.72279	14.6065	36.078	53.9131
GCF_015162245.1	90.5665	92.994	85.753	95.676	98.176	93.258	96.071	95.152	38.4187	66.792	88.71	93.939	94.6155	97.222	95.023	22.2496	23.3337	34.2295	31.8801	17.7775	11.7834	20.1681	41.3627	63.9261	38.8056	13.0742	32.2286	1.21656	87.2246	31.003	36.7449	84.466	81.105	88.052	88.604	87.0127	92.297	27.3225	34.3608	13.9177	24.6378	55.872	28.2926	39.862	4.25922	6.72279	14.6065	36.078	53.9131
GCF_015162255.1	90.5665	92.994	85.753	95.676	98.176	93.258	96.071	95.152	38.4187	66.792	88.71	93.939	94.6155	97.222	95.023	22.2496	23.3337	34.2295	31.8801	17.7775	11.7834	20.1681	41.3627	63.9261	38.8056	13.0742	32.2286	1.21656	87.2246	31.003	36.7449	84.466	81.105	88.052	88.604	87.0127	92.297	27.3225	34.3608	13.9177	24.6378	55.872	28.2926	39.862	4.25922	6.72279	14.6065	36.078	53.9131
GCF_015162295.1	90.5665	92.994	85.753	95.676	98.176	93.258	96.071	95.152	38.4187	66.792	88.71	93.939	94.6155	97.222	95.023	22.2496	23.3337	34.2295	31.8801	17.7775	11.7834	20.1681	41.3627	63.9261	38.8056	13.0742	32.2286	1.21656	87.2246	31.003	36.7449	84.466	81.105	88.052	88.604	87.0127	92.297	27.3225	34.3608	13.9177	24.6378	55.872	28.2926	39.862	4.25922	6.72279	14.6065	36.078	53.9131
GCF_015162305.1	90.5665	92.994	85.753	95.676	98.176	93.258	96.071	95.152	38.4187	66.792	88.71	93.939	94.6155	97.222	95.023	22.2496	23.3337	34.2295	31.8801	17.7775	11.7834	20.1681	41.3627	63.9261	38.8056	13.0742	32.2286	1.21656	87.2246	31.003	36.7449	84.466	81.105	88.052	88.604	87.0127	92.297	27.3225	34.3608	13.9177	24.6378	55.872	28.2926	39.862	4.25922	6.72279	14.6065	36.078	53.9131
GCF_015162335.1	90.5665	92.994	85.753	95.676	98.176	93.258	96.071	95.152	38.4187	66.792	88.71	93.939	94.6155	97.222	95.023	22.2496	23.3337	34.2295	31.8801	17.7775	11.7834	20.1681	41.3627	63.9261	38.8056	13.0742	32.2286	1.21656	87.2246	31.003	36.7449	84.466	81.105	88.052	88.604	87.0127	92.297	27.3225	34.3608	13.9177	24.6378	55.872	28.2926	39.862	4.25922	6.72279	14.6065	36.078	53.9131
GCF_015162395.1	90.5665	92.994	85.753	95.676	98.176	93.258	96.071	95.152	38.4187	66.792	88.71	93.939	94.6155	97.222	95.023	22.2496	23.3337	34.2295	31.8801	17.7775	11.7834	20.1681	41.3627	63.9261	38.8056	13.0742	32.2286	1.21656	87.2246	31.003	36.7449	84.466	81.105	88.052	88.604	87.0127	92.297	27.3225	34.3608	13.9177	24.6378	55.872	28.2926	39.862	4.25922	6.72279	14.6065	36.078	53.9131
GCF_015162405.1	90.5665	92.994	85.753	95.676	98.176	93.258	96.071	95.152	38.4187	66.792	88.71	93.939	94.6155	97.222	95.023	22.2496	23.3337	34.2295	31.8801	17.7775	11.7834	20.1681	41.3627	63.9261	38.8056	13.0742	32.2286	1.21656	87.2246	31.003	36.7449	84.466	81.105	88.052	88.604	87.0127	92.297	27.3225	34.3608	13.9177	24.6378	55.872	28.2926	39.862	4.25922	6.72279	14.6065	36.078	53.9131
GCF_015162515.1	90.5665	92.994	85.753	95.676	98.176	93.258	96.071	95.152	38.4187	66.792	88.71	93.939	94.6155	97.222	95.023	22.2496	23.3337	34.2295	31.8801	17.7775	11.7834	20.1681	41.3627	63.9261	38.8056	13.0742	32.2286	1.21656	87.2246	31.003	36.7449	84.466	81.105	88.052	88.604	87.0127	92.297	27.3225	34.3608	13.9177	24.6378	55.872	28.2926	39.862	4.25922	6.72279	14.6065	36.078	53.9131
GCF_015318305.1	90.5665	92.994	85.753	95.676	98.176	93.258	96.071	25.7231	38.4187	66.792	88.71	93.939	94.6155	97.222	95.023	22.2496	23.3337	34.2295	31.8801	17.7775	11.7834	20.1681	41.3627	63.9261	38.8056	13.0742	32.2286	1.21656	86.7584	31.003	36.7449	84.466	81.105	88.052	88.604	87.0127	92.297	27.3225	35.1599	13.9177	2.25032	55.872	28.2926	39.862	4.25922	6.72279	14.4979	36.078	53.9131
GCF_015318255.1	90.5665	92.994	85.753	95.676	98.176	93.258	96.071	25.7231	38.4187	66.792	88.71	93.939	94.6155	97.222	95.023	22.2496	23.3337	34.2295	31.8801	17.7775	11.7834	20.1681	41.3627	63.9261	38.8056	13.0742	32.2286	1.21656	86.7584	31.003	36.7449	84.466	81.105	88.052	88.604	87.0127	92.297	27.3225	35.1599	13.9177	2.25032	55.872	28.2926	39.862	4.25922	6.72279	14.4979	36.078	53.9131
GCF_015161475.1	90.5665	92.994	85.753	95.676	98.176	93.258	96.071	95.152	38.4187	66.792	88.71	93.939	94.6155	97.222	95.023	22.2496	1.63045	34.2295	31.8801	17.7775	11.7834	20.1681	41.3627	63.9261	38.8056	13.0742	32.2286	1.21656	87.2246	31.003	36.7449	84.466	81.105	88.052	88.604	87.0127	92.297	27.3225	34.3608	13.9177	24.6378	55.872	28.2926	39.862	4.25922	6.72279	14.6065	36.078	53.9131
GCF_015162475.1	90.5665	92.994	85.753	95.676	98.176	93.258	96.071	95.152	38.4187	66.792	88.71	93.939	94.6155	97.222	95.023	22.2496	1.63045	34.2295	31.8801	17.7775	11.7834	20.1681	41.3627	63.9261	38.8056	13.0742	32.2286	1.21656	87.2246	31.003	36.7449	84.466	81.105	88.052	88.604	87.0127	92.297	27.3225	34.3608	13.9177	24.6378	55.872	28.2926	39.862	4.25922	6.72279	14.6065	36.078	53.9131
GCF_009858015.1	90.5665	92.994	85.753	95.676	98.176	93.258	96.071	95.152	38.4187	66.792	88.71	93.939	94.6155	97.222	95.023	22.2496	23.3337	34.2295	31.8801	17.7775	11.7834	20.1681	41.3627	63.9261	38.8056	13.0742	32.2286	1.21656	87.2246	31.003	36.7449	84.466	81.105	88.052	88.604	87.0127	92.297	27.3225	34.3608	13.9177	2.25032	55.872	28.2926	39.862	4.25922	6.72279	14.6065	36.179	53.9131
GCF_009858035.1	90.5665	92.994	85.753	95.676	98.176	93.258	96.071	95.152	38.4187	66.792	88.71	93.939	94.6155	97.222	95.023	22.2496	23.3337	34.2295	31.8801	17.7775	11.7834	20.1681	41.3627	63.9261	38.8056	13.0742	32.2286	1.21656	87.2246	31.003	36.7449	84.466	81.105	88.052	88.604	87.0127	92.297	27.3225	34.3608	13.9177	2.25032	55.872	28.2926	39.862	4.25922	6.72279	14.6065	36.179	53.9131
GCF_000244495.1	90.5665	92.994	85.753	95.676	98.176	93.258	96.071	95.152	38.4187	66.792	88.71	93.939	94.6155	97.222	95.023	22.2496	23.3337	34.2295	31.8801	17.7775	11.7834	20.1681	41.3627	63.9261	38.8056	13.0742	32.2286	1.21656	87.2246	31.003	36.7449	84.466	81.105	88.052	88.604	87.0127	92.297	27.3225	34.3608	13.9177	2.25032	55.872	28.2926	39.862	4.25922	6.72279	14.6065	36.078	53.9131
GCF_002018035.1	90.5665	92.994	85.753	95.676	98.176	93.258	96.071	95.152	38.4187	66.792	88.71	93.939	94.6155	97.222	95.023	22.2496	23.3337	34.2295	31.8801	17.7775	11.7834	20.1681	41.3627	63.9261	38.8056	13.0742	32.2286	1.21656	87.2246	31.003	36.7449	84.466	81.105	88.052	88.604	87.0127	92.297	27.3225	34.3608	13.9177	2.25032	55.872	28.2926	39.862	4.25922	6.72279	14.6065	36.078	53.9131
GCF_009858055.1	90.5665	92.994	85.753	95.676	98.176	93.258	96.071	95.152	38.4187	66.792	88.71	93.939	94.6155	97.222	95.023	22.2496	23.3337	34.2295	31.8801	17.7775	11.7834	20.1681	41.3627	63.9261	38.8056	13.0742	32.2286	1.21656	87.2246	31.003	36.7449	84.466	81.105	88.052	88.604	87.0127	92.297	27.3225	34.3608	13.9177	2.25032	55.872	28.2926	39.862	4.25922	6.72279	14.6065	36.078	53.9131
GCF_009858095.1	90.5665	92.994	85.753	95.676	98.176	93.258	96.071	95.152	38.4187	66.792	88.71	93.939	94.6155	97.222	95.023	22.2496	23.3337	34.2295	31.8801	17.7775	11.7834	20.1681	41.3627	63.9261	38.8056	13.0742	32.2286	1.21656	87.2246	31.003	36.7449	84.466	81.105	88.052	88.604	87.0127	92.297	27.3225	34.3608	13.9177	2.25032	55.872	28.2926	39.862	4.25922	6.72279	14.6065	36.078	53.9131
GCF_009884215.1	90.5665	92.994	85.753	95.676	98.176	93.258	96.071	95.152	38.4187	66.792	88.71	93.939	94.6155	97.222	95.023	22.2496	23.3337	34.2295	31.8801	17.7775	11.7834	20.1681	41.3627	63.9261	38.8056	13.0742	32.2286	1.21656	87.2246	31.003	36.7449	84.466	81.105	88.052	88.604	87.0127	92.297	27.3225	34.3608	13.9177	2.25032	55.872	28.2926	39.862	4.25922	6.72279	14.6065	36.078	53.9131
GCF_001568495.1	90.5665	92.994	85.753	95.676	98.176	93.258	96.071	95.152	38.4187	66.792	88.71	93.939	94.6155	97.222	95.023	22.2496	23.3337	34.2295	31.8801	17.7775	11.7834	20.1681	41.3627	63.9261	38.8056	13.0742	32.2286	1.21656	87.2246	31.003	36.7449	84.466	81.105	88.052	88.604	87.0127	92.297	27.3225	34.3608	13.9177	2.25032	55.872	28.2926	39.862	4.25922	6.72279	14.6065	36.078	53.9131
GCF_001569465.1	90.5665	92.994	85.753	95.676	98.176	93.258	96.071	95.152	38.4187	66.792	88.71	93.939	94.6155	97.222	95.023	22.2496	23.3337	34.2295	31.8801	17.7775	11.7834	20.1681	41.3627	63.9261	38.8056	13.0742	32.2286	1.21656	87.2246	31.003	36.7449	84.466	81.105	88.052	88.604	87.0127	92.297	27.3225	34.3608	13.9177	2.25032	55.872	28.2926	39.862	4.25922	6.72279	14.6065	36.078	53.9131
GCF_009858075.1	90.5665	92.994	85.753	95.676	98.176	93.258	96.071	95.152	38.4187	66.792	88.71	93.939	94.6155	97.222	95.023	22.2496	23.3337	34.2295	31.8801	17.7775	11.7834	20.1681	41.3627	63.9261	38.8056	13.0742	32.2286	1.21656	87.2246	31.003	36.7449	84.466	81.105	88.052	88.604	87.0127	92.297	27.3225	34.3608	5.06339	2.25032	55.872	28.2926	39.862	4.25922	6.72279	14.6065	36.078	53.9131
GCF_015161555.1	90.5665	92.994	85.753	95.676	98.176	93.258	96.071	25.7231	38.4187	66.792	88.71	93.939	94.6155	97.222	95.023	22.2496	23.3337	34.2295	31.8801	17.7775	11.7834	20.1681	41.3627	63.9261	38.8056	13.0742	32.2286	1.21656	86.7584	31.003	36.7449	84.466	81.105	88.052	88.604	87.0127	92.297	27.3225	35.1599	13.9177	24.6378	55.872	28.2926	39.862	4.25922	6.72279	14.4979	36.078	53.9131
GCF_015161595.1	90.5665	92.994	85.753	95.676	98.176	93.258	96.071	25.7231	38.4187	66.792	88.71	93.939	94.6155	97.222	95.023	22.2496	23.3337	34.2295	31.8801	17.7775	11.7834	20.1681	41.3627	63.9261	38.8056	13.0742	32.2286	1.21656	86.7584	31.003	36.7449	84.466	81.105	88.052	88.604	87.0127	92.297	27.3225	35.1599	13.9177	24.6378	55.872	28.2926	39.862	4.25922	6.72279	14.4979	36.078	53.9131
GCF_015161635.1	90.5665	92.994	85.753	95.676	98.176	93.258	96.071	25.7231	38.4187	66.792	88.71	93.939	94.6155	97.222	95.023	22.2496	23.3337	34.2295	31.8801	17.7775	11.7834	20.1681	41.3627	63.9261	38.8056	13.0742	32.2286	1.21656	86.7584	31.003	36.7449	84.466	81.105	88.052	88.604	87.0127	92.297	27.3225	35.1599	13.9177	24.6378	55.872	28.2926	39.862	4.25922	6.72279	14.4979	36.078	53.9131
GCF_015161755.1	90.5665	92.994	85.753	95.676	98.176	93.258	96.071	25.7231	38.4187	66.792	88.71	93.939	94.6155	97.222	95.023	22.2496	23.3337	34.2295	31.8801	17.7775	11.7834	20.1681	41.3627	63.9261	38.8056	13.0742	32.2286	1.21656	86.7584	31.003	36.7449	84.466	81.105	88.052	88.604	87.0127	92.297	27.3225	35.1599	13.9177	24.6378	55.872	28.2926	39.862	4.25922	6.72279	14.4979	36.078	53.9131
GCF_015318345.1	90.5665	92.994	85.753	95.676	98.176	93.258	96.071	25.7231	38.4187	66.792	88.71	93.939	94.6155	97.222	95.023	22.2496	23.3337	34.2295	31.8801	17.7775	11.7834	20.1681	41.3627	63.9261	38.8056	13.0742	32.2286	1.21656	86.7584	31.003	36.7449	84.466	81.105	88.052	88.604	87.0127	92.297	27.3225	35.1599	13.9177	24.6378	55.872	28.2926	39.862	4.25922	6.72279	14.4979	36.078	53.9131
GCF_015318575.1	90.5665	92.994	85.753	95.676	98.176	93.258	96.071	25.7231	38.4187	66.792	88.71	93.939	94.6155	97.222	95.023	22.2496	23.3337	34.2295	31.8801	17.7775	11.7834	20.1681	41.3627	63.9261	38.8056	13.0742	32.2286	1.21656	86.7584	31.003	36.7449	84.466	81.105	88.052	88.604	87.0127	92.297	27.3225	35.1599	13.9177	24.6378	55.872	28.2926	39.862	4.25922	6.72279	14.4979	36.078	53.9131
GCF_015162915.1	90.5665	92.994	85.753	95.676	98.176	93.258	96.071	95.152	38.4187	66.792	88.71	93.939	94.6155	97.222	95.023	22.2496	23.3337	34.2295	31.8801	17.7775	11.7834	20.1681	41.3627	63.9261	38.8056	13.0742	32.2286	1.21656	87.2246	31.003	36.7449	84.466	81.105	88.052	88.604	87.0127	92.297	27.3225	34.3608	13.9177	24.6378	55.872	28.5948	39.862	4.25922	6.72279	14.6065	36.078	53.9131
GCF_015318325.1	90.5665	92.994	85.753	95.676	98.176	93.258	96.071	25.7231	38.4187	66.792	88.71	93.939	94.6155	97.222	95.023	22.2496	23.3337	34.2295	31.8801	17.7775	11.7834	20.1681	41.3627	63.9261	38.8056	13.0742	32.2286	1.21656	86.7584	31.003	36.7449	84.466	81.105	88.052	88.604	87.0127	92.297	27.3225	35.1599	13.9177	2.25032	55.872	28.2926	39.862	4.25922	6.72279	14.4979	36.078	53.9131
GCF_000244275.1	100	100	100	100	99.392	99.251	98.821	99.697	38.0517	67.1696	92.581	99.621	99.237	97.917	99.548	25.185	100	99.012	98.603	96.429	12.4204	62.6558	27.6032	22.4959	31.655	15.1943	32.3263	2.03702	13.765	31.003	26.3684	17.778	31.7147	14.0959	21.7226	3.88351	32.571	27.3225	10.1215	14.1753	8.58898	14.5761	1.13486	8.9656	10.101	12.8439	31.0345	34.1089	23.6029
GCF_000306495.2	100	97.1694	100	28.7179	98.913	99.251	98.428	99.697	9.68998	100	100	96.907	100	97.917	99.095	24.3181	45.3492	35.831	97.7844	16.5082	12.2642	20.8512	42.6469	22.332	31.655	15.1943	32.3263	2.03702	13.765	73.7951	26.617	17.778	35.0281	24.2019	30.3793	3.88351	32.571	27.3632	6.64344	42.3825	8.58898	14.5761	43.2391	11.0923	68.4927	15.837	99.203	98.805	99.123
GCF_001568765.1	100	100	99.726	100	99.696	99.625	98.428	99.697	38.2357	67.1696	92.581	99.242	100	98.611	99.548	25.185	98.857	99.259	97.765	96.753	12.4204	62.6558	27.6032	22.4959	31.655	15.1943	32.3263	6.17287	13.765	31.003	26.617	17.778	32.5582	14.0959	21.7226	3.88351	33.4306	27.3225	10.1215	14.1753	8.58898	21.1036	1.13486	8.9656	10.101	39.1753	31.0345	33.7206	23.6029
GCF_000246535.1	100	99.363	100	100	98.601	99.251	98.428	99.697	38.2357	67.1696	91.613	99.242	98.473	98.611	99.095	25.4319	100	97.778	90.223	96.753	12.4204	62.6558	27.6032	22.4959	31.655	12.7208	32.3263	2.03702	13.765	32.867	27.9327	17.778	31.7143	14.1335	21.3487	3.88351	32.8568	27.3225	10.1215	14.1753	8.58898	28.3839	1.13486	8.9656	10.101	39.1753	31.0345	36.4369	23.6029
GCF_000216335.1	100	100	99.726	100	99.088	98.876	98.821	100	100	100	100	99.621	99.237	98.611	99.548	24.3181	45.3492	37.4097	98.0613	97.403	12.4204	62.6558	40.6654	22.4959	31.655	15.1943	32.3263	1.94443	13.765	30.6986	26.617	17.778	31.7147	14.0959	21.7227	3.88351	32.571	27.3632	10.1215	14.1753	8.58898	21.1036	1.13486	8.9656	10.101	39.1753	31.0345	34.1089	23.6029
GCF_000217515.1	100	100	99.726	100	99.088	98.876	98.821	100	100	100	100	99.621	99.237	98.611	99.548	24.3181	45.3492	37.4097	98.0613	97.403	12.4204	62.6558	40.6654	22.4959	31.655	15.1943	32.3263	1.94443	13.765	30.6986	26.617	17.778	31.7147	14.0959	21.7227	3.88351	32.571	27.3632	10.1215	14.1753	8.58898	21.1036	1.13486	8.9656	10.101	39.1753	31.0345	34.1089	23.6029
GCF_000243555.1	100	100	99.726	100	99.088	98.876	98.821	100	100	100	100	99.621	99.237	98.611	99.548	24.3181	45.3492	37.4097	98.0613	97.403	12.4204	62.6558	40.6654	22.4959	31.655	15.1943	32.3263	1.94443	13.765	30.6986	26.617	17.778	31.7147	14.0959	21.7227	3.88351	32.571	27.3632	10.1215	14.1753	8.58898	21.1036	1.13486	8.9656	10.101	39.1753	31.0345	34.1089	23.6029
GCF_000347135.1	100	100	99.726	100	99.088	98.876	98.821	100	100	100	100	99.621	99.237	98.611	99.548	24.3181	45.3492	37.4097	98.0613	97.403	12.4204	62.6558	40.6654	22.4959	31.655	15.1943	32.3263	1.94443	13.765	30.6986	26.617	17.778	31.7147	14.0959	21.7227	3.88351	32.571	27.3632	10.1215	14.1753	8.58898	21.1036	1.13486	8.9656	10.101	39.1753	31.0345	34.1089	23.6029
GCF_001567645.1	100	100	100	100	99.088	99.251	98.821	100	100	100	97.419	99.621	100	98.611	99.548	24.3181	45.3492	37.4097	97.7844	97.403	12.4204	62.6558	40.6654	22.4959	31.655	12.7208	32.3263	2.03702	13.765	31.003	26.617	17.778	31.4286	14.0959	21.7227	3.88351	32.571	27.3632	10.1215	14.1753	8.58898	21.1036	1.13486	8.9656	10.101	39.1753	31.0345	33.7206	23.6029
GCF_000244295.1	100	99.363	100	100	98.784	99.251	98.428	99.697	38.2357	67.1696	91.613	99.242	98.473	98.611	99.095	25.4319	100	97.778	90.223	96.753	12.4204	62.6558	27.6032	22.4959	31.655	12.7208	32.3263	2.03702	13.765	30.6986	27.9327	17.778	31.7143	14.0959	21.3487	3.88351	32.8568	27.3225	10.1215	14.1753	8.58898	21.1036	1.13486	8.9656	10.101	39.1753	31.0345	36.4369	23.6029
GCF_001568645.1	100	100	100	100	99.392	99.251	99.214	99.697	38.2357	67.1696	92.581	97.727	100	98.611	99.095	25.4319	100	99.012	98.883	96.753	12.4204	62.6558	27.6032	22.4959	31.655	15.1943	32.3263	2.03702	13.765	31.003	26.617	17.778	32.2672	14.0959	21.7226	3.88351	33.4306	27.3225	10.1215	14.1753	8.58898	21.1036	1.13486	8.9656	10.101	39.1753	31.0345	33.7206	23.6029
GCF_000244395.2	100	97.1694	98.8702	100	99.088	98.876	98.428	99.697	38.2357	67.1696	93.548	99.621	100	16.8833	99.548	56.5576	54.598	22.6805	80.3871	16.5082	12.2642	20.8512	14.7367	22.4959	31.655	15.1943	32.3263	2.03702	13.765	73.7951	26.617	18.3333	35.0281	24.2019	30.3793	3.88351	32.8568	27.3225	6.64344	42.3825	8.58898	14.5761	43.2391	11.0923	68.4927	7.65955	99.203	98.805	99.123
GCF_005222565.1	100	100	100	100	99.088	99.251	99.214	99.697	38.2357	67.1696	91.935	99.621	100	97.917	99.548	25.4319	98.857	97.037	89.944	97.078	12.4204	72.3003	27.6032	22.4959	31.655	12.7208	32.3263	2.03702	13.765	30.6986	27.9327	17.2224	31.7143	14.0959	21.7227	3.88351	32.8568	27.3225	10.1215	14.1753	8.58898	14.5761	1.13486	8.9656	10.101	12.5582	31.0345	36.4369	23.6029
GCF_022343825.1	100	100	99.178	100	99.088	99.251	98.821	99.697	38.2357	67.1696	91.935	99.621	100	98.611	99.548	25.4319	100	98.272	98.603	98.052	12.4204	63.4857	27.3605	22.4959	31.655	12.7208	32.3263	2.03702	13.765	30.6986	26.617	17.2224	31.4286	14.0959	21.7227	3.88351	32.571	27.3632	10.1215	14.1753	8.58898	14.5761	1.13486	8.9656	10.101	12.3854	31.0345	36.4369	23.6029
GCF_001568535.1	100	99.682	100	100	99.392	98.876	98.428	99.697	38.2357	67.1696	93.548	100	100	98.611	99.548	25.4319	100	98.519	98.603	96.753	12.4204	62.6558	27.6032	22.4959	31.655	15.1943	32.3263	2.03702	13.765	31.3074	26.617	17.778	31.7143	14.0959	21.7226	3.88351	32.8568	27.3225	10.1215	14.1753	8.58898	14.5761	1.13486	8.9656	10.101	9.95842	31.0345	33.7206	23.6029
GCF_000347055.1	100	100	99.726	100	99.088	98.876	98.821	100	100	100	100	99.621	99.237	98.611	99.548	24.3181	45.3492	37.4097	98.0613	97.403	12.4204	62.6558	40.6654	22.4959	31.655	15.1943	32.3263	1.94443	13.765	30.6986	26.617	17.778	31.7147	14.0959	21.7227	3.88351	32.571	27.3632	10.1215	14.1753	8.58898	21.1036	1.13486	8.9656	10.101	39.1753	31.0345	34.1089	23.6029
GCF_001568735.1	100	100	100	100	99.696	99.625	98.428	99.697	38.2357	67.1696	92.581	97.727	100	98.611	99.095	25.4319	100	99.012	97.765	96.753	12.4204	62.6558	27.6032	22.4959	31.655	15.1943	32.3263	2.03702	13.765	31.003	26.617	17.778	31.7147	14.0959	21.7226	3.88351	32.571	27.3225	10.1215	14.1753	8.58898	21.1036	1.13486	8.9656	10.101	39.1753	31.0345	33.7206	23.6029
GCF_001567905.1	100	99.682	99.452	100	99.392	99.251	98.428	99.697	38.2357	69.8116	91.29	99.621	100	98.611	99.095	25.185	100	99.012	97.765	99.026	12.4204	62.6558	27.6032	22.4959	31.655	15.1943	32.3263	2.03702	13.765	31.003	26.617	17.778	31.7147	14.0959	21.7226	4.61173	32.571	27.3225	10.1215	14.1753	8.58898	21.1036	1.13486	8.9656	10.101	39.1753	31.0345	34.1089	23.6029
GCF_000244055.1	100	100	100	100	99.696	99.251	98.428	99.697	38.2357	67.1696	92.581	99.242	100	98.611	99.548	25.185	98.857	99.259	97.765	96.753	12.4204	62.6558	27.6032	22.4959	31.655	12.7208	32.3263	2.03702	13.765	31.003	26.617	17.778	32.5582	14.0959	21.7227	3.88351	33.4306	27.3225	10.1215	14.1753	8.58898	21.1036	1.13486	8.9656	10.101	39.1753	31.0345	33.7206	23.6029
GCF_001568855.1	100	99.682	99.452	100	99.696	98.876	98.428	99.697	38.2357	69.8116	94.516	99.621	100	98.611	99.095	25.185	100	98.765	97.765	97.727	12.4204	62.6558	27.6032	22.4959	31.655	15.1943	32.3263	2.03702	13.765	31.003	26.3684	17.778	31.7143	14.0959	21.7227	3.88351	32.8568	27.3225	10.1215	14.1753	8.58898	21.1036	1.13486	8.9656	10.101	39.1753	31.0345	34.1089	23.6029
GCF_000347115.1	100	100	99.726	100	99.088	98.876	98.821	100	100	100	100	99.621	99.237	98.611	99.548	24.3181	45.3492	37.4097	98.0613	97.403	12.4204	62.6558	40.6654	22.4959	31.655	15.1943	32.3263	1.94443	13.765	30.6986	26.617	17.778	31.7147	14.0959	21.7227	3.88351	32.571	27.3632	10.1215	14.1753	8.58898	21.1036	1.13486	8.9656	10.101	39.1753	31.0345	34.1089	23.6029
GCF_001567735.1	100	99.682	99.452	100	99.696	98.876	98.428	99.697	38.2357	69.8116	94.516	99.621	100	98.611	99.095	25.185	100	98.765	97.765	97.727	12.4204	62.6558	27.6032	22.4959	31.655	15.1943	32.3263	2.03702	13.765	31.003	26.3684	17.778	31.7143	14.0959	21.7227	3.88351	32.8568	27.3225	10.1215	14.1753	8.58898	14.5761	1.13486	8.9656	10.101	12.3854	31.0345	33.7206	23.6029
GCF_001568155.1	100	99.363	100	100	98.784	99.251	98.821	99.697	38.2357	67.1696	91.935	98.106	100	98.611	99.095	25.185	100	99.259	98.603	96.753	12.4204	62.6558	27.6032	22.4959	31.655	15.1943	32.3263	2.03702	13.765	30.6986	26.617	17.778	31.7147	14.0959	21.7227	3.88351	32.571	27.3225	10.1215	14.1753	8.58898	14.5761	1.13486	8.9656	10.101	12.3854	31.0345	34.1089	23.6029
GCF_022343765.1	100	100	99.452	100	99.088	98.502	98.821	99.697	38.2357	67.1696	91.935	99.621	100	97.917	99.548	25.4319	98.857	97.531	89.944	96.753	12.4204	20.8512	27.6032	22.4959	31.655	12.7208	32.3263	2.03702	13.765	30.6986	27.9327	17.2224	31.4286	14.0959	21.7227	3.88351	32.571	27.3225	10.1215	14.1753	8.58898	14.5761	1.13486	8.9656	10.101	12.3854	31.0345	36.4369	23.6029
GCF_022453705.1	100	100	99.452	100	99.088	98.502	98.821	99.697	38.2357	67.1696	91.935	99.621	100	97.917	99.548	25.4319	98.857	97.531	89.944	96.753	12.4204	20.8512	27.6032	22.4959	31.655	12.7208	32.3263	2.03702	13.765	30.6986	27.9327	17.2224	31.4286	14.0959	21.7227	3.88351	32.571	27.3225	10.1215	14.1753	8.58898	14.5761	1.13486	8.9656	10.101	12.3854	31.0345	36.4369	23.6029
GCF_024526695.1	100	100	99.452	100	99.088	98.502	98.821	99.697	38.2357	67.1696	91.935	99.621	100	97.917	99.548	25.4319	98.857	97.531	89.944	96.753	12.4204	20.8512	27.6032	22.4959	31.655	12.7208	32.3263	2.03702	13.765	30.6986	27.9327	17.2224	31.4286	14.0959	21.7227	3.88351	32.571	27.3225	10.1215	14.1753	8.58898	14.5761	1.13486	8.9656	10.101	12.3854	31.0345	36.4369	23.6029
GCF_001995205.1	100	100	99.726	99.459	99.088	98.876	98.821	100	100	100	100	99.621	99.237	98.611	99.548	24.3181	45.3492	37.4097	98.0613	97.403	12.4204	62.6558	40.6654	22.4959	31.655	15.1943	32.3263	1.94443	13.765	30.6986	26.617	17.778	31.7147	14.0959	21.7227	3.88351	32.571	27.3632	10.1215	14.1753	8.58898	21.1036	1.13486	8.9656	10.5263	16.8268	31.0345	34.1089	23.6029
GCF_016858285.1	100	99.682	100	100	99.696	99.625	98.428	99.697	38.2357	67.1696	92.258	99.242	100	100	100	25.185	100	99.753	99.441	97.403	12.4204	62.6558	27.6032	22.4959	31.655	12.7208	32.3263	2.03702	13.765	31.003	26.617	17.778	31.7147	14.0959	21.348	4.01004	32.571	27.3225	10.1215	14.1753	8.58898	14.5761	1.13486	8.9656	10.101	12.3854	31.0345	33.7206	23.6029
GCF_005222585.1	100	99.363	100	100	99.088	99.251	98.821	99.697	38.2357	67.1696	91.935	99.621	100	97.917	99.548	25.4319	98.857	99.259	98.603	97.078	12.4204	63.4857	27.3605	22.4959	31.655	12.7208	32.3263	2.03702	13.765	30.6986	26.617	17.778	31.4286	14.0959	21.7227	3.88351	32.571	27.3225	10.1215	14.1753	8.58898	14.5761	1.13486	8.9656	10.101	9.95842	31.0345	36.4369	23.6029
GCF_015162505.1	100	99.363	99.452	100	99.088	98.876	98.428	99.697	38.2357	67.1696	93.871	99.621	100	98.611	99.548	56.1225	54.598	64.9384	80.3871	16.5082	12.4204	62.6558	27.8195	22.4959	31.655	15.1943	32.3263	2.03702	13.765	26.7481	26.617	17.778	31.7143	87.805	21.7226	3.88351	32.8568	27.3225	10.1215	14.1753	8.58898	14.5761	1.13486	8.9656	10.101	9.95842	31.0345	33.7206	23.6029
GCF_001567895.1	100	99.682	100	100	99.392	98.876	98.428	99.697	38.2357	67.1696	93.548	99.621	100	98.611	99.548	25.4319	100	98.519	98.603	96.753	12.4204	20.8512	27.6032	22.332	31.655	15.1943	32.3263	2.03702	13.765	31.3074	26.617	17.778	31.7143	14.0959	21.7226	3.88351	32.8568	27.3225	10.1215	14.1753	8.58898	14.5761	1.13486	8.9656	10.101	23.3336	31.0345	33.7206	23.6029
GCF_015162605.1	100	99.363	99.452	100	99.088	98.876	98.428	99.697	38.2357	67.1696	93.871	99.621	100	98.611	99.548	56.1225	54.598	64.9384	80.3871	16.5082	12.4204	62.6558	27.8195	22.4959	31.655	15.1943	32.3263	2.03702	13.765	26.7481	26.617	17.778	31.7143	14.0959	21.7226	3.88351	92.9297	27.3225	10.1215	14.1753	8.58898	14.5761	1.13486	8.9656	10.101	9.95842	31.0345	33.7206	23.6029
GCF_001568615.1	100	100	100	100	99.696	99.625	98.625	99.697	38.2357	67.1696	92.581	99.242	100	98.611	99.548	25.123	100	97.0445	31.3355	20.0002	12.4204	62.6558	27.3606	22.332	31.655	15.1943	32.3263	2.03702	13.765	31.003	26.617	17.778	32.5582	14.0959	21.348	4.61173	33.4306	27.3225	10.1215	14.1753	8.58898	21.1036	1.13486	8.9656	10.101	39.1753	31.0345	33.7206	23.6029
GCF_002370075.2	100	100	100	100	99.696	99.251	98.625	99.697	38.2357	69.8116	94.516	99.621	100	98.611	99.095	25.123	100	97.0445	31.3355	16.1902	12.4204	62.6558	27.3606	22.4959	31.655	15.1943	32.3263	2.03702	13.765	31.003	26.3684	17.778	31.4286	14.0959	21.7227	3.88351	32.571	27.3225	10.1215	14.1753	8.58898	21.1036	1.13486	8.9656	10.101	39.1753	31.0345	34.1089	23.6029
GCF_000244135.1	100	100	100	100	99.696	99.251	98.625	99.697	38.2357	67.1696	92.581	99.242	100	98.611	99.548	25.123	100	97.0445	31.3355	16.1902	12.4204	62.6558	27.3606	21.7255	31.655	12.7208	32.3263	2.03702	13.765	31.003	26.617	17.778	31.7147	14.0959	21.7227	3.88351	32.571	27.3225	10.1215	14.1753	8.58898	21.1036	1.13486	8.9656	10.101	39.1753	31.0345	33.7206	23.6029
GCF_000244335.2	100	100	100	100	99.696	99.251	98.625	99.697	38.2357	67.1696	92.581	99.242	100	98.611	99.548	25.123	100	97.0445	31.3355	16.1902	12.4204	62.6558	27.3606	21.7255	31.655	12.7208	32.3263	2.03702	13.765	31.003	26.617	17.778	31.7147	14.0959	21.7227	3.88351	32.571	27.3225	10.1215	14.1753	8.58898	21.1036	1.13486	8.9656	10.101	39.1753	31.0345	33.7206	23.6029
GCF_000244315.2	100	100	100	100	99.696	99.251	98.625	99.697	38.2357	67.1696	92.581	100	100	98.611	99.548	25.123	100	97.0445	31.3355	16.1902	12.4204	62.6558	27.3606	22.4959	31.655	12.7208	32.3263	2.03702	13.765	31.003	26.617	17.778	31.7147	14.0959	21.7227	3.88351	32.571	27.3225	10.1215	14.1753	8.58898	21.1036	1.13486	8.9656	10.101	39.1753	31.0345	33.7206	23.6029
GCF_015162835.1	100	99.363	99.452	100	99.088	98.876	98.428	99.697	38.2357	67.1696	93.871	99.621	100	98.611	99.548	56.1225	54.598	64.9384	80.3871	16.5082	12.4204	62.6558	27.8195	22.4959	31.655	15.1943	32.3263	2.03702	13.765	26.7481	26.617	17.778	31.7143	14.0959	21.7226	4.01004	32.8568	27.3225	10.1215	14.1753	8.58898	14.5761	47.0588	8.9656	10.101	9.95842	31.0345	33.7206	23.6029
GCF_001568135.1	100	100	100	100	99.696	99.625	99.214	99.697	38.2357	67.1696	94.839	100	100	98.611	99.548	25.185	99.429	99.753	100	100	12.4204	62.6558	27.6032	22.4959	31.655	14.8412	32.3263	2.03702	13.765	31.003	26.617	17.778	31.7143	14.0959	21.348	3.88351	32.8568	27.3225	10.1215	14.1753	8.58898	14.5761	1.13486	8.9656	10.101	12.3854	31.0345	34.1089	23.6029
GCF_022488445.1	100	100	99.726	100	99.088	99.251	99.214	99.697	38.2357	67.1696	91.935	99.621	100	97.917	99.548	25.185	100	99.259	98.883	97.403	12.4204	62.6558	27.6032	22.4959	31.655	15.1943	32.3263	2.03702	13.765	31.003	26.617	17.778	31.7143	14.0959	21.7227	3.88351	32.8568	27.3225	10.1215	14.1753	8.58898	14.5761	1.13486	8.9656	10.101	12.3854	31.0345	36.4369	23.6029
GCF_000342805.1	100	100	99.726	100	99.088	99.251	99.214	99.697	38.2357	67.1696	91.935	99.621	100	97.917	99.548	25.185	100	99.259	98.883	97.403	12.4204	62.6558	27.6032	22.4959	31.655	12.7208	32.3263	2.03702	13.765	31.003	26.617	17.778	31.7143	14.0959	21.7227	3.88351	32.8568	27.3225	10.1215	14.1753	8.58898	14.5761	1.13486	8.9656	10.101	12.3854	31.0345	36.4369	23.6029
GCF_005222625.1	100	100	99.726	100	99.088	99.251	99.214	99.697	38.2357	67.1696	91.935	99.621	100	97.917	99.548	25.185	100	99.259	98.883	97.403	12.4204	62.6558	27.6032	22.4959	31.655	12.7208	32.3263	2.03702	13.765	31.003	26.617	17.778	31.7143	14.0959	21.7227	3.88351	32.8568	27.3225	10.1215	14.1753	8.58898	14.5761	1.13486	8.9656	10.101	12.3854	31.0345	36.4369	23.6029
GCF_000216375.1	100	100	100	100	99.392	99.251	98.821	99.697	38.2357	67.1696	94.516	99.621	99.237	98.611	100	25.185	99.429	99.012	99.162	97.403	12.4204	62.6558	27.6032	22.4959	31.655	12.7208	32.3263	2.03702	13.765	31.003	26.617	17.778	31.7143	14.0959	21.7227	3.88351	32.8568	27.5958	10.1215	14.1753	8.58898	14.5761	1.13486	8.9656	10.101	12.3854	31.0345	34.1089	23.6029
GCF_021378355.1	100	100	100	100	99.392	99.251	98.821	99.697	38.2357	67.1696	94.516	99.621	99.237	98.611	100	25.185	99.429	99.012	99.162	97.403	12.4204	62.6558	27.6032	22.4959	31.655	12.7208	32.3263	2.03702	13.765	31.003	26.617	17.778	31.7143	14.0959	21.7227	3.88351	32.8568	27.5958	10.1215	14.1753	8.58898	14.5761	1.13486	8.9656	10.101	12.3854	31.0345	34.1089	23.6029
GCF_000346935.1	100	99.363	100	98.919	99.088	98.502	98.232	99.697	38.2357	67.1696	91.613	99.621	100	98.611	99.548	25.123	100	97.7835	31.3355	16.1902	12.4204	61.4104	27.3606	22.4959	31.655	15.1943	32.3263	2.03702	13.765	30.6986	26.617	17.7776	31.7147	14.0959	21.7226	3.88351	33.1433	27.3225	10.1215	14.1753	8.58898	14.9154	1.13486	8.9656	10.101	39.1753	31.4178	33.721	23.6029
GCF_000244155.2	100	100	100	100	99.696	99.625	98.625	99.697	38.2357	67.1696	92.581	99.242	98.473	98.611	99.548	25.123	100	97.0445	31.3355	16.1902	12.4204	20.8512	27.3606	22.4959	31.655	15.1943	32.3263	2.03702	13.765	31.003	26.617	17.778	31.7147	14.0959	21.348	3.88351	32.571	27.3225	10.1215	14.1753	8.58898	21.1036	1.13486	8.9656	10.101	39.1753	31.0345	33.7206	23.6029
GCF_001568265.1	100	100	100	100	99.392	99.251	98.821	99.697	38.2357	67.1696	92.581	99.242	100	98.611	99.095	25.185	100	99.259	98.883	97.403	12.4204	62.6558	27.6032	22.332	31.655	15.1943	32.3263	2.03702	13.765	31.003	26.617	17.778	31.7143	14.0959	21.7227	3.88351	32.8568	27.3225	10.1215	14.1753	8.58898	14.5761	1.13486	8.9656	10.101	9.95842	31.0345	33.7206	23.6029
GCF_001568285.1	100	100	100	100	99.392	99.251	98.821	99.697	38.2357	67.1696	92.581	99.242	100	98.611	99.095	25.185	100	99.259	98.883	97.403	12.4204	62.6558	27.6032	22.332	31.655	15.1943	32.3263	2.03702	13.765	31.003	26.617	17.778	31.7143	14.0959	21.7227	3.88351	32.8568	27.3225	10.1215	14.1753	8.58898	14.5761	1.13486	8.9656	10.101	9.95842	31.0345	33.7206	23.6029
GCF_000346695.1	100	99.363	99.452	100	99.088	98.876	98.428	99.697	38.2357	67.1696	93.871	99.621	100	98.611	99.548	56.1225	54.598	64.9384	80.3871	16.5082	12.4204	62.6558	27.8195	22.4959	31.655	15.1943	32.3263	6.17287	13.765	26.7481	26.617	17.778	31.7143	14.0959	21.7226	3.88351	32.8568	27.3225	10.1215	14.1753	8.58898	14.5761	1.13486	8.9656	10.101	9.95842	31.0345	33.7206	23.6029
GCF_000244415.1	99.057	99.363	99.726	100	99.088	98.876	98.428	99.697	38.2357	67.1696	93.548	99.621	100	98.611	99.548	56.1225	54.598	64.9384	80.2821	16.5082	12.4204	62.6558	27.8195	22.4959	31.655	15.1943	32.3263	2.03702	13.765	26.7481	26.617	17.778	31.7143	14.0959	21.7226	3.88351	32.8568	27.3225	10.1215	14.1753	8.58898	14.5761	1.13486	8.9656	10.101	9.95842	31.0345	36.4369	23.6029
GCF_000216195.1	100	100	100	100	99.696	99.251	98.821	99.697	38.2357	66.792	94.516	99.242	98.473	98.611	99.548	25.123	100	96.5521	31.3355	16.1902	12.4204	20.8512	27.3606	22.4959	31.655	12.7208	32.3263	2.03702	13.765	31.003	26.617	17.778	31.7143	14.0959	21.7227	3.88351	32.8568	27.3225	10.1215	14.1753	8.58898	21.1036	1.13486	8.9656	10.101	39.1753	99.522	98.718	23.6029
GCF_019173525.1	100	99.363	99.452	100	99.088	98.876	98.428	99.697	38.2357	67.1696	93.871	99.621	100	98.611	99.548	56.1225	54.598	64.9384	80.3871	16.5082	12.4204	62.6558	27.8195	22.4959	31.655	15.1943	32.3263	2.03702	13.765	26.7481	26.617	17.778	31.7143	14.0959	21.7226	4.01004	32.8568	27.3225	10.1215	14.1753	8.58898	14.5761	1.13486	8.9656	10.101	9.95842	31.0345	33.7206	23.6029
GCF_015162815.1	100	99.363	99.452	100	99.088	98.876	98.428	99.697	38.2357	67.1696	93.871	99.621	100	98.611	99.548	56.1225	54.598	64.9384	80.3871	16.5082	12.4204	62.6558	27.8195	22.4959	31.655	15.1943	32.3263	2.03702	13.765	26.7481	26.617	17.778	31.7143	14.0959	21.7226	4.01004	32.8568	27.3225	10.1215	14.1753	8.58898	14.5761	1.13486	8.9656	10.101	9.95842	31.0345	33.7206	23.6029
GCF_015318485.1	100	99.363	99.452	100	99.088	98.876	98.428	99.697	38.2357	67.1696	93.871	99.621	100	98.611	99.548	56.1225	54.598	64.9384	80.3871	16.5082	12.4204	62.6558	27.8195	22.4959	31.655	15.1943	32.3263	2.03702	13.765	26.7481	26.617	17.778	31.7143	14.0959	21.7226	4.01004	32.8568	27.3225	10.1215	14.1753	8.58898	14.5761	1.13486	8.9656	10.101	9.95842	31.0345	33.7206	23.6029
GCF_015318515.1	100	99.363	99.452	100	99.088	98.876	98.428	99.697	38.2357	67.1696	93.871	99.621	100	98.611	99.548	56.1225	54.598	64.9384	80.3871	16.5082	12.4204	62.6558	27.8195	22.4959	31.655	15.1943	32.3263	2.03702	13.765	26.7481	26.617	17.778	31.7143	14.0959	21.7226	4.01004	32.8568	27.3225	10.1215	14.1753	8.58898	14.5761	1.13486	8.9656	10.101	9.95842	31.0345	33.7206	23.6029
GCF_019173505.1	100	99.363	99.452	100	99.088	98.876	98.428	99.697	38.2357	67.1696	93.871	99.621	100	98.611	99.548	56.1225	54.598	64.9384	80.3871	16.5082	12.4204	62.6558	27.8195	22.4959	31.655	15.1943	32.3263	2.03702	13.765	26.7481	26.617	17.778	31.7143	14.0959	21.7226	4.01004	32.8568	27.3225	10.1215	14.1753	8.58898	14.5761	1.13486	8.9656	10.101	9.95842	31.0345	33.7206	23.6029
GCF_002076815.1	100	99.363	99.452	100	99.088	98.876	98.428	99.697	38.2357	67.1696	93.871	99.621	100	98.611	99.548	56.1225	54.598	64.9384	80.3871	16.5082	12.4204	62.6558	27.8195	22.4959	31.655	15.1943	32.3263	2.03702	13.765	26.7481	26.617	17.778	31.7143	14.0959	21.7226	3.88351	32.8568	27.3225	10.1215	14.1753	8.58898	14.5761	1.13486	8.9656	10.101	9.95842	31.0345	33.7206	23.6029
GCF_019173465.1	100	99.363	99.452	100	99.088	98.876	98.428	99.697	38.2357	67.1696	93.871	99.621	100	98.611	99.548	56.1225	54.598	64.9384	80.3871	16.5082	12.4204	62.6558	27.8195	22.4959	31.655	15.1943	32.3263	2.03702	13.765	26.7481	26.617	17.778	31.7143	14.0959	21.7226	4.01004	32.8568	27.3225	10.1215	14.1753	8.58898	14.5761	1.13486	8.9656	10.101	9.95842	31.0345	33.7206	23.6029
GCF_000342365.1	100	99.363	99.452	100	99.088	98.876	98.428	99.697	38.2357	67.1696	93.871	99.621	100	98.611	99.548	56.1225	54.598	64.9384	80.3871	16.5082	12.4204	62.6558	27.8195	22.4959	31.655	15.1943	32.3263	2.03702	13.765	26.7481	26.617	17.778	31.7143	14.0959	21.7226	3.88351	32.8568	27.3225	10.1215	14.1753	8.58898	14.5761	1.13486	8.9656	10.101	9.95842	31.0345	33.7206	23.6029
GCF_001857845.1	100	99.363	99.452	100	99.088	98.876	98.428	99.697	38.2357	67.1696	93.871	99.621	100	98.611	99.548	56.1225	54.598	64.9384	80.3871	16.5082	12.4204	62.6558	27.8195	22.4959	31.655	15.1943	32.3263	2.03702	13.765	26.7481	26.617	17.778	31.7143	14.0959	21.7226	3.88351	32.8568	27.3225	10.1215	14.1753	8.58898	14.5761	1.13486	8.9656	10.101	9.95842	31.0345	33.7206	23.6029
GCF_006568875.1	100	99.363	99.452	100	99.088	98.876	98.428	99.697	38.2357	67.1696	93.871	99.621	100	98.611	99.548	56.1225	54.598	64.9384	80.3871	16.5082	12.4204	62.6558	27.8195	22.4959	31.655	15.1943	32.3263	2.03702	13.765	26.7481	26.617	17.778	31.7143	14.0959	21.7226	3.88351	32.8568	27.3225	10.1215	14.1753	8.58898	14.5761	1.13486	8.9656	10.101	9.95842	31.0345	33.7206	23.6029
GCF_006568885.1	100	99.363	99.452	100	99.088	98.876	98.428	99.697	38.2357	67.1696	93.871	99.621	100	98.611	99.548	56.1225	54.598	64.9384	80.3871	16.5082	12.4204	62.6558	27.8195	22.4959	31.655	15.1943	32.3263	2.03702	13.765	26.7481	26.617	17.778	31.7143	14.0959	21.7226	3.88351	32.8568	27.3225	10.1215	14.1753	8.58898	14.5761	1.13486	8.9656	10.101	9.95842	31.0345	33.7206	23.6029
GCF_006568945.1	100	99.363	99.452	100	99.088	98.876	98.428	99.697	38.2357	67.1696	93.871	99.621	100	98.611	99.548	56.1225	54.598	64.9384	80.3871	16.5082	12.4204	62.6558	27.8195	22.4959	31.655	15.1943	32.3263	2.03702	13.765	26.7481	26.617	17.778	31.7143	14.0959	21.7226	3.88351	32.8568	27.3225	10.1215	14.1753	8.58898	14.5761	1.13486	8.9656	10.101	9.95842	31.0345	33.7206	23.6029
GCF_006569045.1	100	99.363	99.452	100	99.088	98.876	98.428	99.697	38.2357	67.1696	93.871	99.621	100	98.611	99.548	56.1225	54.598	64.9384	80.3871	16.5082	12.4204	62.6558	27.8195	22.4959	31.655	15.1943	32.3263	2.03702	13.765	26.7481	26.617	17.778	31.7143	14.0959	21.7226	3.88351	32.8568	27.3225	10.1215	14.1753	8.58898	14.5761	1.13486	8.9656	10.101	9.95842	31.0345	33.7206	23.6029
GCF_015162495.1	100	99.363	99.452	100	99.088	98.876	98.428	99.697	38.2357	67.1696	93.871	99.621	100	98.611	99.548	56.1225	54.598	64.9384	80.3871	16.5082	12.4204	62.6558	27.8195	22.4959	31.655	15.1943	32.3263	2.03702	13.765	26.7481	26.617	17.778	31.7143	14.0959	21.7226	3.88351	32.8568	27.3225	10.1215	14.1753	8.58898	14.5761	1.13486	8.9656	10.101	9.95842	31.0345	33.7206	23.6029
GCF_019173445.1	100	99.363	99.452	100	99.088	98.876	98.428	99.697	38.2357	67.1696	93.871	99.621	100	98.611	99.548	56.1225	54.598	64.9384	80.3871	16.5082	12.4204	62.6558	27.8195	22.4959	31.655	15.1943	32.3263	2.03702	13.765	26.7481	26.617	17.778	31.7143	14.0959	21.7226	4.01004	32.8568	27.3225	10.1215	14.1753	8.58898	14.5761	1.13486	8.9656	10.101	9.95842	31.0345	33.7206	23.6029
GCF_001569075.1	100	100	100	100	99.696	99.625	98.625	99.697	38.2357	67.1696	92.581	99.242	100	98.611	99.548	25.123	100	97.0445	31.3355	20.0002	12.4204	62.6558	27.3606	41.5727	31.655	15.1943	32.3263	2.03702	13.765	31.003	26.617	17.778	32.5582	14.0959	21.348	4.61173	33.4306	27.3225	10.1215	14.1753	8.58898	21.1036	1.13486	8.9656	10.101	39.1753	31.0345	33.7206	23.6029
GCF_001569105.1	100	100	100	100	99.696	99.625	98.625	99.697	38.2357	67.1696	92.581	99.242	100	98.611	99.548	25.123	100	97.0445	31.3355	20.0002	12.4204	62.6558	27.3606	22.332	31.655	15.1943	32.3263	2.03702	13.765	31.003	26.617	17.778	32.5582	14.0959	21.348	4.61173	33.4306	27.3225	10.1215	14.1753	8.58898	21.1036	1.13486	8.9656	10.101	39.1753	31.0345	33.7206	23.6029
GCF_000217435.1	100	100	99.726	100	99.696	99.625	98.625	99.697	38.2357	67.1696	91.613	99.242	98.473	98.611	99.548	25.123	100	97.0445	31.3355	16.5082	12.4204	62.6558	27.3606	22.4959	31.655	12.7208	32.3263	5.67005	13.765	31.003	26.617	17.778	31.7147	14.0959	21.348	3.46667	32.571	27.3225	10.1215	14.1753	8.58898	21.1036	1.13486	8.9656	10.101	39.1753	31.0345	36.4369	23.6029
GCF_000941035.1	100	100	100	100	99.696	99.625	98.625	99.697	38.2357	67.1696	92.581	99.242	100	98.611	99.548	25.123	100	97.0445	31.3355	19.9998	12.4204	62.6558	27.3606	22.332	31.655	15.1943	32.3263	2.03702	13.765	31.003	26.617	17.778	32.5582	14.0959	21.348	4.61173	33.4306	27.3225	10.1215	14.1753	8.58898	21.1036	1.13486	8.9656	10.101	39.1753	31.0345	33.7206	23.6029
GCF_000306075.1	100	100	99.726	100	99.696	99.625	98.625	99.697	38.2357	67.1696	91.613	99.242	98.473	98.611	99.548	25.123	100	97.0445	31.3355	16.5082	12.4204	62.6558	27.3606	22.4959	31.655	12.7208	32.3263	2.03702	13.765	31.003	26.617	17.778	31.7147	14.0959	21.348	3.88351	32.571	27.3225	10.1215	14.1753	8.58898	21.1036	1.13486	8.9656	10.101	39.1753	31.0345	36.4369	23.6029
GCF_000306925.1	100	100	99.726	100	99.696	99.625	98.625	99.697	38.2357	67.1696	91.613	99.242	98.473	98.611	99.548	25.123	100	97.0445	31.3355	16.5082	12.4204	62.6558	27.3606	22.4959	31.655	12.7208	32.3263	2.03702	13.765	31.003	26.617	17.778	31.7147	14.0959	21.348	3.88351	32.571	27.3225	10.1215	14.1753	8.58898	21.1036	1.13486	8.9656	10.101	39.1753	31.0345	36.4369	23.6029
GCF_001568045.1	100	100	100	100	99.696	99.625	98.625	99.697	38.2357	67.1696	92.581	99.242	98.473	98.611	99.548	25.123	100	97.0445	31.3355	16.1902	12.4204	62.6558	27.3606	22.4959	31.655	12.7208	32.3263	2.03702	13.765	31.003	26.617	17.778	31.4286	14.0959	21.348	3.88351	32.571	27.3225	10.1215	14.1753	8.58898	21.1036	1.13486	8.9656	10.101	39.1753	31.0345	33.7206	23.6029
GCF_001568525.1	100	100	100	100	99.696	99.625	98.625	99.697	38.2357	67.1696	92.581	99.242	98.473	98.611	99.548	25.123	100	97.0445	31.3355	16.1902	12.4204	62.6558	27.3606	22.4959	31.655	12.7208	32.3263	2.03702	13.765	31.003	26.617	17.778	31.4286	14.0959	21.348	3.88351	32.571	27.3225	10.1215	14.1753	8.58898	21.1036	1.13486	8.9656	10.101	39.1753	31.0345	33.7206	23.6029
GCF_000306155.2	100	99.363	100	98.919	99.088	98.502	98.232	99.697	38.2357	67.1696	91.613	99.621	100	98.611	99.548	25.123	100	97.7835	31.3355	16.1902	12.4204	61.4104	27.3606	22.4959	31.655	15.1943	32.3263	2.03702	13.765	30.6986	26.617	17.7776	31.7147	14.0959	21.7226	3.88351	33.1433	27.3225	10.1215	14.1753	8.58898	14.9154	1.13486	8.9656	10.101	39.1753	31.4178	33.721	23.6029
GCF_000347215.1	95.283	96.815	94.521	97.297	97.872	94.007	96.464	96.364	38.0514	66.792	89.032	95.076	95.3846	97.222	94.57	22.9068	79.096	78.8182	92.5204	91.558	11.465	62.6558	27.1188	22.0035	31.2061	13.2204	32.6286	1.85184	13.765	31.003	26.8656	17.2224	31.9997	14.6275	22.8462	3.88351	33.1429	27.3225	12.1458	13.9174	7.97553	21.1042	6.08467	6.91823	4.25922	39.1753	31.8003	33.588	22.6705
GCF_000243655.2	95.283	96.815	94.521	97.297	97.872	94.007	96.464	96.364	38.0514	66.792	89.032	95.076	95.3846	97.222	94.57	22.9068	79.096	78.8182	92.5204	91.558	11.465	62.6558	27.1188	22.0035	31.2061	13.2204	32.6286	1.85184	13.765	31.003	26.8656	17.2224	31.9997	14.6275	22.8462	3.88351	33.1429	27.3225	12.1458	13.9174	7.97553	21.1042	1.06808	6.91823	4.25922	39.1753	31.8003	33.588	22.6705
GCF_000347155.1	100	99.363	99.452	100	99.088	98.876	98.428	99.697	38.2357	67.1696	93.871	99.621	100	98.611	99.548	56.1225	54.598	64.9384	80.3871	16.5082	12.4204	62.6558	27.8195	22.4959	31.655	15.1943	32.3263	6.17287	13.765	26.7481	26.617	17.778	31.7143	14.0959	21.7226	3.88351	32.8568	27.3225	10.1215	14.1753	8.58898	14.5761	1.13486	8.9656	10.101	9.95842	31.0345	33.7206	23.6029
GCF_001567945.1	100	99.363	99.726	100	99.088	98.876	98.428	99.697	38.0517	67.1696	93.871	99.621	100	98.611	99.548	56.1225	54.598	64.9384	80.3871	16.5082	12.4204	62.6558	27.8195	22.4959	31.655	15.1943	32.0241	2.03702	13.765	26.7481	26.617	17.778	31.7143	14.0959	21.7226	3.88351	32.8568	27.3225	10.1215	14.1753	8.58898	14.5761	1.13486	8.9656	10.101	9.95842	31.0345	33.7206	23.6029
GCF_001569065.1	100	99.363	99.726	100	99.088	98.876	98.428	99.697	38.0517	67.1696	93.871	99.621	100	98.611	99.548	56.1225	54.598	64.9384	80.3871	16.5082	12.4204	62.6558	27.8195	22.4959	31.655	15.1943	32.0241	2.03702	13.765	26.7481	26.617	17.778	31.7143	14.0959	21.7226	3.88351	32.8568	27.3225	10.1215	14.1753	8.58898	14.5761	1.13486	8.9656	10.101	9.95842	31.0345	33.7206	23.6029
GCF_000216355.1	100	99.363	99.452	100	99.088	98.876	98.428	99.697	38.2357	67.1696	93.871	99.621	100	98.611	99.548	56.1225	54.598	64.9384	80.3871	16.5082	12.4204	62.6558	27.8195	22.4959	31.655	15.1943	32.3263	2.03702	13.765	26.7481	26.617	17.778	31.7143	14.0959	21.7226	3.88351	32.8568	27.3225	10.1215	14.1753	8.58898	14.5761	1.13486	8.9656	10.101	9.95842	31.0345	33.7206	23.6029
GCF_000243635.1	100	99.363	99.452	100	99.088	98.876	98.428	99.697	38.2357	67.1696	93.871	99.621	100	98.611	99.548	56.1225	54.598	64.9384	80.3871	16.5082	12.4204	62.6558	27.8195	22.4959	31.655	15.1943	32.3263	2.03702	13.765	26.7481	26.617	17.778	31.7143	14.0959	21.7226	3.88351	32.8568	27.3225	10.1215	14.1753	8.58898	14.5761	1.13486	8.9656	10.101	9.95842	31.0345	33.7206	23.6029
GCF_000343025.1	100	99.363	99.452	100	99.088	98.876	98.428	99.697	38.2357	67.1696	93.871	99.621	100	98.611	99.548	56.1225	54.598	64.9384	80.3871	16.5082	12.4204	62.6558	27.8195	22.4959	31.655	15.1943	32.3263	2.03702	13.765	26.7481	26.617	17.778	31.7143	14.0959	21.7226	3.88351	32.8568	27.3225	10.1215	14.1753	8.58898	14.5761	1.13486	8.9656	10.101	9.95842	31.0345	33.7206	23.6029
GCF_000343345.1	100	99.363	99.452	100	99.088	98.876	98.428	99.697	38.2357	67.1696	93.871	99.621	100	98.611	99.548	56.1225	54.598	64.9384	80.3871	16.5082	12.4204	62.6558	27.8195	22.4959	31.655	15.1943	32.3263	2.03702	13.765	26.7481	26.617	17.778	31.7143	14.0959	21.7226	3.88351	32.8568	27.3225	10.1215	14.1753	8.58898	14.5761	1.13486	8.9656	10.101	9.95842	31.0345	33.7206	23.6029
GCF_000343555.1	95.283	96.497	94.247	96.757	97.872	94.007	96.267	96.364	38.0514	66.792	89.032	94.697	95.3846	97.222	95.023	56.1225	54.598	64.9384	80.11	91.234	11.465	62.6558	28.0875	22.1674	31.2061	13.2204	32.6286	1.85184	13.765	31.003	26.8656	17.2224	31.9997	14.6275	22.8462	3.88351	33.1429	27.3225	12.1458	13.9174	7.97553	21.1042	1.13486	3.00749	4.25922	39.1753	31.8003	36.4369	22.6705
GCF_000246335.1	95.283	96.497	94.247	96.757	97.872	94.007	96.267	96.364	38.0514	66.792	89.032	94.697	95.3846	97.222	95.023	56.1225	54.598	64.9384	80.11	91.234	11.465	72.3409	28.0875	22.1674	31.2061	13.2204	32.6286	1.85184	13.765	31.003	26.8656	17.2224	31.9997	14.6275	22.8462	3.88351	33.1429	27.3225	12.1458	13.9174	7.97553	21.1042	1.13486	3.00749	4.25922	39.1753	31.8003	36.4369	22.6705
GCF_000342725.1	95.283	96.497	94.247	96.757	97.872	94.007	96.267	96.364	38.0514	66.792	89.032	94.697	95.3846	97.222	95.023	56.1225	54.598	64.9384	80.11	91.234	11.465	62.6558	28.0875	22.1674	31.2061	13.2204	32.6286	1.85184	13.765	31.003	26.8656	17.2224	31.9997	14.6275	22.8462	3.88351	33.1429	27.3225	12.1458	13.9174	7.97553	21.1042	1.13486	3.00749	4.25922	39.1753	31.8003	36.4369	22.6705
GCF_000772835.2	95.283	96.497	94.247	96.757	97.872	94.007	96.267	96.364	38.0514	66.792	89.032	94.697	95.3846	97.222	95.023	56.1225	54.598	64.9384	80.11	91.234	11.465	62.6558	28.0875	22.1674	31.2061	13.2204	32.6286	1.85184	13.765	31.003	26.8656	17.2224	31.9997	14.6275	22.8462	3.88351	33.1429	27.3225	12.1458	13.9174	7.97553	21.1042	1.13486	3.00749	4.25922	38.6601	31.8003	36.4369	22.6705
GCF_015318565.1	100	99.363	99.452	100	99.088	98.876	98.428	99.697	38.2357	67.1696	93.871	99.621	100	98.611	99.548	56.1225	54.598	64.9384	80.3871	16.5082	12.4204	62.6558	27.8195	22.4959	31.655	15.1943	32.3263	2.03702	13.765	26.7481	26.617	17.778	31.7143	14.0959	21.7226	4.01004	32.8568	27.3225	10.1215	14.1753	8.58898	14.5761	1.13486	8.9656	10.101	9.95842	31.0345	33.7206	23.6029
GCF_001568935.1	100	99.363	99.452	100	99.088	98.876	98.428	99.697	38.2357	67.1696	93.871	99.621	100	98.611	99.548	56.1225	54.598	64.9384	80.3871	16.5082	12.4204	62.6558	27.8195	22.4959	31.655	15.1943	32.3263	2.03702	13.765	26.7481	26.617	17.778	31.7143	14.0959	21.7226	3.88351	32.8568	27.3225	10.1215	14.1753	8.58898	14.5761	1.13486	8.9656	10.101	9.95842	31.0345	33.7206	23.6029
GCF_001969075.1	100	99.363	99.452	100	99.088	98.876	98.428	99.697	38.2357	67.1696	93.871	99.621	100	98.611	99.548	56.1225	54.598	64.9384	80.3871	16.5082	12.4204	62.6558	27.8195	22.4959	31.655	15.1943	32.3263	2.03702	13.765	26.7481	26.617	17.778	31.7143	14.0959	21.7226	3.88351	32.8568	27.3225	10.1215	14.1753	8.58898	14.5761	1.13486	8.9656	10.101	9.95842	31.0345	33.7206	23.6029
GCF_022819425.1	100	94.268	90.959	95.676	96.353	94.757	95.49	96.364	38.2351	67.5471	88.387	95.833	92.3074	92.8572	94.57	24.1375	79.096	80.0496	91.9666	87.338	10.828	60.4836	27.3179	21.7255	30.4966	16.2545	32.6286	8.88892	13.765	30.6991	26.8656	18.0329	32.5713	14.8936	19.1014	3.91199	33.1425	27.0492	10.931	14.175	8.58898	20.6081	1.13486	6.52923	4.25922	39.1753	30.6511	37.2472	23.6029
GCF_000216255.2	99.057	94.268	90.685	96.216	96.96	94.757	95.294	96.061	38.0514	67.9247	85.484	95.455	92.3074	93.056	93.665	24.1375	79.096	80.542	91.9666	87.338	32.1841	60.4836	27.0678	21.7255	30.4966	15.1943	32.6286	8.88892	13.765	30.6987	26.8656	16.9401	32.2855	15.4253	19.1014	3.91199	33.4283	26.7759	10.931	13.9174	8.58898	20.6081	1.13486	3.00749	4.25922	39.1753	31.0345	34.4957	22.9818
GCF_024526015.1	95.283	96.497	97.808	100	99.696	99.625	98.625	99.394	37.684	66.792	89.355	99.242	98.473	98.611	100	25.123	99.429	96.7978	31.8801	19.9998	12.4204	62.2404	27.3606	22.0035	31.9146	13.4274	32.3263	1.85184	13.765	31.003	26.8656	17.7776	32.5582	14.6275	21.348	3.88351	33.4306	27.3225	12.1458	14.4329	7.97553	21.1042	1.13486	3.00746	4.25922	39.6904	32.1837	33.3334	22.9817
GCF_000246675.1	95.283	96.497	98.63	100	99.392	99.251	98.625	99.394	37.684	66.792	89.355	99.242	98.473	98.611	100	25.123	99.429	96.7978	31.8801	20.0002	12.4204	62.2404	27.3606	22.0035	31.9146	13.4274	32.3263	1.85184	13.765	31.003	26.8656	17.7776	32.5582	14.6275	21.7227	3.88351	33.4306	27.3225	12.1458	14.4332	7.97553	21.1042	1.13486	3.00746	4.25922	39.6904	32.1837	33.3334	22.9817
GCF_000346655.1	100	94.268	90.685	95.676	96.353	95.131	95.49	96.364	38.2351	67.5471	88.387	95.833	92.3074	92.8572	94.57	24.1375	79.096	80.0496	91.9666	87.338	10.828	60.4836	27.3179	21.7255	30.4966	16.2545	32.6286	8.88892	13.765	30.6991	26.8656	17.4862	32.5713	14.8936	19.1014	3.91199	33.1425	27.0492	10.931	14.175	8.58898	14.865	1.13486	6.57441	4.25922	39.1753	30.6511	37.2472	22.9818
GCF_001568845.1	100	100	99.726	100	99.696	99.251	98.625	99.394	38.2357	67.1696	92.258	99.621	100	97.917	99.548	25.123	100	98.0292	31.3355	16.1902	12.4204	60.2409	27.3606	22.4959	31.655	15.1943	32.3263	6.17287	13.765	31.003	26.617	17.2224	31.7143	14.0959	21.7227	3.88351	32.8568	27.3225	10.1215	14.1753	8.58898	14.5761	1.13486	8.9656	10.101	12.3854	31.0345	36.4369	23.6029
GCF_000243915.1	95.283	96.497	94.521	96.757	98.176	98.127	98.625	99.394	37.684	66.792	89.355	99.242	98.473	98.611	100	25.123	99.429	96.7978	31.8801	20.0002	12.4204	62.2404	27.3606	22.0035	31.9146	13.4274	32.3263	1.85184	13.765	30.6987	26.8656	17.7776	32.5582	14.6275	20.9734	3.88351	33.4306	27.3225	12.1458	14.4332	7.97553	21.1042	1.13486	3.00746	4.25922	39.6904	32.1837	33.3334	22.9817
GCF_000347235.1	95.283	96.497	94.521	96.757	98.176	94.382	96.464	96.364	38.0514	66.792	89.032	95.076	95.3846	96.528	95.475	22.9068	79.096	78.5716	92.5204	91.558	12.4204	62.6558	27.1188	22.1674	31.9146	13.4274	32.6286	1.85184	13.3603	31.3074	26.8656	17.2224	31.429	14.6275	19.1014	3.88351	32.5719	27.3225	11.7408	14.1751	7.97553	21.1042	1.06808	3.00749	4.25922	39.6904	31.4178	33.3334	22.9817
GCF_022819445.1	99.057	94.586	90.959	95.676	96.353	94.757	95.294	96.061	38.0514	67.9247	85.484	95.833	92.3074	91.667	93.665	24.1375	79.096	80.542	91.9666	87.338	10.828	60.4836	27.0678	21.7255	30.4966	15.1943	32.6286	8.88892	13.765	30.6991	26.8656	16.9401	32.2861	14.8936	19.1014	3.91199	33.4283	26.7759	10.931	13.9174	8.58898	20.6081	1.13486	3.00749	4.25922	39.1753	31.0345	34.4963	22.9818
GCF_001401895.1	95.283	96.497	94.247	96.757	97.872	94.007	96.267	96.364	38.0514	66.792	89.032	94.697	95.3846	97.222	95.023	54.6425	54.598	64.9384	80.11	91.234	11.465	62.6558	28.0875	22.1674	31.2061	13.2204	32.6286	1.85184	13.765	31.003	26.8656	17.2224	31.9997	14.6275	22.8462	3.88351	33.1429	27.3225	12.1458	13.9174	7.97553	21.1042	1.13486	3.00749	4.25922	38.6601	31.8003	36.4369	22.6705
GCF_022819715.1	99.057	94.268	90.959	96.216	96.96	94.757	95.294	96.061	83.7379	92.4528	87.419	95.833	92.3074	93.056	93.665	25.743	45.4019	37.2594	81.7174	17.1431	32.1841	60.4836	36.0773	21.7255	30.4966	15.1943	32.0241	8.88892	13.765	30.6987	26.8656	16.9401	39.0803	14.8936	19.1014	3.91199	33.6211	26.6172	10.931	13.9174	8.58898	14.865	1.13486	3.00749	4.44449	39.1753	31.0345	34.4957	22.9818
GCF_000244775.1	99.057	94.268	90.685	96.216	96.96	94.757	95.294	96.061	83.7379	92.4528	87.419	95.833	92.3074	93.056	93.665	25.743	45.4019	37.2594	81.7174	17.1431	32.1841	60.4836	36.0773	21.7255	30.4966	14.8412	32.0241	8.88892	13.3603	30.6987	26.8656	16.9401	39.0803	14.8936	19.1014	3.91199	33.6211	26.6172	10.1215	13.9174	8.58898	14.865	1.13486	3.00749	4.25922	39.1753	31.4178	37.2472	22.9818
GCF_002018105.1	95.283	95.541	94.247	96.757	97.568	94.382	96.464	96.364	36.8327	66.4154	89.355	94.697	95.3846	96.528	95.475	56.2825	55.172	64.9384	80.11	91.234	11.465	62.6558	27.845	22.0035	31.2061	13.4274	32.6286	1.85184	13.765	30.6986	26.8656	17.2224	31.7139	14.8936	19.1014	3.88351	32.8569	27.3225	12.1458	13.6597	7.97553	21.1042	1.06808	3.00749	4.25922	39.1753	31.8003	36.4369	9.61543
GCF_001568325.1	98.113	94.268	91.781	96.757	94.833	94.382	94.706	96.061	89.405	93.939	93.548	95.455	85.3851	88.889	92.76	25.8068	47.1266	37.5	81.4405	17.1431	11.7834	62.6607	36.0773	21.7255	31.2061	14.8648	32.3263	1.85184	13.765	31.3071	26.8656	16.9401	32.7582	14.8936	22.8462	3.48525	35.6319	26.6172	10.931	14.175	8.58898	12.9498	1.13486	3.00295	9.76435	17.9639	30.385	38.76	22.6705
GCF_000306555.1	95.283	96.497	94.521	97.297	97.872	94.007	96.267	96.364	38.0514	66.792	89.032	94.697	95.3846	97.222	94.57	23.0202	79.096	79.2084	31.8801	21.6325	11.465	62.6558	30.5086	22.1674	31.2061	13.4274	32.6286	1.85184	13.765	31.003	26.8656	17.2224	32.5578	14.6275	22.8462	3.88351	33.1397	27.3225	12.1458	13.9174	7.97553	21.1042	1.13486	6.91823	4.25922	39.1753	31.8003	36.4369	22.6705
GCF_000243615.1	95.283	96.815	94.521	97.297	97.872	93.633	96.267	96.364	38.0514	66.792	89.032	95.076	95.3846	97.222	95.023	23.0202	78.5315	79.2084	31.8801	10.577	11.465	62.6558	30.5086	22.1674	31.2061	13.2204	32.6286	1.85184	13.765	31.003	26.8656	17.2224	31.9997	14.6275	22.8462	3.88351	33.4289	27.3225	12.1458	13.9174	7.97553	21.1042	6.08467	3.00749	4.25922	39.1753	31.8003	36.4369	22.6705
GCF_000347015.1	95.283	96.815	94.521	97.297	97.872	93.633	96.267	96.364	38.0514	66.792	89.032	95.076	95.3846	97.222	95.023	23.0202	78.5315	79.2084	31.8801	10.577	11.465	62.6558	30.5086	22.1674	31.2061	13.2204	32.6286	1.85184	13.765	31.003	26.8656	17.2224	31.9997	14.6275	22.8462	3.88351	33.4289	27.3225	12.1458	13.9174	7.97553	21.1042	6.08467	3.00749	4.25922	39.1753	31.8003	36.4369	22.6705
GCF_026410865.1	95.283	96.497	94.521	97.297	97.872	93.633	96.267	96.364	38.0514	66.792	89.032	95.076	95.3846	97.222	95.023	23.0202	78.5315	79.2084	31.8801	10.577	11.465	62.6558	30.5086	22.1674	31.2061	13.2204	32.6286	1.85184	13.765	31.003	26.8656	17.2224	31.9997	14.6275	22.8462	3.91199	33.4289	27.3225	12.1458	13.9174	7.97553	21.1042	6.08467	3.00749	4.25922	39.1753	31.8003	36.4369	22.6705
GCF_030053735.1	95.283	96.497	94.521	97.297	97.872	93.633	96.267	96.364	38.0514	66.792	89.032	95.076	95.3846	97.222	95.023	23.0202	78.5315	79.2084	31.8801	10.577	11.465	62.6558	30.5086	22.1674	31.2061	13.2204	32.6286	1.85184	13.765	31.003	26.8656	17.2224	31.9997	14.6275	22.8462	3.91199	33.4289	27.3225	12.1458	13.9174	7.97553	21.1042	6.08467	3.00749	4.25922	39.1753	31.8003	36.4369	22.6705
GCF_963556375.1	95.283	96.497	94.521	97.297	97.872	93.633	96.267	96.364	38.0514	66.792	89.032	94.697	95.3846	97.222	95.023	23.0202	78.5315	78.9605	31.8801	10.577	11.465	62.6558	30.5086	22.1674	31.2061	13.2204	32.6286	1.85184	13.765	31.003	26.8656	17.2224	31.9997	14.6275	22.8462	3.88351	33.4289	27.3225	12.1458	14.4771	7.97553	21.1042	6.08467	3.00749	4.25922	39.1753	31.8003	36.4369	22.6705
GCF_963556435.1	95.283	96.497	94.521	97.297	97.872	93.633	96.267	96.364	38.0514	66.792	89.032	94.697	95.3846	97.222	95.023	23.0202	78.5315	78.9605	31.8801	10.577	11.465	62.6558	30.5086	22.1674	31.2061	13.2204	32.6286	1.85184	13.765	31.003	26.8656	17.2224	31.9997	14.6275	22.8462	3.88351	33.4289	27.3225	12.1458	14.4771	7.97553	21.1042	6.08467	3.00749	4.25922	39.1753	31.8003	36.4369	22.6705
GCF_001569165.1	99.057	94.268	90.959	96.216	96.96	94.757	95.294	96.061	38.0514	67.9247	85.161	95.455	92.3074	93.056	93.665	24.1375	79.096	80.542	91.9666	87.338	10.828	59.6771	26.817	21.7255	30.4966	15.1943	32.6286	8.88892	13.3603	30.6987	26.8656	16.9401	32.5652	15.4253	19.1014	12.0418	33.7173	27.0492	10.1215	13.9174	8.58898	20.6082	1.13486	3.00749	9.42769	11.3637	31.0345	34.4963	22.3604
GCF_022820235.1	99.057	94.268	90.959	96.216	96.96	94.757	95.098	96.061	38.0514	67.9247	85.161	95.455	92.3074	93.056	93.665	24.1375	79.096	80.542	91.9666	87.338	10.828	59.6771	26.817	21.7255	30.4966	15.1943	32.6286	8.88892	13.3603	30.6987	26.8656	16.9401	32.5652	15.4253	19.1014	12.0418	33.7173	27.0492	10.1215	13.9174	8.58898	20.6082	1.13486	3.00749	9.42769	11.3637	31.0345	34.4963	22.3604
GCF_001569225.1	99.057	94.268	90.137	96.216	96.96	94.757	95.294	96.061	83.7379	92.4528	87.742	95.833	92.3074	93.056	93.665	25.743	45.4019	37.2594	81.9943	17.1431	34.1465	60.9446	36.3193	21.7255	30.4966	16.2545	32.6286	8.88892	13.3603	30.6987	26.8656	16.9401	39.0803	14.8936	19.1014	3.91199	33.6211	26.6172	10.1215	13.9174	8.58898	20.2702	1.13486	3.00749	3.14773	13.5134	31.0345	34.4963	22.3604
GCF_000244515.1	95.283	96.497	94.521	97.297	97.872	93.633	96.267	96.364	38.0514	66.792	89.032	95.076	95.3846	97.222	95.023	23.0202	78.5315	79.2084	31.8801	10.577	11.465	62.6558	30.5086	22.1674	31.2061	13.2204	32.6286	1.85184	13.765	31.003	26.8656	17.2224	31.9997	14.6275	22.8462	3.88351	33.4289	27.3225	12.1458	13.9174	7.97553	21.1042	6.08467	3.00749	4.25922	9.54353	31.8003	36.4369	22.6705
GCF_000246155.1	95.283	96.497	94.521	97.297	97.872	93.633	96.267	96.364	38.0514	66.792	89.032	95.076	95.3846	97.222	95.023	23.0202	78.5315	79.2084	31.8801	10.577	11.465	62.6558	30.5086	22.1674	31.2061	13.2204	32.6286	1.85184	13.765	31.003	26.8656	17.2224	31.9997	14.6275	22.8462	3.88351	33.4289	27.3225	12.1458	13.9174	7.97553	21.1042	6.08467	3.00749	4.25922	9.54353	31.8003	36.4369	22.6705
GCF_000246175.1	95.283	96.497	94.521	97.297	97.872	93.633	96.267	96.364	38.0514	66.792	89.032	95.076	95.3846	97.222	95.023	23.0202	78.5315	79.2084	31.8801	10.577	11.465	62.6558	30.5086	22.1674	31.2061	13.2204	32.6286	1.85184	13.765	31.003	26.8656	17.2224	31.9997	14.6275	22.8462	3.88351	33.4289	27.3225	12.1458	13.9174	7.97553	21.1042	6.08467	3.00749	4.25922	9.54353	31.8003	36.4369	22.6705
GCF_001569215.1	99.057	94.904	90.959	96.757	95.441	95.131	94.51	96.061	89.405	93.939	93.548	94.301	92.3074	92.1426	94.118	25.8068	47.1266	37.5	81.4405	17.1431	11.7834	62.6607	36.3193	21.7255	31.2061	14.8648	32.0241	1.85184	13.765	30.3956	26.8656	16.9401	32.7582	13.83	22.4721	3.46667	35.6319	26.6172	10.931	14.175	8.58898	12.9498	1.13486	3.00297	9.76435	17.9639	30.385	38.76	22.6705
GCF_000346895.1	95.283	95.541	94.521	96.757	97.872	94.382	96.267	96.364	38.0514	66.4154	89.355	95.076	95.3846	97.222	95.475	23.3992	79.096	87.438	31.8801	10.577	11.465	20.0837	30.5086	22.1674	31.2061	13.4274	32.3263	1.85184	13.765	31.003	26.8656	17.2224	31.7139	14.8936	19.1014	3.88351	33.7144	27.3225	12.1458	13.6597	7.97553	21.1042	1.06808	3.00749	4.25922	39.1753	31.8003	36.4369	22.6705
GCF_000306255.2	98.113	94.268	91.781	96.757	94.833	94.382	94.706	96.061	89.405	93.939	93.548	95.455	85.3851	88.889	92.76	25.8068	47.1266	37.5	81.4405	17.1431	11.7834	62.6607	36.0773	21.7255	31.2061	14.8648	32.3263	1.85184	13.765	31.3071	26.8656	16.9401	32.7582	14.8936	22.8462	3.48525	35.6319	26.6172	10.931	14.175	8.58898	12.9498	1.13486	3.00295	9.76435	17.9639	30.385	38.76	22.6705
GCF_000243695.2	95.283	96.815	94.521	96.757	97.872	94.007	96.267	96.364	38.0514	66.792	89.032	95.076	95.3846	97.222	94.57	56.3778	54.598	64.9384	80.11	91.234	11.465	63.0703	27.845	22.1674	31.2061	13.2204	32.6286	1.85184	13.765	31.003	26.8656	17.2224	31.9997	14.3614	22.8462	3.88351	33.4289	27.3225	12.1458	13.9174	7.97553	21.1042	1.13486	3.00749	4.25922	9.54353	31.8003	36.4369	22.6705
GCF_001567745.1	100	100	99.726	100	98.784	100	99.214	100	100	100	97.419	99.621	100	100	100	24.3181	45.3492	37.4097	97.7844	96.429	12.4204	62.6558	40.6654	22.4959	9.85905	15.1943	32.3263	2.03702	13.765	30.6986	26.617	17.778	31.7147	14.0959	21.3487	3.88351	32.571	27.3632	10.1215	14.1753	8.58898	21.1036	1.13486	8.9656	10.101	39.1753	31.0345	34.1089	23.913
GCF_002018145.1	95.283	96.497	94.521	97.297	97.872	93.633	96.071	96.364	38.0514	66.792	89.032	95.076	95.3846	97.222	95.023	23.0202	78.5315	79.2084	31.8801	10.577	11.465	62.6558	30.5086	22.1674	31.2061	13.2204	32.6286	1.85184	13.765	31.003	26.8656	17.2224	31.9997	14.6275	22.8462	3.88351	33.4289	27.3225	12.1458	14.4771	7.97553	21.1042	6.08467	3.00749	4.25922	39.1753	31.8003	36.4369	22.6705
GCF_000243855.1	95.283	96.497	94.521	97.297	97.872	93.633	96.071	96.364	38.0514	66.792	89.032	95.076	95.3846	97.222	95.023	23.0202	78.5315	79.2084	31.8801	10.577	11.465	62.6558	30.5086	22.1674	31.2061	13.2204	32.6286	1.85184	13.765	31.003	26.8656	17.2224	31.9997	14.6275	22.8462	3.88351	33.4289	27.3225	12.1458	13.9174	7.97553	21.1042	6.08467	3.00749	4.25922	39.1753	31.8003	36.4369	22.6705
GCF_000350605.1	99.057	94.268	90.685	96.216	96.96	94.757	95.294	96.061	83.7379	92.4528	87.419	95.833	92.3074	93.056	93.665	25.743	45.4019	37.2594	81.7174	17.1431	34.1465	60.4836	36.0773	21.7255	30.4966	15.1943	32.6286	8.88892	13.765	30.6987	26.8656	16.9401	39.0803	14.8936	19.1014	3.91199	33.6211	26.6172	10.931	13.9174	8.58898	20.6081	1.13486	3.00749	4.44449	17.9639	30.7984	34.4963	22.9818
GCF_000246295.1	95.283	96.815	94.521	97.297	97.872	93.633	96.267	96.364	38.0514	66.792	89.032	95.076	95.3846	97.222	95.023	23.0202	78.5315	79.2084	31.8801	10.577	11.465	62.6558	30.5086	22.1674	31.2061	13.2204	32.6286	1.85184	13.765	31.003	26.8656	17.2224	31.9997	14.6275	22.8462	3.88351	33.4289	27.3225	12.1458	13.9174	7.97553	21.1042	6.08467	3.00749	4.25922	39.1753	31.8003	36.4369	22.6705
GCF_001569205.1	100	94.268	90.685	96.216	96.353	94.757	95.294	96.061	83.7379	92.4528	87.419	95.833	92.3074	93.056	93.665	25.743	45.4019	37.2594	81.7174	17.1431	10.828	60.9446	36.0773	21.7255	30.4966	15.1943	32.0241	8.88892	13.765	31.0031	26.8656	14.2224	39.0803	14.8936	19.1014	3.48525	33.6211	26.1192	10.931	13.9174	8.58898	20.6084	1.13486	3.00749	9.42769	17.9639	30.7984	34.4963	22.9818
GCF_022439735.1	99.057	94.586	91.233	96.216	94.529	94.382	94.706	96.061	70.13	93.561	92.581	96.212	92.3074	92.1426	94.57	25.5581	45.9768	37.019	80.8867	17.1431	10.828	61.8022	36.3193	21.7255	31.9146	14.8648	32.3263	1.85184	13.765	30.6991	26.8656	16.9401	32.7582	14.8936	22.8462	3.46667	35.6319	26.6172	10.931	14.175	8.58898	12.9498	1.13486	3.00295	9.42769	14.3539	31.5382	35.7694	22.6705
GCF_030023785.1	93.396	89.969	83.836	94.595	93.3135	89.513	88.2124	92.121	38.7872	67.5471	85.161	90.152	90.7694	83.448	89.593	25.1853	77.4014	79.2591	25.6131	17.7779	10.6583	19.4175	2.48966	21.3038	28.671	15.5933	31.8181	1.33984	13.008	87.295	63.7753	50	32.0001	59.459	38.7928	3.66751	33.7144	28.9621	10.1627	13.9173	8.2525	21.4285	28.4555	33.0886	6.08371	22.7778	31.4607	32.5586	21.4287
GCF_001569045.1	100	99.363	99.726	100	99.088	98.876	98.428	99.697	38.0517	67.1696	93.871	99.621	100	98.611	99.548	16.3766	24.2936	18.3049	31.3355	16.5082	12.4204	62.6558	11.8921	41.9476	31.655	15.1943	32.0241	2.03702	13.765	26.7481	26.617	17.778	31.9274	14.0959	21.7226	3.46667	29.8193	27.3225	10.1215	14.1753	8.58898	14.5761	1.13486	8.9656	10.101	9.95842	10.7528	36.4369	23.6029
GCF_000246315.1	100	100	100	99.459	99.392	99.251	98.428	99.697	100	100	100	97.727	100	97.917	99.095	24.3181	45.3492	37.4097	97.7844	15.8728	12.4204	62.6558	40.6654	22.4959	3.62322	12.7208	32.3263	2.03702	13.765	31.003	26.617	17.778	31.7147	14.0959	21.7226	3.88351	32.571	27.3632	10.1215	14.1753	8.58898	14.5761	1.13486	8.9656	10.101	15.837	31.0345	34.1089	23.6029
GCF_001542585.1	100	100	100	99.459	99.392	99.251	98.428	99.697	100	100	100	97.727	100	97.917	99.095	24.3181	45.3492	37.4097	97.7844	15.8728	12.4204	62.6558	40.6654	22.4959	3.62322	12.7208	32.3263	2.03702	13.765	31.003	26.617	17.778	31.7147	14.0959	21.7226	3.88351	32.571	27.3632	10.1215	14.1753	8.58898	14.5761	1.13486	8.9656	10.101	15.837	31.0345	34.1089	23.6029
GCF_001542605.1	100	100	100	99.459	99.392	99.251	98.428	99.697	100	100	100	97.727	100	97.917	99.095	24.3181	45.3492	37.4097	97.7844	15.8728	12.4204	62.6558	40.6654	22.4959	3.62322	12.7208	32.3263	2.03702	13.765	31.003	26.617	17.778	31.7147	14.0959	21.7226	3.88351	32.571	27.3632	10.1215	14.1753	8.58898	14.5761	1.13486	8.9656	10.101	15.837	31.0345	34.1089	23.6029
GCF_001010765.1	100	100	100	99.459	99.392	99.251	98.428	99.697	100	100	100	97.727	100	97.917	99.095	24.3181	45.3492	37.4097	97.7844	15.8728	12.4204	62.6558	40.6654	22.4959	3.62322	12.7208	32.3263	2.03702	13.765	31.003	26.617	17.778	31.7147	14.0959	21.7226	3.88351	32.571	27.3632	10.1215	14.1753	8.58898	14.5761	1.13486	8.9656	10.101	15.837	31.0345	34.1089	23.6029
GCF_000343415.1	100	100	100	99.459	99.392	99.251	98.428	99.697	99.814	100	100	97.727	100	97.917	99.095	24.3181	45.3492	37.4097	97.7844	15.8728	12.4204	62.6558	40.6654	22.4959	3.62322	12.7208	32.3263	2.03702	13.765	31.003	26.617	17.778	31.7147	14.0959	21.7226	3.88351	32.571	27.1142	10.1215	14.1753	8.58898	14.5761	1.13486	8.9656	10.101	15.837	31.0345	34.1089	23.6029
GCF_000343435.1	100	100	100	99.459	99.392	99.251	98.428	99.697	99.814	100	100	97.727	100	97.917	99.095	24.3181	45.3492	37.4097	97.7844	15.8728	12.4204	62.6558	40.6654	22.4959	3.62322	12.7208	32.3263	2.03702	13.765	31.003	26.617	17.778	31.7147	14.0959	21.7226	3.88351	32.571	27.1142	10.1215	14.1753	8.58898	14.5761	1.13486	8.9656	10.101	15.837	31.0345	34.1089	23.6029
GCF_000243755.2	100	100	100	99.459	99.392	99.251	98.428	99.697	100	100	100	97.727	100	97.917	99.095	24.3181	45.3492	37.4097	97.7844	15.8728	12.4204	62.6558	40.4089	22.4959	3.62322	12.7208	32.3263	2.03702	13.765	31.003	26.617	17.778	31.7147	14.0959	21.7226	3.88351	32.571	27.1142	10.1215	14.1753	8.58898	14.5761	1.13486	8.9656	10.101	12.8439	31.0345	34.1089	23.6029
GCF_000246355.1	95.283	96.497	94.521	96.757	97.872	94.007	96.464	96.061	37.8677	66.792	89.032	94.697	95.3846	97.222	95.475	56.3778	54.598	64.9384	80.11	91.234	11.465	62.2404	27.845	22.1674	31.2061	13.2204	32.6286	1.85184	13.765	31.003	26.6167	17.2224	31.7139	14.6275	22.8462	3.91199	32.8569	27.3225	12.1458	13.9174	7.97553	21.1042	6.80278	6.91823	4.25922	12.3854	32.1837	36.4369	22.6705
GCF_015162825.1	90.5665	92.6749	2.76073	95.676	98.176	90.566	25.5195	22.91	6.29633	68.2817	89.796	5.59994	4.05899	16.8832	7.42047	19.1605	23.8888	19.5119	29.3236	17.7775	11.7834	17.2415	7.10065	21.3038	31.4682	12.7208	32.2286	1.21656	87.2246	85.542	64.8853	51.7243	66.7664	61.3987	38.5061	32.5867	37.4255	27.3181	34.3608	13.6598	5.70171	20.4947	26.4046	32.5298	4.25922	6.72279	15.3557	36.5853	12.201
GCF_022820045.1	99.057	93.9488	6.80062	29.2306	30.8568	15.2301	27.3	22.4998	10.0458	37.226	36.2502	1.47651	1.08162	16.8833	7.42047	16.7246	26.8293	18.5807	28.6069	17.1431	32.1841	15.534	1.74272	21.7255	30.4966	16.2545	32.6286	8.88892	42.3073	85.2407	63.8681	53.8835	66.467	62.1767	38.7928	34.4475	40.4191	26.8652	34.6154	13.9174	8.58898	28.3276	4.5502	32.0137	4.25922	11.3637	14.9811	37.2472	22.9818
GCF_022820565.1	99.057	93.9488	6.80062	29.2306	30.8568	15.2301	27.3	22.36	8.08833	37.226	36.2502	1.47651	1.08162	16.8833	15.0944	16.7246	24.8588	18.5807	28.6069	17.1431	10.828	15.534	1.74272	21.7255	30.4966	16.2545	32.6286	8.88892	42.3073	85.2407	63.8681	53.8835	66.168	62.1767	38.7928	35.833	40.1197	26.8652	34.6154	13.9174	8.58898	28.3276	4.5502	32.0137	4.25922	11.3637	14.9811	37.2472	22.9818
GCF_000332435.1	93.396	89.969	83.836	94.595	93.6166	89.513	88.0157	92.424	87.1027	96.212	90.645	91.667	90.7694	82.759	89.14	25.8623	84.971	81.5271	91.4128	89.61	10.6583	19.7479	27.5686	21.1446	28.671	14.1345	31.8181	1.33984	13.008	29.7873	26.3162	18.3333	32.0004	23.1379	18.7266	3.66751	33.429	27.8198	10.1627	13.9173	8.2525	19.0811	28.1298	9.34248	6.08371	22.7778	31.4178	34.5529	21.4287
GCF_000350585.1	99.057	93.3118	6.80062	29.2306	31.1427	21.8748	27.003	22.4998	7.72059	36.8615	36.2502	1.34228	1.08162	16.8833	7.77382	16.725	24.8588	18.5807	28.6069	17.1431	32.1841	16.0193	1.74272	21.7255	30.4966	16.2545	32.6286	8.88892	42.3076	84.0357	63.8681	53.8835	65.868	61.6583	38.5061	32.6482	39.8203	26.6172	34.6154	13.9174	8.58898	20.6081	1.13486	31.8418	4.25922	11.8181	9.69708	37.2472	23.6029
GCF_001981425.1	93.396	89.969	84.11	94.054	93.0094	89.513	92.353	92.727	38.6028	67.5471	85.806	90.909	90.7694	90.972	93.665	24.938	77.966	79.0128	25.6131	17.1429	10.6583	19.7479	26.3926	21.1446	28.671	14.1345	32.1213	1.33984	13.008	30.3952	26.3162	18.3333	31.714	23.1379	18.7266	3.66751	35.1424	28.9621	10.1627	13.9173	8.2525	19.0811	28.2926	9.34248	6.08371	22.7778	31.4178	34.9592	21.4287
GCF_022819565.1	99.057	93.9488	6.80062	29.2306	30.8568	15.2301	27.003	22.36	8.08833	37.226	36.2502	1.47651	1.08162	16.8833	7.42047	16.725	24.8588	18.5807	28.6069	17.1431	10.828	15.534	1.74272	21.7255	30.4966	16.2545	32.6286	8.88892	42.3073	85.2407	63.8681	53.8835	66.467	62.1767	38.7928	34.4475	40.4191	26.6172	34.6154	13.9174	8.58898	28.3276	1.13486	32.0137	4.25922	11.3637	14.9811	37.2472	22.9818
GCF_001981455.1	93.396	89.969	84.11	94.054	93.0094	89.513	92.353	92.727	38.6028	67.5471	85.806	90.909	90.7694	90.972	93.665	24.938	77.966	79.0128	25.6131	17.1429	10.6583	19.7479	26.3926	21.1446	28.671	15.2543	31.8181	1.33984	13.008	30.3952	26.3162	18.3333	31.714	10.3725	18.7266	3.66751	35.1424	28.9621	10.1627	13.9173	8.2525	19.0811	28.2926	9.34248	6.08371	22.7778	31.4178	34.5529	21.4287
GCF_001952675.1	93.396	89.969	84.11	94.054	93.0094	89.513	92.353	92.727	38.6028	67.5471	85.806	90.909	90.7694	90.972	93.665	24.938	77.966	79.0128	25.6131	17.1429	10.6583	19.7479	26.3926	21.1446	28.671	14.1345	32.1213	1.33984	13.008	30.3952	26.3162	18.3333	31.714	23.1379	18.7266	3.66751	35.1424	28.9621	10.1627	13.9173	8.2525	19.0811	28.2926	9.34248	6.08371	22.7778	31.4178	34.9592	21.4287
GCF_022819405.1	99.057	93.9488	6.80062	29.2306	30.8568	15.2301	27.003	19.8798	8.08833	37.226	36.2502	1.47651	1.08162	16.8833	7.42047	16.725	24.8588	18.5807	28.6069	17.1431	10.828	15.534	4.40777	21.7255	30.4966	16.2545	32.6286	8.88892	42.3073	85.2407	63.8681	53.8835	66.467	62.1767	38.7928	34.4475	40.4191	26.6172	34.6154	13.9174	8.58898	28.3276	1.13486	32.0137	4.25922	11.3637	14.9811	37.2472	22.9818
GCF_015163015.1	90.5665	92.6749	2.76073	27.1792	32.3618	16.0921	25.5195	22.91	6.29633	35.7662	38.125	5.59994	4.05899	12.9632	7.42047	19.1605	23.8888	19.5119	29.3236	17.7775	11.7834	17.2415	7.10065	21.3038	31.4682	12.7208	32.2286	1.21656	43.2902	85.542	64.8853	51.7243	66.7664	61.3987	38.5061	32.5867	37.4255	27.3181	35.498	13.6598	100	20.4947	25.6365	32.5298	4.25922	6.72279	15.3557	36.5853	12.201
GCF_003429505.1	90.566	89.0968	10.8527	26.1542	31.7789	13.7931	26.1124	20.7834	5.926	36.4961	37.8125	5.33712	4.76182	17.5324	7.42047	14.5763	23.3336	18.815	29.8248	18.7305	11.5264	17.2415	2.48966	21.4625	30.0701	15.9324	33.1321	1.22102	40.5979	84.6382	64.6312	51.2312	67.0662	60.8813	38.5061	34.1668	37.4248	27.0672	33.3337	13.6598	9.21977	19.3222	28.4555	32.0141	4.25922	7.14279	15.3561	34.1466	21.7388
GCF_015162955.1	90.5665	92.6749	2.76073	27.1792	32.3618	16.0921	25.5195	22.91	6.29633	35.7662	38.125	5.59994	4.05899	16.8832	7.42047	19.1605	23.8888	19.5119	29.3236	17.7775	11.7834	17.2415	7.10065	21.3038	31.4682	12.7208	32.2286	1.21656	43.2902	85.542	64.8853	51.7243	66.7664	61.3987	38.5061	32.5867	37.4255	27.3181	35.498	13.6598	5.70171	20.4947	26.4046	32.5298	4.25922	6.72279	15.3557	36.5853	12.201
GCF_001568295.1	90.5665	92.6749	2.76071	27.1792	32.3618	16.0921	25.5195	22.91	6.29633	35.7662	38.125	5.59994	4.05899	12.9632	7.42047	16.2729	23.8888	19.5119	29.3236	17.7775	11.7834	17.2415	7.10065	21.3038	31.4682	12.7208	32.2286	1.21656	43.2902	85.542	64.8853	51.2312	66.7664	61.3987	38.5061	32.5867	37.4255	27.3181	35.498	13.6598	5.70171	20.4947	28.6184	32.5298	4.25922	6.72279	15.3557	36.9916	12.201
GCF_001569395.1	87.8507	86.7922	83.562	89.8933	92.097	76.779	87.0337	92.727	68.773	93.5845	89.355	92.424	83.846	82.0691	89.593	25.8068	46.5517	37.2593	83.1029	16.8253	11.3208	59.6642	36.0693	20.6679	29.3705	13.8982	33.0306	1.75927	13.8209	30.3952	29.3532	13.8657	31.1424	14.8936	22.8468	3.88355	34.2854	26.6172	4.88162	13.66	9.091	19.3221	1.533	8.68062	4.07411	13.5745	31.7832	32.4428	9.24357
GCF_001568485.1	90.5665	92.994	3.83432	27.1792	32.3618	15.8044	25.5195	22.6007	18.0179	36.1316	37.5	1.22951	0.995037	12.9632	7.42047	13.8981	23.3337	19.1638	29.5743	17.7775	11.7834	17.2415	7.10052	21.4625	31.4682	13.0742	32.2286	1.21656	43.2902	85.8432	64.6312	51.7243	67.6648	61.6583	38.5061	32.5867	38.3231	27.3181	35.498	13.9177	2.25032	20.4947	28.4555	32.5298	4.25922	6.72279	14.6065	36.179	12.201
GCF_000346915.1	93.396	89.969	83.836	94.595	93.3135	89.513	88.2124	92.121	38.7872	67.5471	85.161	90.152	90.7694	83.448	89.593	24.938	77.4014	79.2591	25.6131	17.1429	10.6583	19.7479	25.9079	21.1446	28.671	14.1345	31.8181	1.33984	13.008	30.0908	26.3162	18.3333	31.4289	23.1379	18.7266	3.66751	34	28.9621	10.1627	13.9173	8.2525	19.0811	28.4555	9.34248	6.08371	22.7778	31.0345	32.5586	21.4287
GCF_001022315.1	100	100	100	99.459	99.392	99.251	98.428	99.697	100	100	100	97.727	100	97.917	99.095	24.3181	45.3492	36.678	97.7844	15.8728	12.4204	62.6558	40.6654	22.4959	3.62322	12.7208	32.3263	2.03702	13.765	31.003	26.617	17.778	31.7147	14.0959	21.7226	3.88351	32.571	27.3632	10.1215	14.1753	8.58898	14.5761	1.13486	8.9656	10.101	15.837	31.0345	34.1089	23.6029
GCF_027563495.1	95.283	96.815	94.521	97.297	97.872	93.633	96.267	96.364	3.81888	66.792	89.032	95.076	95.3846	97.222	90.8293	23.0202	78.5315	79.2084	31.8801	10.577	11.465	62.6558	13.5394	22.1674	31.2061	13.2204	32.6286	1.85184	13.765	31.003	26.8656	17.2224	31.9997	14.6275	22.8462	3.88351	33.4289	27.3225	12.1458	13.9174	7.97553	21.1042	1.06808	3.00749	4.25922	39.1753	31.8003	36.4369	22.6705
GCF_001568375.1	93.396	89.6551	83.836	95.135	93.3135	89.139	88.2124	92.121	38.7872	67.5471	84.839	89.773	90.7694	83.448	89.593	25.1853	77.4014	79.2591	25.6131	17.1429	10.6583	19.7479	26.6346	21.1446	28.671	14.1345	31.8181	1.33984	13.008	30.0908	26.3162	18.3333	32.0001	23.1379	18.7266	3.66751	34.8568	28.9621	10.1627	13.9173	8.2525	19.0811	28.2926	9.34248	6.08371	22.7778	31.0345	34.5531	21.4287
GCF_002009825.1	88.679	91.083	3.84612	25.6413	32.3615	16.6665	25.2227	21.3853	17.1173	36.4961	36.5627	1.22783	12.4137	17.5324	13.4884	16.5354	23.333	20.209	29.0722	17.4602	11.1466	19.7479	11.6882	21.4625	29.0777	14.4876	31.9275	1.21804	42.3074	84.9395	61.0687	51.6742	63.964	61.4586	37.6434	33.3333	38.1383	27.5689	35.4704	13.6597	2.48091	19.7883	28.4555	33.3902	7.33499	11.0048	17.2288	35.3663	21.7391
GCF_030287425.1	86.792	90.1894	10.8527	26.1542	33.2357	14.368	25.5195	22.91	5.5555	36.8615	37.1876	13.0176	8.10812	17.5324	7.42047	17.3683	24.4445	22.1053	28.8223	18.4129	11.3924	20.1681	7.90017	21.7804	31.206	17.2881	33.1321	20.2131	43.1621	84.6382	61.3227	50.7174	63.964	61.198	38.5053	31.9509	38.4387	27.8198	35.0426	13.9177	2.29005	20.8481	28.6184	33.0466	2.33647	11.0048	17.2284	35.7728	21.4287
GCF_015162935.1	90.5665	92.6749	2.76073	27.1792	32.3618	16.0921	25.5195	22.91	6.29633	35.7662	38.125	5.59994	4.05899	16.8832	7.42047	19.1605	23.8888	19.5119	29.3236	17.7775	11.7834	17.2415	7.10065	21.3038	31.4682	12.7208	32.2286	1.21656	43.2902	85.542	64.8853	51.7243	66.7664	61.3987	38.5061	32.5867	37.4255	27.3181	35.498	13.6598	5.70171	20.4947	26.4046	32.5298	4.25922	6.72279	15.3557	36.5853	12.201
GCF_015162865.1	90.5665	92.6749	2.76073	27.1792	32.3618	16.0921	25.5195	22.91	6.71941	35.7662	38.125	5.59994	4.05899	16.8832	7.42047	19.1605	23.8888	19.5119	29.3236	17.7775	11.7834	17.2415	7.10065	21.3038	31.4682	12.7208	32.2286	1.21656	43.2902	85.542	64.8853	51.7243	66.7664	61.3987	38.5061	32.5867	37.4255	27.3181	35.498	13.6598	5.70171	20.4947	26.4046	32.5298	4.25922	6.72279	15.3557	36.5853	12.201
GCF_024704545.1	90.5665	92.6749	2.76073	27.1792	32.3618	16.0921	25.5195	22.91	6.29633	35.7662	38.125	5.59994	4.05899	16.8832	7.42047	19.1605	23.8888	19.5119	29.3236	17.7775	11.7834	17.2415	7.10065	21.3038	31.4682	12.7208	32.2286	1.21656	43.2902	85.542	64.8853	51.7243	66.7664	61.3987	38.5061	32.5867	37.4255	27.3181	35.498	13.6598	5.70171	20.4947	27.1678	32.5298	4.25922	6.72279	15.3557	36.5853	12.201
GCF_015162945.1	90.5665	92.6749	2.76073	27.1792	32.3618	16.0921	25.5195	22.91	6.29633	35.7662	38.125	5.59994	4.05899	16.8832	7.42047	19.1605	23.8888	19.5119	29.3236	17.7775	11.7834	17.2415	7.10065	21.3038	31.4682	12.7208	32.2286	1.21656	43.2902	85.542	64.8853	51.7243	66.7664	61.3987	38.5061	32.5867	37.4255	27.3181	35.498	13.6598	5.70171	20.4947	26.4046	32.5298	4.25922	6.72279	15.3557	36.5853	12.201
GCF_015163045.1	90.5665	92.6749	2.76073	27.1792	32.3618	16.0921	25.5195	22.91	6.29633	35.7662	38.125	5.59994	4.05899	16.8832	7.42047	19.1605	23.8888	19.5119	29.3236	17.7775	11.7834	17.2415	7.10065	21.3038	31.4682	12.7208	32.2286	1.21656	43.2902	85.542	64.8853	51.7243	66.7664	61.3987	38.5061	32.5867	37.4255	27.3181	35.498	13.6598	5.70171	20.4947	26.4046	32.5298	4.25922	6.72279	15.3557	36.5853	12.201
GCF_030023925.1	93.396	89.6551	83.836	95.135	93.3135	89.139	88.2124	92.121	1.61748	67.5471	84.839	89.773	90.7694	83.448	89.593	24.0279	77.4014	81.9793	25.6131	17.1429	10.6583	19.7479	26.6346	21.1446	28.671	14.1345	31.8181	1.33984	13.008	30.0908	26.3162	18.3333	32.0001	23.1379	18.7266	3.66751	34.8568	28.9621	10.1627	13.9173	8.2525	19.0811	28.2926	9.34248	6.08371	22.7778	31.0345	34.5529	21.4287
GCF_001568305.1	90.5665	92.6749	2.76073	27.1792	32.3618	16.0921	25.5195	22.91	6.29633	35.7662	38.125	5.59994	4.05899	12.9632	7.42047	19.1605	23.8888	19.5119	29.3236	17.7775	11.7834	17.2415	7.10065	21.3038	31.4682	12.7208	32.2286	1.21656	43.2902	85.542	64.8853	51.7243	66.7664	61.3987	38.5061	32.5867	37.4255	27.3181	35.498	13.6598	5.70171	20.4947	25.6365	32.5298	4.25922	6.72279	15.3557	36.5853	12.201
GCF_001569485.1	90.5665	92.6749	2.76073	27.1792	32.3618	16.0921	25.5195	22.91	6.29633	35.7662	38.125	5.59994	4.05899	12.9632	7.42047	19.1605	23.8888	19.5119	29.3236	17.7775	11.7834	17.2415	7.10065	21.3038	31.4682	12.7208	32.2286	1.21656	43.2902	85.542	64.8853	51.7243	66.7664	61.3987	38.5061	32.5867	37.4255	27.3181	35.498	13.6598	5.70171	20.4947	25.6365	32.5298	4.25922	6.72279	15.3557	36.5853	12.201
GCF_000306455.1	93.396	92.357	3.68095	26.6663	32.1638	14.0806	26.1129	21.9811	1.61748	36.8615	37.1876	1.22951	1.53322	17.5324	13.4884	17.082	21.667	18.4671	28.8223	17.1429	10.828	16.5045	2.48966	21.1446	28.671	14.1345	31.8181	21.2763	43.5893	83.4342	63.7753	50	66.168	61.6583	38.2185	33.1624	40.4191	27.8198	35.0423	13.9173	8.2525	19.0811	28.2926	32.3578	6.08371	22.7778	14.6065	34.5531	21.4287
GCF_000244575.1	93.396	92.357	9.80394	26.6663	32.1638	13.793	26.1129	21.9811	1.61748	36.8615	37.5	1.22951	1.53322	17.5324	13.4884	18.0281	21.667	18.8152	28.8223	17.1429	10.828	16.5045	8.94742	21.1445	28.671	14.1345	31.8181	1.33984	43.5893	83.7345	63.7753	50	66.467	61.6583	38.2185	33.1624	40.7184	27.8198	35.0423	13.9173	8.80837	19.0811	28.2926	32.3578	6.08371	22.7778	14.6065	34.5529	21.4287
GCF_001981505.1	93.396	90.2519	10.8527	26.6663	32.1638	14.3677	26.1129	21.9811	1.61288	36.4961	36.875	1.22951	1.53322	17.5324	13.4884	18.9041	21.667	18.1182	28.5717	17.1429	10.6918	16.5045	2.48966	21.1446	28.671	15.2542	31.8181	1.33984	43.5893	83.7345	63.7753	50	66.168	61.6583	38.2185	33.9329	40.4191	27.5689	34.6154	13.9173	8.2525	19.4347	28.4555	32.3578	6.08371	22.7778	14.6065	34.9592	21.4287
GCF_000244675.1	93.396	92.357	3.68095	26.6663	32.1638	13.793	25.8159	21.9811	1.61748	36.8615	36.875	6.74494	1.53322	17.5324	13.4884	18.0281	21.667	18.4671	28.8223	17.1429	10.828	16.5045	2.48966	21.1446	28.671	14.1345	31.8181	1.33984	43.5893	84.0357	63.7753	50	66.467	61.6583	38.2185	33.9329	40.4191	27.8198	35.0423	13.9173	8.2525	19.0811	28.2926	32.1856	6.08371	22.7778	14.6065	34.5529	21.4287
GCF_001569305.1	93.396	92.357	3.68095	26.6663	32.1638	13.793	26.1129	21.9811	7.72059	36.8615	36.2496	1.22951	1.53322	17.5324	13.4884	14.2375	21.667	18.4671	28.8223	17.7779	10.828	19.4175	2.48966	21.1446	28.671	15.5933	31.8181	1.33984	43.5893	84.0357	63.7753	50	66.168	61.6583	38.2185	32.9923	40.4191	27.8198	33.7606	13.9173	8.2525	19.0811	28.4555	32.1863	6.08371	22.7778	14.6065	34.1466	21.4287
GCF_030024005.1	93.396	92.357	3.68095	26.6663	32.1638	13.793	26.1129	21.9811	1.61748	36.8615	36.5627	1.22951	1.53322	17.5324	13.4884	17.9271	21.667	18.1182	28.8223	17.4601	10.828	18.9319	2.48966	21.1446	28.671	15.5933	31.8181	1.33984	43.5893	83.7345	63.7753	50.4854	66.766	61.3987	38.2185	33.1624	40.7184	27.8198	34.6154	13.9173	8.2525	19.0811	28.2926	32.3578	6.08371	22.7778	14.6065	34.5529	21.4287
GCF_030024155.1	93.396	92.357	3.68095	26.6663	32.1638	13.793	26.1129	21.9811	7.72059	37.226	36.2496	1.22951	1.53322	17.5324	13.4884	13.8981	21.667	18.1182	28.8223	17.7779	10.828	19.4175	2.48966	21.1446	28.671	14.1345	31.8181	1.33984	43.5893	83.7345	63.7753	50	66.766	61.6583	38.7928	32.9923	40.7184	27.8198	33.7606	13.9173	8.2525	19.0811	28.2926	32.3578	6.08371	22.7778	14.6065	34.5529	21.4287
GCF_001569285.1	93.396	92.357	3.68095	26.6663	32.1638	14.0806	25.8159	21.9811	1.61748	36.8615	36.875	1.22951	1.53322	17.5324	13.4884	18.277	21.667	18.4671	28.8223	17.1429	10.828	16.5045	2.48966	21.1446	28.671	14.1345	31.8181	1.33984	43.5893	83.4342	63.5201	50	66.168	61.6583	38.2185	33.1624	40.4191	27.8198	34.6154	13.9173	8.2525	19.0811	28.4555	32.3578	6.08371	22.7778	14.6065	34.5529	21.4287
GCF_030023725.1	93.396	92.357	3.68095	26.6663	32.1638	13.793	26.1129	21.9811	7.72059	36.8615	36.2496	1.22951	1.53322	17.5324	13.4884	13.8981	21.667	18.4671	28.8223	17.4601	10.828	19.4175	2.48966	20.9859	28.671	14.1345	31.8181	1.33984	43.5893	84.0357	63.7753	50	66.766	61.6583	38.7928	32.9923	40.7184	27.8198	33.7606	13.9173	8.2525	19.0811	28.2926	32.3578	6.08371	22.7778	14.6065	34.5529	21.4287
GCF_000332395.2	93.396	90.2519	3.68095	26.6663	32.1638	13.793	26.1129	21.9811	1.61748	36.8615	36.5627	1.22951	1.53322	17.5324	13.4884	17.9271	21.667	18.8152	28.5717	17.4601	10.6918	16.5045	2.48966	21.1446	28.671	15.2543	31.8181	1.33984	43.5893	83.4342	63.7753	50	66.467	61.3987	38.2185	33.1624	40.7184	27.5689	35.0423	13.9173	8.2525	19.0811	28.2926	32.3578	6.08371	22.7778	14.981	34.5529	21.4287
GCF_030023985.1	93.396	92.357	3.68095	26.6663	32.1638	13.793	26.1129	21.9811	7.72059	37.226	36.2496	1.22951	1.53322	17.5324	13.4884	13.8981	21.667	18.1182	28.8223	17.4601	10.828	19.4175	2.48966	20.9859	28.671	14.1345	31.8181	1.33984	43.5893	84.0357	63.7753	50	66.766	61.6583	38.7928	30.4056	40.7184	27.8198	33.7606	13.9173	8.2525	19.0811	28.2926	32.3578	6.08371	22.7778	14.6065	34.5529	21.4287
GCF_002009765.1	95.283	94.0255	9.58254	29.2306	29.5181	24.4726	27.003	22.1873	3.81888	37.226	36.5626	0.852753	3.15789	16.8833	15.1638	17.9663	27.6071	17.5438	31.1718	10.577	12.2642	62.6558	8.46154	22.1674	31.9146	13.4274	32.6286	1.85184	13.765	72.8913	26.8656	17.2224	35.3106	14.6275	29.9578	3.88351	31.9213	27.1142	7.34264	42.3825	7.97553	13.8983	43.2391	24.8725	71.233	12.3854	79.2157	97.211	96.199
GCF_030023695.1	93.396	89.969	83.836	95.135	93.3135	89.139	88.2124	92.121	38.7872	67.5471	85.161	90.152	90.7694	83.448	89.593	20.4442	77.4014	18.4671	25.6131	17.7779	10.6583	19.7479	2.48966	21.1446	28.671	14.1345	31.8181	1.33984	13.008	30.0908	26.3162	18.3333	32.0001	23.1379	18.7266	3.66751	34.8568	28.9621	10.1627	13.9173	8.2525	19.0811	28.2926	9.34248	6.08371	22.7778	31.0345	34.5529	21.4287
GCF_030023815.1	93.396	90.5658	3.68095	26.6663	32.1638	14.0806	25.8159	21.9811	1.61748	36.8615	36.875	3.16836	10.5261	17.5324	13.4884	18.277	21.667	18.4671	28.8223	17.1429	10.6918	16.5045	2.48966	21.1446	28.671	14.1345	31.8181	1.33984	43.5893	83.4342	63.7753	50	66.168	61.6583	38.2185	34.1016	40.4191	27.8198	34.6154	13.9173	8.2525	19.0811	28.4555	32.5303	6.08371	22.7778	14.6065	34.5529	21.4287
GCF_030023805.1	93.396	92.357	3.68095	26.6663	32.1638	13.793	26.1129	21.9811	1.61748	37.226	36.2496	1.22951	3.5473	17.5324	13.4884	17.7544	21.667	18.4671	28.8223	17.1429	10.828	19.4175	2.48966	20.9859	28.671	14.1345	31.8181	1.33984	43.5893	84.0357	63.7753	50	66.766	61.6583	38.7928	33.1396	40.7184	27.8198	33.7606	13.9173	8.2525	19.0811	28.2926	32.3578	6.08371	22.7778	14.6065	34.5529	21.4287
GCF_000216275.1	93.396	89.6551	84.384	94.054	93.6166	89.888	88.409	92.121	38.4195	67.5471	85.161	90.152	90.7694	83.448	89.593	25.1853	77.4014	79.2591	25.6131	17.1429	10.6583	19.7479	26.3926	21.1446	28.671	14.1345	31.8181	1.33984	13.008	29.7873	26.3162	18.3333	32.0001	23.1379	18.7266	3.66751	34	28.6885	10.1627	13.9173	8.2525	19.0811	28.1298	9.34248	6.08371	22.7778	30.6511	34.5529	21.4287
GCF_001568205.1	100	94.3394	8.50078	28.7179	29.8192	21.6105	25.5189	21.8747	6.53834	36.1316	36.2502	0.852753	3.15789	16.2338	7.77382	16.3766	26.7079	18.815	30.6735	16.1902	12.2642	20.4256	7.50006	22.4959	31.2061	15.1943	32.3263	1.94443	13.3603	73.4938	26.617	17.778	35.5931	14.0959	31.3556	3.46667	32.4858	27.3632	7.1679	42.9359	8.58898	14.5761	44.7275	24.4024	71.689	12.3854	96.813	97.61	99.415
GCF_000342925.1	100	94.3394	8.34616	28.7179	29.8192	21.6105	26.1128	21.8747	5.40541	36.1316	36.2502	0.852753	3.15789	12.9632	7.77382	16.3766	24.2936	17.7702	30.6735	16.1902	12.2642	20.4256	5.89227	22.4959	31.2061	15.1943	32.3263	2.03702	13.765	73.4938	26.617	17.778	35.5931	14.0959	31.3556	3.46667	32.4858	27.3632	7.1679	42.9359	8.58898	19.7878	42.9051	24.4024	71.689	12.3854	95.219	97.61	98.246
GCF_000244115.1	100	97.1694	8.50078	28.7179	32.3713	21.097	26.1128	22.1876	5.40541	36.1316	36.2502	0.852753	8.40002	16.8833	7.77382	16.3766	24.2936	17.7702	31.1718	16.5082	12.2642	62.6558	11.8921	22.332	31.655	15.1943	32.3263	2.03702	13.765	73.7951	26.617	17.778	35.0281	24.2019	30.3793	3.88351	31.6386	27.3632	6.64344	42.3825	8.58898	14.5761	45.5787	11.0923	68.4927	9.95842	99.203	98.805	99.123
GCF_001567815.1	100	97.1694	8.50078	28.7179	32.3713	21.097	26.1128	22.1876	5.40541	36.1316	36.2502	0.852753	3.9326	16.8833	7.77382	16.3766	24.2936	18.3049	30.923	16.5082	12.2642	62.6558	11.8921	22.332	31.655	15.1943	32.3263	2.03702	13.765	73.7951	26.617	17.778	35.0281	24.2019	30.3793	3.88351	31.6386	27.3632	6.64344	42.3825	8.58898	14.5761	43.2391	11.0923	68.4927	9.95842	99.203	98.805	99.123
GCF_002074835.1	100	97.1694	8.50078	28.7179	32.3713	21.097	26.1128	22.1876	5.40541	36.1316	36.2502	1.22951	3.9326	16.8833	7.77382	16.3766	24.2936	17.7702	30.923	16.5082	12.2642	62.6558	11.8921	22.332	31.655	15.1943	32.3263	2.03702	13.765	73.7951	26.617	17.778	35.0281	24.2019	30.3793	3.88351	31.6386	27.3632	6.64344	42.3825	8.58898	14.5761	43.2391	11.0923	68.4927	9.95842	99.203	98.805	99.123
GCF_001568565.1	100	97.1694	8.50078	28.7179	32.3713	21.097	26.1128	22.1876	9.68998	36.1316	36.2502	0.852753	15.7408	16.8833	7.77382	16.3766	24.2936	17.7702	30.923	16.5082	12.2642	20.8512	11.8921	22.4959	31.655	15.1943	32.3263	2.03702	13.765	73.7951	26.617	17.778	35.0281	24.2019	30.3793	3.88351	31.6386	27.3632	6.64344	42.3825	8.58898	14.5761	43.2391	11.0923	68.4927	23.3336	99.203	98.805	99.123
GCF_001569125.1	100	97.1694	8.50078	28.7179	32.3713	21.097	26.1128	22.1876	5.40541	36.1316	36.2502	0.852753	3.9326	2.43337	7.77382	16.3766	24.2936	18.3049	30.923	16.5082	12.2642	62.6558	11.8921	22.332	31.655	15.1943	32.3263	2.03702	13.765	73.7951	26.617	17.778	35.0281	24.2019	30.3793	3.88351	31.6386	27.3632	6.64344	42.3825	8.58898	14.5761	43.2391	11.0923	68.4927	9.95842	99.203	98.805	99.123
GCF_001567725.1	100	97.1694	8.50078	28.7179	32.3713	21.097	26.1128	22.1876	9.68998	36.1316	36.2502	0.852753	15.7408	16.8833	7.77382	16.3766	24.2936	17.7702	30.923	16.5082	12.2642	20.8512	11.8921	22.4959	31.655	15.1943	32.3263	2.03702	13.765	73.7951	26.617	17.778	35.0281	24.2019	30.3793	3.88351	31.6386	27.3632	6.64344	42.3825	8.58898	14.5761	43.2391	11.0923	68.4927	23.3336	99.203	98.805	99.123
GCF_001568965.1	100	97.1694	8.50078	28.7179	32.3713	21.097	26.1128	22.1876	9.68998	36.1316	36.2502	0.852753	15.7408	16.2338	7.77382	16.3766	24.2936	17.7702	30.923	16.5082	12.2642	20.8512	11.8921	22.4959	31.655	10.0001	32.3263	2.03702	13.765	73.7951	26.617	17.778	35.0281	24.2019	30.3793	3.88351	31.6386	27.3632	6.64344	42.3825	8.58898	14.5761	43.2391	11.0923	68.4927	23.3336	99.203	98.805	99.123
GCF_001568445.1	90.5665	90.8807	3.83432	27.1792	29.5181	24.5763	25.5195	22.6007	18.0179	36.1316	37.5	12.4262	3.15789	16.8832	7.42047	13.8981	23.3337	19.1638	31.1724	17.7775	11.6352	20.1681	7.10052	21.4625	31.4682	13.0742	32.2286	1.21656	13.8212	73.7951	25.0628	17.778	35.0281	14.8936	30.5081	3.66751	31.0731	27.3181	7.34264	42.6592	2.25032	20.4947	43.0716	24.8725	72.146	6.72279	96.0159	97.211	95.906
GCF_000243955.2	100	97.1694	8.50078	28.7179	32.3713	21.097	26.1128	18.9758	9.68998	36.1316	36.2502	0.852753	3.94734	16.8833	7.77382	16.3766	24.2936	17.7702	30.923	16.5082	12.2642	20.8512	11.5788	22.4959	31.655	15.1943	32.3263	2.03702	13.765	73.7951	26.617	18.3333	35.0281	24.2019	30.3793	3.88351	31.6386	27.3632	6.64344	42.3825	8.58898	14.5761	43.2391	11.0923	68.4927	7.65955	99.203	98.805	99.123
GCF_000243975.2	100	97.1694	8.50078	28.7179	32.3713	21.097	26.1128	18.9758	9.68998	36.1316	36.2502	0.852753	3.94734	16.8833	7.77382	16.3766	24.2936	17.7702	30.923	16.5082	12.2642	20.8512	11.5788	22.4959	31.655	15.1943	32.3263	2.03702	13.765	73.7951	26.617	18.3333	35.0281	24.2019	30.3793	3.88351	31.6386	27.3632	6.64344	42.3825	8.58898	14.5761	43.2391	11.0923	68.4927	7.65955	99.203	98.805	99.123
GCF_000244175.1	100	97.1694	8.50078	28.7179	32.3713	21.097	26.1128	18.9758	9.68998	36.1316	36.2502	0.852753	3.94734	16.8833	7.77382	16.3766	24.2936	17.7702	30.923	16.5082	12.2642	20.8512	11.5788	22.4959	31.655	15.1943	32.3263	2.03702	13.765	73.7951	26.617	18.3333	35.0281	24.2019	30.3793	3.88351	31.6386	27.3632	6.64344	42.3825	8.58898	14.5761	43.2391	11.0923	68.4927	7.65955	99.203	98.805	99.123
GCF_000246595.1	100	97.1694	8.50078	28.7179	32.3713	21.097	26.1128	18.9758	9.68998	36.1316	36.2502	0.852753	3.94734	16.8833	7.77382	16.3766	24.2936	17.7702	30.923	16.5082	12.2642	20.8512	11.5788	22.4959	31.655	15.1943	32.3263	2.03702	11.0168	73.7951	26.617	18.3333	35.0281	24.2019	30.3793	3.88351	31.6386	27.3632	6.64344	42.3825	8.58898	14.5761	43.2391	11.0923	68.4927	7.65955	99.203	98.805	99.123
GCF_000246615.1	100	97.1694	8.50078	28.7179	32.3713	21.097	26.1128	18.9758	9.68998	36.1316	36.2502	0.852753	3.94734	16.8833	7.77382	16.3766	24.2936	17.7702	30.923	16.5082	12.2642	20.8512	11.5788	22.4959	31.655	15.1943	32.3263	2.03702	11.0168	73.7951	26.617	18.3333	35.0281	24.2019	30.3793	3.88351	31.6386	27.3632	6.64344	42.3825	8.58898	14.5761	43.2391	11.0923	68.4927	7.65955	99.203	98.805	99.123
GCF_000306515.1	95.283	94.0255	9.27343	29.2306	29.8188	24.4726	27.003	22.1873	3.81888	37.226	36.2502	0.852753	3.15789	16.8833	15.1638	17.9663	27.6071	17.5438	31.1718	10.577	12.2642	62.6558	1.40451	22.0035	31.9146	13.4274	32.6286	1.85184	13.765	73.1926	26.8656	17.778	35.3106	14.6275	29.9578	3.88351	31.9213	27.1142	7.34264	42.3825	7.97553	13.8983	43.2391	24.8725	71.233	12.3854	79.2157	97.211	96.199
GCF_001569365.1	86.792	90.1894	4.76928	26.1542	30.4215	21.9412	25.5195	22.91	22.3883	36.8615	37.1876	12.1545	3.15789	17.5324	7.42047	13.8981	23.333	19.512	30.923	18.4129	11.3924	20.1681	3.32644	21.6217	31.206	17.2881	33.1321	20.2131	14.6343	74.0963	27.3179	18.3333	35.3106	24.2018	32.0673	8.70961	31.9213	27.8198	6.99293	42.3825	2.29005	20.8481	42.5712	25.1687	71.689	22.7778	97.211	99.203	98.83
GCF_001293065.1	100	97.4843	8.50078	28.7179	32.3713	21.097	25.5189	18.9758	6.53834	36.1316	36.2502	0.852753	3.15789	16.2338	7.77382	16.3766	24.2936	18.815	31.1718	16.1902	12.2642	62.6558	14.1305	22.4959	31.655	15.1943	32.3263	2.03702	13.765	73.7951	26.617	17.778	35.0281	15.7334	30.8018	3.88351	31.9213	27.3632	7.1679	42.3825	8.58898	14.5761	42.9051	23.2596	68.9495	12.3854	99.203	99.203	99.708
GCF_001443305.1	100	97.4843	8.50078	28.7179	32.3713	21.097	25.5189	18.9758	6.53834	36.1316	36.2502	0.852753	3.15789	16.2338	7.77382	16.3766	24.2936	18.815	31.1718	16.1902	12.2642	62.6558	14.1305	22.4959	31.655	15.1943	32.3263	2.03702	13.765	73.7951	26.617	17.778	35.0281	15.7334	30.8018	3.88351	31.9213	27.3632	7.1679	42.3825	8.58898	14.5761	42.9051	23.2596	68.9495	12.3854	99.203	99.203	99.708
GCF_021014375.1	100	97.4843	8.50078	28.7179	32.3713	21.097	25.5189	18.9758	6.53834	36.1316	36.2502	0.852753	3.15789	16.2338	7.77382	16.3766	24.2936	18.815	31.1718	16.1902	12.2642	62.6558	14.1305	22.4959	31.655	15.1943	32.0241	2.03702	13.765	73.7951	26.617	17.778	35.0281	15.7334	30.8018	4.01004	31.9213	27.3632	7.1679	42.3825	8.58898	14.5761	42.9051	23.2596	68.9495	12.3854	99.203	99.203	99.708
GCF_022436445.1	100	97.4843	8.50078	28.7179	32.3713	21.097	25.5189	18.9758	6.53834	36.1316	36.2502	0.852753	3.15789	16.2338	7.77382	16.3766	24.2936	18.815	31.1718	16.1902	12.2642	62.6558	14.1305	22.4959	31.655	15.1943	32.3263	2.03702	13.765	73.7951	26.617	17.778	35.0281	15.7334	30.8018	4.01004	31.9213	27.3632	7.1679	42.3825	8.58898	14.5761	42.9051	23.2596	68.4927	12.3854	99.203	99.203	99.708
GCF_022436545.1	100	97.4843	8.50078	28.7179	32.3713	21.097	25.5189	18.9758	6.53834	36.1316	36.2502	0.852753	3.15789	16.2338	7.77382	16.3766	24.2936	18.815	31.1718	16.1902	12.2642	62.6558	14.1305	22.4959	31.655	15.1943	32.3263	2.03702	13.765	73.7951	26.617	17.778	35.0281	15.7334	30.8018	4.01004	31.9213	27.3632	7.1679	42.3825	8.58898	14.5761	42.9051	23.2596	68.4927	12.3854	99.203	99.203	99.708
GCF_022436565.1	100	97.4843	8.50078	28.7179	32.3713	21.097	25.5189	18.9758	6.53834	36.1316	36.2502	0.852753	3.15789	16.2338	7.77382	16.3766	24.2936	18.815	31.1718	16.1902	12.2642	62.6558	14.1305	22.4959	31.655	15.1943	32.3263	2.03702	13.765	73.7951	26.617	17.778	35.0281	15.7334	30.8018	4.01004	31.9213	27.3632	7.1679	42.3825	8.58898	14.5761	42.9051	23.2596	68.4927	12.3854	99.203	99.203	99.708
GCF_022436605.1	100	97.4843	8.50078	28.7179	32.3713	21.097	25.5189	18.9758	6.53834	36.1316	36.2502	0.852753	3.15789	16.2338	7.77382	16.3766	24.2936	18.815	31.1718	16.1902	12.2642	62.6558	14.1305	22.4959	31.655	15.1943	32.3263	2.03702	13.765	73.7951	26.617	17.778	35.0281	15.7334	30.8018	4.01004	31.9213	27.3632	7.1679	42.3825	8.58898	14.5761	42.9051	23.2596	68.4927	12.3854	99.203	99.203	99.708
GCF_000306215.1	100	97.4843	8.50078	28.7179	32.3713	21.097	25.5189	18.9758	6.53834	36.1316	36.2502	0.852753	3.15789	16.2338	7.77382	16.3766	24.2936	18.815	31.1718	16.1902	12.2642	62.6558	14.1305	22.4959	31.655	15.1943	32.3263	2.03702	13.765	73.7951	26.617	17.778	35.0281	15.7334	30.8018	3.88351	31.9213	27.3632	7.1679	42.3825	8.58898	14.5761	42.9051	23.2596	68.4927	12.3854	99.203	99.203	99.708
GCF_001995195.1	100	97.4843	8.50078	28.7179	32.3713	21.097	25.5189	18.9758	6.53834	36.1316	36.2502	0.852753	3.15789	16.2338	7.77382	16.3766	24.2936	18.815	31.1718	16.1902	12.2642	62.6558	5.86266	22.4959	31.655	15.1943	32.3263	2.03702	13.765	73.7951	26.617	17.778	35.0281	15.7334	30.8018	3.88351	31.9213	27.3632	7.1679	42.3825	8.58898	14.5761	42.9051	23.2596	68.9495	12.3854	99.203	99.203	99.708
GCF_023158895.1	100	97.4843	8.50078	28.7179	32.3713	21.097	25.5189	18.9758	6.53834	36.1316	36.2502	0.852753	3.15789	16.2338	7.77382	16.3766	24.2936	18.815	31.1718	16.1902	12.2642	62.6558	5.86266	22.4959	31.655	15.1943	32.3263	2.03702	13.765	73.7951	26.617	17.778	35.0281	15.7334	30.8018	3.88351	31.9213	27.3632	7.1679	42.3825	8.58898	14.5761	42.9051	23.2596	68.4927	12.3854	99.203	99.203	99.708
GCF_023515975.1	100	97.4843	8.50078	28.7179	32.3713	21.097	25.5189	18.9758	6.53834	36.1316	36.2502	0.852753	3.15789	16.2338	7.77382	16.3766	24.2936	18.815	31.1718	16.1902	12.2642	62.6558	5.86266	22.4959	31.655	15.1943	32.3263	2.03702	13.765	73.7951	26.617	17.778	35.0281	15.7334	30.8018	3.88351	31.9213	27.3632	7.1679	42.3825	8.58898	14.5761	42.9051	23.2596	68.4927	12.3854	99.203	99.203	99.708
GCF_001568775.1	100	97.4843	8.50078	28.7179	32.3713	21.097	26.1128	18.9758	6.53834	36.1316	36.2502	0.852753	3.15789	12.9632	7.77382	16.3766	24.2936	18.3049	31.1718	16.1902	12.2642	62.6558	5.86266	22.4959	31.655	15.1943	32.3263	2.03702	13.765	73.7951	26.617	17.778	35.0281	15.7334	30.8018	3.88351	31.9213	27.3632	7.1679	42.3825	8.58898	14.5761	42.9051	23.2596	68.4927	12.8439	99.203	99.602	99.708
GCF_024722135.1	100	97.4843	8.50078	28.7179	32.3713	21.097	25.5189	18.9758	6.53834	36.1316	36.2502	0.852753	3.15789	16.2338	7.77382	16.3766	24.2936	18.3049	31.1718	19.2305	12.2642	62.6558	5.86266	22.4959	31.655	15.1943	32.3263	2.03702	13.765	73.7951	26.8656	17.778	35.0281	15.7334	30.8018	3.88351	31.9213	27.6122	7.1679	42.3825	8.58898	14.5761	42.9051	23.2996	68.4927	12.3854	98.805	99.602	99.708
GCF_000306395.1	96.226	92.767	8.40583	29.2306	29.5181	24.5763	27.003	22.4998	3.81888	37.226	36.2496	0.852753	3.15789	16.8833	7.42047	17.6271	27.6071	17.5438	31.1724	10.577	11.3208	20.0837	8.46154	22.0035	31.2061	13.4274	32.6286	1.85184	13.765	73.4938	26.8656	17.2224	34.4631	14.6275	30.5081	3.88351	32.2696	27.1142	7.34264	42.6592	7.97553	13.8983	43.0716	24.8725	71.233	22.7778	79.6078	92.829	96.491
GCF_000306595.1	96.226	92.767	8.40583	29.2306	29.5181	24.5763	27.003	22.4998	3.81888	37.226	36.5626	0.852753	3.15789	16.8833	7.42047	17.9663	27.6071	17.5438	31.1724	10.577	11.3208	20.0837	1.74272	22.1674	31.2061	13.2204	32.6286	1.85184	13.765	73.4938	26.8656	17.2224	34.4631	14.6275	30.5081	3.88351	32.2696	27.1142	7.34264	42.6592	7.97553	14.2372	43.0716	24.8725	71.233	22.7778	79.6078	92.829	96.491
GCF_000243775.1	90.5665	90.8807	10.8527	27.1792	29.5181	24.5763	25.5195	22.6007	18.0179	36.1316	37.5	18.5843	3.15789	16.8832	15.1638	13.8981	23.3337	19.1638	31.1724	19.2308	11.6352	20.1681	7.10052	21.3038	31.4682	13.0742	32.2286	12.6695	13.8212	73.7951	25.0628	17.778	35.3106	14.6275	30.5081	3.66751	31.3559	27.3181	7.34264	42.6592	24.6378	20.4947	43.0716	24.8725	71.689	6.72279	96.0159	97.211	95.906
GCF_001568175.1	100	97.4843	8.50078	28.7179	32.3713	21.097	25.5189	18.9758	8.446	36.1316	36.2502	0.852753	3.15789	16.2338	7.77382	16.3766	24.2936	17.7702	31.1718	19.2305	12.2642	20.8512	5.86266	22.4959	31.655	15.1943	32.3263	2.03702	13.765	73.7951	26.8656	17.778	35.0281	15.7334	30.8018	3.88351	31.9213	27.6122	7.1679	42.3825	8.58898	14.5761	42.9051	23.2996	68.0369	12.3854	98.805	99.602	100
GCF_001568065.1	100	97.4843	8.50078	28.7179	32.3713	21.097	25.5189	18.9758	6.73083	36.1316	36.2502	0.852753	3.15789	16.6668	7.77382	16.3766	24.2936	18.3049	31.1718	16.1902	12.2642	20.8512	5.69508	22.4959	31.655	15.1943	32.3263	2.03702	13.765	73.7951	26.3684	17.778	35.0281	15.7334	30.8018	3.88351	31.9213	27.6122	7.1679	42.3825	8.58898	14.5761	30.0169	23.2996	68.4927	12.8439	99.203	99.602	99.708
GCF_000243795.1	90.5665	90.8807	3.83432	27.1792	29.5181	24.5763	25.5195	22.6007	18.0179	36.1316	37.5	18.5843	3.15789	16.8832	15.1638	13.8981	23.3337	19.1638	31.1724	19.2308	11.6352	20.1681	7.10052	21.3038	31.4682	13.0742	32.2286	12.6695	13.8212	73.7951	25.0628	17.778	35.3106	14.6275	30.5081	3.66751	31.3559	27.3181	7.34264	42.6592	24.6378	20.4947	43.0716	24.8725	71.689	6.72279	96.0159	97.211	95.906
GCF_963556365.1	90.5665	90.8807	3.83432	27.1792	29.5181	24.5763	25.5195	22.6007	18.0179	36.1316	37.5	18.5843	3.15789	16.8832	15.1638	13.8981	23.3337	19.1638	31.1724	19.2308	11.6352	20.1681	7.10052	21.3038	31.4682	13.0742	32.2286	12.6695	13.8212	73.7951	25.0628	17.778	35.3106	14.6275	30.5081	3.66751	31.3559	27.3181	7.34264	42.6592	24.6378	20.4947	43.0716	24.8725	71.689	6.72279	96.0159	97.211	95.906
GCF_963556405.1	90.5665	90.8807	3.83432	27.1792	29.5181	24.5763	25.5195	22.6007	18.0179	36.1316	37.5	18.5843	3.15789	16.8832	15.1638	13.8981	23.3337	19.1638	31.1724	19.2308	11.6352	20.1681	7.10052	21.3038	31.4682	13.0742	32.2286	12.6695	13.8212	73.7951	25.0628	17.778	35.3106	14.6275	30.5081	3.66751	31.3559	27.3181	7.34264	42.6592	24.6378	20.4947	43.0716	24.8725	71.689	6.72279	96.0159	97.211	95.906
GCF_963556415.1	90.5665	90.8807	3.83432	27.1792	29.5181	24.5763	25.5195	22.6007	18.0179	36.1316	37.5	18.5843	3.15789	16.8832	15.1638	13.8981	23.3337	19.1638	31.1724	19.2308	11.6352	20.1681	7.10052	21.3038	31.4682	13.0742	32.2286	12.6695	13.8212	73.7951	25.0628	17.778	35.3106	14.6275	30.5081	3.66751	31.3559	27.3181	7.34264	42.6592	24.6378	20.4947	43.0716	24.8725	71.689	6.72279	96.0159	97.211	95.906
GCF_001568985.1	100	97.4843	8.6554	28.7179	32.3713	21.097	25.5189	18.9758	6.53834	36.1316	36.2502	0.852753	3.15789	16.2338	7.77382	16.3766	24.2936	18.3049	31.1718	16.1902	12.2642	62.6558	5.8725	22.4959	31.655	15.1943	32.3263	2.03702	13.765	73.7951	26.617	17.778	35.0281	15.7334	30.8018	3.88351	31.9213	27.3632	7.1679	42.3825	8.58898	14.5761	42.9051	23.2596	68.9495	12.3854	99.203	99.602	99.415
GCF_022453745.1	96.226	94.5857	8.50078	28.7179	32.4564	20.6303	26.1128	20.7601	7.72059	36.1316	36.2502	0.852753	3.94734	16.2338	7.77382	14.4232	24.2936	27.8847	25.4595	19.8446	10.828	62.6558	11.8921	22.4959	31.655	15.1943	32.3263	2.03702	41.0481	83.7345	64.031	53.8835	66.1679	61.3987	45.8455	37.736	38.3235	29.6589	34.9342	14.1753	8.58898	14.5761	1.13486	31.8181	10.101	30.8645	10.9929	36.4369	23.6029
GCF_000243895.1	100	97.4843	8.50078	28.7179	32.3713	21.097	26.1128	18.9758	6.73083	36.1316	36.2502	0.852753	3.15789	12.9632	7.77382	16.3766	24.2936	17.7702	31.1718	16.1902	12.2642	62.6558	5.86266	22.4959	31.655	12.7208	32.3263	2.03702	13.765	73.7951	26.617	17.778	35.0281	15.7334	30.8018	3.88351	31.9213	27.3632	7.1679	42.3825	8.58898	14.5761	42.9051	23.2596	68.4927	12.3854	99.602	98.805	99.123
GCF_000244835.1	90.5665	90.8807	3.83432	27.1792	29.2173	24.5763	25.5195	22.6007	18.0179	36.1316	37.5	12.4262	3.15789	16.8832	19.4173	13.8981	23.3337	19.1638	31.1724	17.7775	11.6352	20.1681	7.10052	21.4625	31.4682	13.0742	32.2286	1.21656	13.8212	73.4938	25.0628	17.778	35.0281	14.8936	30.5081	3.66751	31.6386	27.3181	7.34264	42.6592	2.25032	20.4947	43.0716	24.8725	72.146	6.72279	96.0159	97.211	95.906
GCF_000306375.1	90.5665	90.8807	3.83432	27.1792	29.2173	24.5763	25.5195	22.6007	18.0179	36.1316	37.5	12.4262	3.15789	16.8832	19.4173	13.8981	23.3337	19.1638	31.1724	17.7775	11.6352	20.1681	7.10052	21.4625	31.4682	13.0742	32.2286	1.21656	13.8212	73.4938	25.0628	17.778	35.0281	14.8936	30.5081	3.66751	31.6386	27.3181	7.34264	42.6592	2.25032	20.4947	43.0716	24.8725	72.146	6.72279	96.0159	97.211	95.906
GCF_008118365.1	100	97.4843	8.50078	28.7179	32.3713	21.097	25.5189	18.9758	6.53834	36.1316	36.2502	0.852753	3.15789	16.2338	7.77382	16.3766	24.2936	18.815	31.1718	16.1902	12.2642	62.6558	14.1305	22.4959	31.655	15.1943	32.3263	2.03702	13.765	73.7951	26.617	17.778	35.0281	15.7334	30.8018	3.88351	31.9213	27.3632	7.1679	42.3825	8.58898	14.5761	42.9051	23.2596	68.4927	12.3854	99.203	99.203	99.708
GCF_001567975.1	96.226	94.5857	8.50078	28.7179	32.1636	20.6303	26.1128	20.7601	7.72059	36.1316	36.2502	0.852753	4.89512	16.2338	7.77382	14.4232	24.2936	27.8847	25.4595	19.8446	10.828	62.6558	5.8725	22.4959	31.655	15.1943	32.3263	2.03702	41.0481	83.7345	64.031	53.8835	66.1679	61.3987	45.8455	36.0826	38.3235	29.6589	34.9342	14.1753	8.58898	14.5761	1.13486	31.8181	10.101	30.7689	10.9929	36.4369	23.6029
GCF_001568805.1	96.226	94.5857	8.50078	28.7179	32.1636	20.6303	26.1128	20.7601	7.72059	36.1316	36.2502	0.852753	4.89512	16.2338	7.77382	14.4232	24.2936	27.8847	25.4595	19.8446	10.828	62.6558	5.8725	22.4959	31.655	15.1943	32.3263	2.03702	41.0481	83.7345	64.031	53.8835	66.1679	61.3987	45.8455	36.0826	38.3235	29.6589	34.9342	14.1753	8.58898	14.5761	1.13486	31.8181	10.101	30.7689	10.9929	36.4369	23.6029
GCF_015162855.1	90.5665	90.5658	3.83432	27.1792	29.8188	23.6284	25.5195	22.91	16.9494	35.7662	38.125	8.1217	3.14961	16.8832	15.1638	13.8981	2.46004	19.5119	31.1724	17.4602	11.6352	20.1681	23.3008	21.6217	31.4682	13.0742	32.2286	9.13057	100	73.4938	25.3136	17.778	95.652	15.7331	29.9578	3.66751	31.9213	27.3181	38.3119	42.6592	10.2663	20.8481	43.2391	24.8725	71.689	6.72279	90.4382	96.813	95.906
GCF_014858865.1	96.226	94.5857	8.50078	29.2306	32.1636	20.6303	25.5189	20.7601	9.57861	36.1316	36.2502	0.852753	3.94734	16.2338	7.77382	14.4232	24.2936	27.8847	25.4595	19.8446	10.828	62.6558	5.86266	22.4959	31.655	15.1943	32.3263	2.03702	41.0481	83.7345	64.031	53.8835	66.1679	61.3987	45.8455	37.736	38.3235	29.6589	34.9342	14.1753	8.58898	14.5761	1.13486	31.8181	10.101	12.3854	10.9929	36.4369	23.6029
GCF_001567835.1	96.226	94.5857	8.50078	28.7179	32.1636	20.6303	26.1128	20.7601	7.72059	36.1316	36.2502	0.852753	15.7408	16.2338	7.77382	14.4232	24.2936	27.8847	25.4595	19.8446	10.828	62.6558	5.86266	22.4959	31.2061	12.7208	32.3263	2.03702	41.0481	83.7345	64.031	53.8835	66.1679	61.3987	45.8455	36.0826	38.3235	29.6589	34.9342	14.1753	8.58898	14.5761	1.13486	31.8181	10.101	12.8439	10.7528	36.4369	23.6029
GCF_002370085.3	96.226	94.5857	8.50078	28.7179	32.1636	20.6303	25.5189	20.7601	7.72059	36.1316	36.2502	0.852753	3.94734	16.2338	7.77382	14.4232	24.2936	27.8847	25.4595	14.2278	10.828	62.6558	5.86266	22.4959	31.2061	15.1943	32.3263	2.03702	41.0481	83.7345	64.031	53.8835	66.1679	61.3987	45.8455	36.0826	38.3235	29.6589	34.9342	14.1753	8.58898	14.5761	1.13486	31.8181	10.101	30.8645	10.9929	36.4369	23.6029
GCF_000243995.1	86.792	90.1894	4.61536	26.1542	30.4215	21.097	25.5195	22.91	22.3883	36.8615	36.8753	13.0176	3.15789	17.5324	7.42047	13.8981	23.8891	19.512	30.923	18.4129	11.3924	20.1681	3.32644	21.6217	31.206	17.2881	33.1321	20.2131	14.2275	74.0963	27.3179	12.6759	35.3106	24.2018	30.8018	8.70961	31.9213	27.8198	6.99293	42.3825	17.5824	20.8481	42.7376	25.211	71.689	22.7778	97.211	98.4188	99.415
GCF_000246115.1	96.226	94.5857	8.6554	28.7179	30.8568	20.6303	25.5189	21.8747	7.72059	36.1316	36.2502	0.852753	3.94734	16.2338	7.77382	14.4232	26.7079	27.8847	26.6477	15.8728	10.828	62.6558	5.86266	22.4959	31.2061	12.7208	32.3263	2.03702	41.0481	83.7345	64.031	53.3981	66.1679	61.3987	45.8455	36.0826	38.3235	31.5188	34.9342	14.1753	8.58898	14.5761	1.13486	31.8181	10.101	12.3854	10.9929	36.4369	23.6029
GCF_010287845.2	96.226	94.5857	8.6554	28.7179	30.8568	20.6303	25.5189	21.8747	7.72059	36.1316	36.2502	0.852753	3.94734	16.2338	7.77382	14.4232	26.7079	27.8847	26.6477	15.8728	10.828	62.6558	5.86266	22.4959	31.2061	12.7208	32.3263	2.03702	41.0481	83.7345	64.031	53.3981	66.1679	61.3987	45.8455	36.0826	38.3235	31.5188	34.9342	14.1753	8.58898	14.5761	1.13486	31.8181	10.101	12.3854	10.9929	36.4369	23.6029
GCF_014858935.1	96.226	94.5857	8.6554	28.7179	30.8568	20.6303	25.5189	21.8747	7.72059	36.1316	36.2502	0.852753	3.94734	16.2338	7.77382	14.4232	26.7079	27.8847	26.6477	15.8728	10.828	62.6558	5.86266	22.4959	31.2061	12.7208	32.3263	2.03702	41.0481	83.7345	64.031	53.3981	66.1679	61.3987	45.8455	36.0826	38.3235	31.5188	34.9342	14.1753	8.58898	14.5761	1.13486	31.8181	10.101	12.3854	10.9929	36.4369	23.6029
GCF_024722095.1	96.226	94.5857	8.6554	28.7179	30.8568	20.6303	25.5189	21.8747	7.72059	36.1316	36.2502	0.852753	3.94734	16.2338	7.77382	14.4232	26.7079	27.8847	26.6477	15.8728	10.828	62.6558	5.86266	22.4959	31.2061	12.7208	32.3263	2.03702	41.0481	83.7345	64.031	53.3981	66.1679	61.3987	45.8455	36.0826	38.3235	31.5188	34.9342	14.1753	8.58898	14.5761	1.13486	31.8181	10.101	12.3854	10.9929	36.4369	23.6029
GCF_000216415.1	96.226	94.5857	8.6554	28.7179	30.8568	20.6303	25.5189	21.8747	7.72059	36.1316	36.2502	0.852753	3.94734	16.2338	7.77382	14.4232	26.7079	27.8847	26.6477	15.8728	10.828	62.6558	5.86266	22.4959	31.2061	12.7208	32.3263	2.03702	41.0481	83.7345	64.031	53.3981	66.1679	61.3987	45.8455	36.0826	38.3235	31.5188	34.9342	14.1753	8.58898	14.5761	1.13486	31.8181	10.101	12.3854	15.0793	36.4369	23.6029
GCF_001650015.1	96.226	94.5857	8.6554	28.7179	30.8568	20.6303	25.5189	21.8747	7.72059	36.1316	36.2502	0.852753	3.94734	16.2338	7.77382	14.4232	26.7079	27.8847	26.6477	15.8728	10.828	62.6558	5.86266	22.4959	31.2061	12.7208	32.3263	2.03702	41.0481	83.7345	64.031	53.3981	66.1679	61.3987	45.8455	36.0826	38.3235	31.5188	34.9342	14.1753	8.58898	14.5761	1.13486	31.8181	10.101	12.3854	10.9929	36.4369	23.6029
GCF_000246135.1	96.226	94.5857	8.6554	28.7179	30.8568	20.6303	25.5189	21.8747	7.72059	36.1316	36.2502	0.852753	3.94734	16.2338	7.77382	14.4232	26.7079	27.8847	26.6477	15.8728	10.828	62.6558	5.86266	22.4959	31.2061	12.7208	32.3263	2.03702	41.0481	83.7345	64.031	53.3981	66.1679	61.3987	45.8455	36.0826	38.3235	31.5188	34.9342	14.1753	8.58898	14.5761	1.13486	31.8181	10.101	12.3854	10.9929	36.4369	23.6029
GCF_000246275.1	96.226	94.5857	8.6554	28.7179	30.8568	20.6303	25.5189	21.8747	7.72059	36.1316	36.2502	0.852753	3.94734	16.2338	7.77382	14.4232	26.7079	27.8847	26.6477	15.8728	10.828	62.6558	5.86266	22.4959	31.2061	12.7208	32.3263	2.03702	41.0481	83.7345	64.031	53.3981	66.1679	61.3987	45.8455	36.0826	38.3235	31.5188	34.9342	14.1753	8.58898	14.5761	1.13486	31.8181	10.101	12.3854	10.9929	36.4369	23.6029
GCF_000246255.1	96.226	94.5857	8.6554	28.7179	30.8568	20.6303	25.5189	21.8747	7.72059	36.1316	36.2502	0.852753	3.94734	16.2338	7.77382	14.4232	26.7079	27.8847	26.6477	15.8728	10.828	62.6558	5.86266	22.4959	31.2061	12.7208	32.3263	2.03702	41.0481	83.7345	64.031	53.3981	66.1679	61.3987	45.8455	36.0826	38.3235	31.5188	34.9342	14.1753	8.58898	14.5761	1.13486	31.8181	10.101	12.3854	10.9929	36.4369	23.6029
GCF_000216315.1	86.792	90.1894	4.61536	26.1542	30.4215	21.097	25.5195	22.91	22.3883	36.8615	37.1876	13.0176	3.15789	17.5324	7.42047	13.8981	23.8891	19.512	30.923	18.0956	11.3925	20.1681	3.32644	21.7804	31.206	17.9658	33.1321	20.2131	14.2275	74.0963	27.0675	12.6759	35.3106	24.2018	30.8018	8.70961	31.9213	27.8198	6.99293	42.3825	2.29005	20.8481	42.7376	25.211	71.689	22.7778	97.211	98.4188	99.415
GCF_000244015.1	96.226	94.5857	8.50078	28.7179	32.1636	20.6303	26.1128	20.7601	7.72059	36.1316	36.2502	0.852753	3.94734	16.2338	7.77382	14.4232	24.2936	27.8847	25.4595	19.8446	10.828	62.6558	5.86266	22.332	31.2061	15.1943	32.3263	2.03702	41.0481	83.7345	64.031	53.8835	66.1679	61.3987	45.8455	36.0826	38.3235	29.6589	34.9342	14.1753	8.58898	14.5761	1.13486	31.8181	10.101	12.3854	10.9929	36.4369	23.913
GCF_001569525.1	86.792	89.8735	4.61536	26.1542	30.4215	21.097	25.5195	22.91	22.3883	36.8615	37.1876	12.4292	3.15789	17.5324	7.42047	13.8981	23.8891	19.512	30.6735	18.0956	11.3925	20.1681	3.32644	21.6217	31.206	17.2881	33.1321	20.2131	14.6343	74.0963	27.3179	18.3333	35.3106	23.9366	30.8018	8.70961	31.9213	27.8198	6.99293	42.3825	2.29005	20.8481	42.7376	24.7019	71.689	22.7778	97.211	98.0239	99.415
GCF_000306195.1	100	93.9488	11.628	28.7179	32.0817	20.6303	27.3	24.2319	3.81888	37.226	36.5626	5.81403	1.08162	16.8833	7.77382	22.1685	24.8588	27.9518	29.9217	17.899	10.828	59.6001	9.50694	21.7255	29.7871	15.1943	32.6286	8.88892	43.2311	84.6382	64.0308	50.9709	65.868	62.1767	45.8455	36.856	39.521	29.3964	35.3714	13.9174	8.2525	20.6081	1.13486	32.1545	4.44449	11.3637	25.9259	36.8426	22.9818
GCF_001008335.2	93.396	90.2519	10.8527	26.6663	32.1638	14.3677	26.1129	21.9811	1.61748	36.1316	36.875	1.22951	7.29603	17.5324	13.4884	13.8981	21.667	18.1182	28.5717	17.1429	10.6918	16.5045	2.48966	21.1446	28.671	15.2543	31.8181	1.33984	43.5893	83.7345	63.7753	50	66.168	61.6583	38.2185	33.9329	40.4191	27.5689	34.6154	13.9173	8.2525	19.4347	28.4555	13.8385	6.08371	22.7778	14.6065	34.9592	21.4287
GCF_006874765.1	86.792	90.1894	4.76928	26.1542	30.4215	21.097	25.5195	22.91	4.75351	36.8615	36.8753	13.0176	3.15789	17.5324	7.42047	13.8981	23.8891	19.512	30.923	18.0956	11.3924	20.1681	3.32644	21.6217	31.206	17.2881	33.1321	20.2131	14.2275	74.0963	27.3179	12.6759	35.3106	24.2018	30.8018	8.70961	31.9213	27.8198	6.99293	42.3825	2.29005	20.8481	42.7376	24.1551	71.689	22.7778	97.211	98.4188	99.415
GCF_023572825.1	86.792	90.1894	4.76928	26.1542	30.4215	21.097	25.5195	19.578	4.75351	36.8615	37.1876	9.94485	3.15789	17.5324	7.42047	13.8981	23.8891	19.512	30.923	18.0956	11.3924	20.1681	2.34011	21.6217	31.206	17.2881	33.1321	20.2131	14.2275	74.0963	27.0675	18.3333	35.3106	24.2018	30.8018	8.73779	31.9213	27.8198	6.99293	42.3825	2.29005	20.8481	42.5712	24.1551	71.689	22.7778	97.211	98.4188	99.415
GCF_006874745.1	86.792	90.1894	4.76928	26.1542	30.4215	21.097	25.5195	22.91	4.75351	36.8615	36.8753	13.0176	3.15789	17.5324	7.42047	13.8981	23.8891	19.7181	30.923	18.0956	11.3924	20.1681	3.32644	21.6217	31.206	17.2881	33.1321	20.2131	14.2275	74.0963	27.3179	12.6759	35.3106	24.2018	30.8018	8.70961	31.9213	27.8198	6.99293	42.3825	2.29005	20.8481	42.7376	24.1551	71.689	22.7778	97.211	98.4188	99.415
GCF_001567965.1	100	97.4843	8.50078	28.7179	32.3713	21.097	25.5189	18.9758	5.40541	36.1316	36.2502	0.852753	3.15789	16.2338	7.77382	16.3766	24.2936	18.3049	31.1718	16.1902	12.2642	62.6558	5.86266	22.4959	31.655	12.7208	32.3263	2.03702	13.765	73.7951	26.3684	17.778	35.0281	15.7334	30.8018	3.88351	31.9213	27.1142	7.1679	42.3825	8.58898	14.5761	42.9051	23.2596	68.4927	12.8439	99.602	98.406	99.123
GCF_000243535.2	100	93.9488	11.628	28.7179	32.4564	20.6303	27.3	20.7601	3.81888	37.226	36.5626	1.34228	1.08162	16.8833	7.77382	22.1685	24.8588	27.9518	29.9217	17.8861	10.828	59.0514	1.74272	21.7255	30.4966	15.1943	32.6286	8.88892	43.2311	84.6382	64.0308	50.9709	65.868	62.1767	45.8455	36.856	39.521	29.3964	35.3714	13.9174	8.58898	20.6081	1.13486	32.1545	4.44449	11.3637	14.607	36.8426	10.4264
GCF_015162725.1	90.5665	90.5658	3.83432	27.1792	29.8188	23.6284	25.5195	100	16.9494	35.7662	38.125	8.1217	3.14961	16.8832	15.1638	13.8981	2.46004	19.5119	31.1724	17.4602	11.6352	20.1681	7.10065	21.6217	31.4682	13.0742	32.2286	9.13057	13.8212	73.4938	25.3136	17.778	35.3106	15.7331	29.9578	3.66751	31.9213	27.3181	7.34264	42.6592	5.70171	20.8481	43.2391	24.8725	71.689	6.72279	90.4382	96.813	95.906
GCF_001568365.1	93.396	90.2519	3.68095	26.6663	30.7232	21.5193	26.1129	21.9811	1.61748	36.8615	37.1872	1.22951	3.15789	17.5324	13.4884	13.8981	21.667	18.4671	30.923	17.1429	10.6918	19.7479	2.48966	21.1446	28.671	14.1345	31.8181	1.33984	13.008	73.4938	26.3162	18.3333	34.7456	23.6707	30.8018	3.66751	31.6386	27.8198	6.99293	42.1048	8.2525	19.0811	42.7376	24.7848	69.863	22.7778	96.0159	97.222	96.784
GCF_015162535.1	90.5665	90.5658	3.83432	27.1792	29.8188	23.6284	97.81	22.91	16.9494	35.7662	38.125	8.1217	3.14961	16.8832	15.1638	13.8981	2.46004	19.5119	31.1724	17.4602	11.6352	20.1681	7.10065	21.6217	31.4682	13.0742	32.2286	9.13057	13.8212	73.4938	25.3136	17.778	35.3106	15.7331	29.9578	3.66751	31.9213	27.3181	7.34264	42.6592	5.70171	20.8481	43.2391	24.8725	71.689	6.72279	90.4382	96.813	95.906
GCF_000243575.1	100	93.9488	6.80062	28.7179	32.4564	20.6303	27.3	20.7601	3.81888	37.226	36.5626	1.34228	1.08162	16.8833	7.77382	22.1685	24.8588	27.9518	29.9217	17.899	10.828	59.6001	1.74272	21.7255	30.4966	15.1943	32.6286	8.88892	43.2311	84.6382	64.0308	50.9709	65.868	62.1767	45.8455	36.856	39.521	29.3964	35.3714	13.9174	8.58898	20.6081	1.13486	32.1545	4.44449	11.3637	14.607	36.8426	15.1605
GCF_015162525.1	90.5665	90.5658	3.83432	27.1792	29.8188	23.6284	25.5195	22.91	16.9494	35.7662	38.125	8.1217	3.14961	16.8832	15.1638	13.8981	2.46004	19.5119	31.1724	17.4602	11.6352	20.1681	7.10065	21.6217	31.4682	13.0742	32.2286	1.54323	13.8212	73.4938	25.3136	17.778	35.3106	15.7331	29.9578	3.66751	31.9213	27.3181	7.34264	42.6592	5.70171	20.8481	43.2391	24.8725	71.689	6.72279	90.4382	96.813	95.906
GCF_000306635.1	99.057	94.586	11.628	28.7179	32.4564	20.6303	27.3	20.7601	7.72059	37.226	36.8751	13.9241	2.5157	16.8833	8.12716	22.1685	24.581	27.4695	29.9217	14.2278	11.7834	19.4175	2.90459	21.7255	31.2061	14.8648	32.3263	1.85184	42.3577	83.7345	64.2857	50.9709	66.467	61.6583	45.8455	37.1135	39.5212	29.3964	36.6808	14.175	8.58898	14.1893	1.13486	32.1545	9.42769	25.9457	5.81048	36.8426	16.1017
GCF_030023865.1	93.396	90.2519	3.60358	26.6663	30.7232	21.5193	26.1129	21.9811	1.61748	36.8615	36.5627	1.22951	9.52367	17.5324	13.4884	13.8981	21.667	17.7701	30.923	17.4601	10.6918	19.7479	2.48966	21.1446	28.671	14.1345	31.8181	1.33984	13.008	73.4938	26.3162	18.3333	34.7456	23.6707	30.3793	3.66751	31.6386	27.8198	6.99293	42.1048	8.2525	19.0811	42.7376	20.4245	69.863	19.0048	96.0159	97.222	96.784
GCF_015318545.1	90.5665	90.8807	2.76071	27.1792	29.8192	23.6288	25.5195	19.578	18.0179	35.7662	38.125	5.59994	3.14961	16.8832	15.1638	13.8981	23.8888	19.5119	31.1718	17.7775	11.6352	20.1681	7.10065	21.3038	31.4682	10.0001	32.2286	1.21656	13.8212	73.4938	25.3136	17.778	35.3106	15.7331	29.9578	3.90628	31.9213	27.5691	7.34264	42.9359	5.38039	20.4947	43.2391	24.8725	72.146	6.72279	90.4382	96.813	96.199
GCF_015162975.1	90.5665	90.8807	2.76071	27.1792	29.8192	23.6288	25.5195	19.578	18.0179	35.7662	38.125	5.59994	3.14961	16.8832	15.1638	13.8981	23.8888	19.5119	31.1718	17.7775	11.6352	20.1681	7.10065	21.3038	31.4682	10.0001	32.2286	1.21656	13.8212	73.4938	25.3136	17.778	35.3106	15.7331	29.9578	3.90628	31.9213	27.5691	7.34264	42.9359	5.38039	20.4947	43.2391	24.8725	72.146	6.72279	90.4382	96.813	96.199
GCF_015162625.1	90.5665	90.8807	2.76071	27.1792	29.8192	23.6288	25.5195	22.91	18.0179	35.7662	38.125	5.59994	3.14961	16.8832	15.1638	13.8981	23.8888	19.5119	31.1718	17.7775	11.6352	20.1681	7.10065	21.3038	31.4682	10.0001	32.2286	1.21656	13.8212	73.4938	25.3136	17.778	35.3106	15.7331	29.9578	3.66751	31.9213	27.5691	7.34264	42.9359	5.38039	20.4947	43.2391	21.4071	72.146	6.72279	90.4382	96.813	96.199
GCF_000306675.2	90.566	86.8502	10.8527	26.1542	29.5181	22.7846	26.1124	22.6007	18.0179	36.4961	37.8125	9.39387	3.15789	17.5324	19.3235	13.8981	23.3336	18.815	31.4214	18.7305	11.315	20.1681	2.48966	21.4625	30.7696	17.2881	33.1321	1.22102	14.2275	73.7951	29.0728	17.778	34.4631	15.7333	31.2233	4.30104	31.0731	27.0672	7.34264	42.1048	9.21977	18.9827	43.4055	26.1465	73.059	7.14279	87.649	95.618	95.614
GCF_004770855.1	90.566	86.8502	10.8527	26.1542	29.5181	22.7846	26.1124	22.6007	18.0179	36.4961	37.8125	9.39387	3.15789	17.5324	19.3235	13.8981	23.3336	18.815	31.4214	18.7305	11.315	20.1681	2.48966	21.4625	30.7696	17.2881	33.1321	1.22102	14.2275	73.7951	29.0728	17.778	34.4631	15.7333	31.2233	4.30104	31.0731	27.0672	7.34264	42.1048	9.21977	18.9827	43.4055	26.1465	73.059	7.14279	87.649	95.618	95.614
GCF_000306175.1	95.283	94.9046	9.42817	29.2306	30.5709	20.6303	27.003	22.4998	7.72059	36.8615	36.5626	0.852753	4.66478	16.8833	7.42047	14.4232	27.9501	27.8847	29.1042	10.577	10.828	16.0193	8.16987	22.1674	31.2061	13.2204	32.6286	1.85184	41.0481	84.0357	64.2857	53.8835	66.1679	61.6583	45.8455	36.0826	38.3235	27.1142	34.9342	13.9174	7.97553	14.2372	1.13486	31.8181	4.25922	22.7778	14.607	36.4369	9.61543
GCF_023023745.1	90.5665	90.5658	3.83432	27.1792	29.8188	23.6284	25.5195	22.91	16.9494	35.7662	38.125	8.1217	3.14961	16.8832	15.1638	13.8981	2.46004	19.5119	31.1724	17.4602	11.6352	20.1681	7.10065	21.6217	31.4682	13.0742	32.2286	9.13057	13.8212	73.4938	25.3136	17.778	35.3106	15.7331	29.9578	3.66751	31.9213	27.3181	7.34264	42.6592	5.70171	20.8481	43.2391	24.8725	71.689	6.72279	90.4382	96.813	95.906
GCF_023023865.1	90.5665	90.5658	3.83432	27.1792	29.8188	23.6284	25.5195	22.91	16.9494	35.7662	38.125	8.1217	3.14961	16.8832	15.1638	13.8981	2.46004	19.5119	31.1724	17.4602	11.6352	20.1681	7.10065	21.6217	31.4682	13.0742	32.2286	9.13057	13.8212	73.4938	25.3136	17.778	35.3106	15.7331	29.9578	3.66751	31.9213	27.3181	7.34264	42.6592	5.70171	20.8481	43.2391	24.8725	71.689	6.72279	90.4382	96.813	95.906
GCF_023023985.1	90.5665	90.5658	3.83432	27.1792	29.8188	23.6284	25.5195	22.91	16.9494	35.7662	38.125	8.1217	3.14961	16.8832	15.1638	13.8981	2.46004	19.5119	31.1724	17.4602	11.6352	20.1681	7.10065	21.6217	31.4682	13.0742	32.2286	9.13057	13.8212	73.4938	25.3136	17.778	35.3106	15.7331	29.9578	3.66751	31.9213	27.3181	7.34264	42.6592	5.70171	20.8481	43.2391	24.8725	71.689	6.72279	90.4382	96.813	95.906
GCF_001618445.1	90.5665	90.5658	3.83432	27.1792	29.8188	23.6284	25.5195	22.91	16.9494	35.7662	38.125	8.1217	3.14961	16.8832	15.1638	13.8981	2.46004	19.5119	31.1724	17.4602	11.6352	20.1681	7.10065	21.6217	31.4682	13.0742	32.2286	9.13057	13.8212	73.4938	25.3136	17.778	35.3106	15.7331	29.9578	3.66751	31.9213	27.3181	7.34264	42.6592	5.70171	20.8481	43.2391	24.8725	71.689	6.72279	90.4382	96.813	95.906
GCF_001618565.1	90.5665	90.5658	3.83432	27.1792	29.8188	23.6284	25.5195	22.91	16.9494	35.7662	38.125	8.1217	3.14961	16.8832	15.1638	13.8981	2.46004	19.5119	31.1724	17.4602	11.6352	20.1681	7.10065	21.6217	31.4682	13.0742	32.2286	9.13057	13.8212	73.4938	25.3136	17.778	35.3106	15.7331	29.9578	3.66751	31.9213	27.3181	7.34264	42.6592	5.70171	20.8481	43.2391	24.8725	71.689	6.72279	90.4382	96.813	95.906
GCF_023023725.1	90.5665	90.5658	3.83432	27.1792	29.8188	23.6284	25.5195	22.91	16.9494	35.7662	38.125	8.1217	3.14961	16.8832	15.1638	13.8981	2.46004	19.5119	31.1724	17.4602	11.6352	20.1681	7.10065	21.6217	31.4682	13.0742	32.2286	9.13057	13.8212	73.4938	25.3136	17.778	35.3106	15.7331	29.9578	3.66751	31.9213	27.3181	7.34264	42.6592	5.70171	20.8481	43.2391	24.8725	71.689	6.72279	90.4382	96.813	95.906
GCF_026914205.1	90.5665	90.5658	3.83432	27.1792	29.8188	23.6284	25.5195	22.91	16.9494	35.7662	38.125	8.1217	3.14961	16.8832	15.1638	13.8981	2.46004	19.5119	31.1724	17.4602	11.6352	20.1681	7.10065	21.6217	31.4682	13.0742	32.2286	9.13057	13.8212	73.4938	25.3136	17.778	35.3106	15.7331	29.9578	3.66751	31.9213	27.3181	7.34264	42.6592	5.70171	20.8481	43.2391	24.8725	71.689	6.72279	90.4382	96.813	95.906
GCF_000013945.1	90.5665	90.5658	3.83432	27.1792	29.8188	23.6284	25.5195	22.91	16.9494	35.7662	38.125	8.1217	3.14961	16.8832	15.1638	13.8981	2.46004	19.5119	31.1724	17.4602	11.6352	20.1681	7.10065	21.6217	31.4682	13.0742	32.2286	9.13057	13.8212	73.4938	25.3136	17.778	35.3106	15.7331	29.9578	3.66751	31.9213	27.3181	7.34264	42.6592	5.70171	20.8481	43.2391	24.8725	71.689	6.72279	90.4382	96.813	95.906
GCF_001618525.1	90.5665	90.5658	3.83432	27.1792	29.8188	23.6284	25.5195	22.91	16.9494	35.7662	38.125	8.1217	3.14961	16.8832	15.1638	13.8981	2.46004	19.5119	31.1724	17.4602	11.6352	20.1681	7.10065	21.6217	31.4682	13.0742	32.2286	9.13057	13.8212	73.4938	25.3136	17.778	35.3106	15.7331	29.9578	3.66751	31.9213	27.3181	7.34264	42.6592	5.70171	20.8481	43.2391	24.8725	71.689	6.72279	90.4382	96.813	95.906
GCF_001618585.1	90.5665	90.5658	3.83432	27.1792	29.8188	23.6284	25.5195	22.91	16.9494	35.7662	38.125	8.1217	3.14961	16.8832	15.1638	13.8981	2.46004	19.5119	31.1724	17.4602	11.6352	20.1681	7.10065	21.6217	31.4682	13.0742	32.2286	9.13057	13.8212	73.4938	25.3136	17.778	35.3106	15.7331	29.9578	3.66751	31.9213	27.3181	7.34264	42.6592	5.70171	20.8481	43.2391	24.8725	71.689	6.72279	90.4382	96.813	95.906
GCF_003254845.1	90.5665	90.5658	3.83432	27.1792	29.8188	23.6284	25.5195	22.91	16.9494	35.7662	38.125	8.1217	3.14961	16.8832	15.1638	13.8981	2.46004	19.5119	31.1724	17.4602	11.6352	20.1681	7.10065	21.6217	31.4682	13.0742	32.2286	9.13057	13.8212	73.4938	25.3136	17.778	35.3106	15.7331	29.9578	3.66751	31.9213	27.3181	7.34264	42.6592	5.70171	20.8481	43.2391	24.8725	71.689	6.72279	90.4382	96.813	95.906
GCF_015162595.1	90.5665	90.5658	3.83432	27.1792	29.8188	23.6284	25.5195	22.91	16.9494	35.7662	38.125	8.1217	3.14961	16.8832	15.1638	13.8981	2.46004	19.5119	31.1724	17.4602	11.6352	20.1681	7.10065	21.6217	31.4682	13.0742	32.2286	9.13057	13.8212	73.4938	25.3136	17.778	35.3106	15.7331	29.9578	3.66751	31.9213	27.3181	7.34264	42.6592	5.70171	20.8481	43.2391	24.8725	71.689	6.72279	90.4382	96.813	95.906
GCF_015162695.1	90.5665	90.5658	3.83432	27.1792	29.8188	23.6284	25.5195	22.91	16.9494	35.7662	38.125	8.1217	3.14961	16.8832	15.1638	13.8981	2.46004	19.5119	31.1724	17.4602	11.6352	20.1681	7.10065	21.6217	31.4682	13.0742	32.2286	9.13057	13.8212	73.4938	25.3136	17.778	35.3106	15.7331	29.9578	3.66751	31.9213	27.3181	7.34264	42.6592	5.70171	20.8481	43.2391	24.8725	71.689	6.72279	90.4382	96.813	95.906
GCF_015162705.1	90.5665	90.5658	3.83432	27.1792	29.8188	23.6284	25.5195	22.91	16.9494	35.7662	38.125	8.1217	3.14961	16.8832	15.1638	13.8981	2.46004	19.5119	31.1724	17.4602	11.6352	20.1681	7.10065	21.6217	31.4682	13.0742	32.2286	9.13057	13.8212	73.4938	25.3136	17.778	35.3106	15.7331	29.9578	3.66751	31.9213	27.3181	7.34264	42.6592	5.70171	20.8481	43.2391	24.8725	71.689	6.72279	90.4382	96.813	95.906
GCF_015162745.1	90.5665	90.5658	3.83432	27.1792	29.8188	23.6284	25.5195	22.91	16.9494	35.7662	38.125	8.1217	3.14961	16.8832	15.1638	13.8981	2.46004	19.5119	31.1724	17.4602	11.6352	20.1681	7.10065	21.6217	31.4682	13.0742	32.2286	9.13057	13.8212	73.4938	25.3136	17.778	35.3106	15.7331	29.9578	3.66751	31.9213	27.3181	7.34264	42.6592	5.70171	20.8481	43.2391	24.8725	71.689	6.72279	90.4382	96.813	95.906
GCF_015162765.1	90.5665	90.5658	3.83432	27.1792	29.8188	23.6284	25.5195	22.91	16.9494	35.7662	38.125	8.1217	3.14961	16.8832	15.1638	13.8981	2.46004	19.5119	31.1724	17.4602	11.6352	20.1681	7.10065	21.6217	31.4682	13.0742	32.2286	9.13057	13.8212	73.4938	25.3136	17.778	35.3106	15.7331	29.9578	3.66751	31.9213	27.3181	7.34264	42.6592	5.70171	20.8481	43.2391	24.8725	71.689	6.72279	90.4382	96.813	95.906
GCF_015318465.1	90.5665	90.5658	3.83432	27.1792	29.8188	23.6284	25.5195	22.91	16.9494	35.7662	38.125	8.1217	3.14961	16.8832	15.1638	13.8981	2.46004	19.5119	31.1724	17.4602	11.6352	20.1681	7.10065	21.6217	31.4682	13.0742	32.2286	9.13057	13.8212	73.4938	25.3136	17.778	35.3106	15.7331	29.9578	3.66751	31.9213	27.3181	7.34264	42.6592	5.70171	20.8481	43.2391	24.8725	71.689	6.72279	90.4382	96.813	95.906
GCF_022436585.1	90.5665	90.5658	3.83432	27.1792	29.8188	23.6284	25.5195	22.91	16.9494	35.7662	38.125	8.1217	3.14961	16.8832	15.1638	13.8981	2.46004	19.5119	31.1724	17.4602	11.6352	20.1681	7.10065	21.6217	31.4682	13.0742	32.2286	9.13057	13.8212	73.4938	25.3136	17.778	35.3106	15.7331	29.9578	3.66751	31.9213	27.3181	7.34264	42.6592	5.70171	20.8481	43.2391	24.8725	71.689	6.72279	90.4382	96.813	95.906
GCF_022436615.1	90.5665	90.5658	3.83432	27.1792	29.8188	23.6284	25.5195	22.91	16.9494	35.7662	38.125	8.1217	3.14961	16.8832	15.1638	13.8981	2.46004	19.5119	31.1724	17.4602	11.6352	20.1681	7.10065	21.6217	31.4682	13.0742	32.2286	9.13057	13.8212	73.4938	25.3136	17.778	35.3106	15.7331	29.9578	3.66751	31.9213	27.3181	7.34264	42.6592	5.70171	20.8481	43.2391	24.8725	71.689	6.72279	90.4382	96.813	95.906
GCF_003716785.1	90.5665	90.5658	3.83432	27.1792	29.8188	23.6284	25.5195	22.91	16.9494	35.7662	38.125	8.1217	3.14961	16.8832	15.1638	13.8981	2.46004	19.5119	31.1724	17.4602	11.6352	20.1681	7.10065	21.6217	31.4682	13.0742	32.2286	9.13057	13.8212	73.4938	25.3136	17.778	35.3106	15.7331	29.9578	3.66751	31.9213	27.3181	7.34264	42.6592	5.70171	20.8481	43.2391	24.8725	71.689	6.72279	90.4382	96.414	95.906
GCF_000342885.1	90.5665	90.5658	3.83432	27.1792	29.8188	23.6284	25.5195	22.91	16.9494	35.7662	38.125	8.1217	3.14961	16.8832	15.1638	13.8981	2.46004	19.5119	31.1724	17.4602	11.6352	20.1681	7.10065	21.6217	31.4682	13.0742	32.2286	9.13057	13.8212	73.4938	25.3136	17.778	35.3106	15.7331	29.9578	3.66751	31.9213	27.3181	7.34264	42.6592	5.70171	20.8481	43.2391	24.8725	71.689	6.72279	90.4382	96.414	95.906
GCF_000355135.1	90.5665	90.5658	3.83432	27.1792	29.8188	23.6284	25.5195	22.91	16.9494	35.7662	38.125	8.1217	3.14961	16.8832	15.1638	13.8981	2.46004	19.5119	31.1724	17.4602	11.6352	20.1681	7.10065	21.6217	31.4682	13.0742	32.2286	9.13057	13.8212	73.4938	25.3136	17.778	35.3106	15.7331	29.9578	3.66751	31.9213	27.3181	7.34264	42.6592	5.70171	20.8481	43.2391	24.8725	71.689	6.72279	90.4382	96.414	95.906
GCF_006568865.1	90.5665	90.5658	3.83432	27.1792	29.8188	23.6284	25.5195	22.91	16.9494	35.7662	38.125	8.1217	3.14961	16.8832	15.1638	13.8981	2.46004	19.5119	31.1724	17.4602	11.6352	20.1681	7.10065	21.6217	31.4682	13.0742	32.2286	1.54323	13.8212	73.4938	25.3136	17.778	35.3106	15.7331	29.9578	3.66751	31.9213	27.3181	7.34264	42.6592	5.70171	20.8481	43.2391	24.8725	71.689	6.72279	90.4382	96.813	95.906
GCF_015162615.1	90.5665	90.5658	3.83432	27.1792	29.8188	23.6284	25.5195	22.91	16.9494	35.7662	38.125	8.1217	3.14961	16.8832	15.1638	13.8981	2.46004	19.5119	31.1724	17.4602	11.6352	20.1681	7.10065	21.6217	31.4682	13.0742	32.2286	1.54323	13.8212	73.4938	25.3136	17.778	35.3106	15.7331	29.9578	3.66751	31.9213	27.3181	7.34264	42.6592	5.70171	20.8481	43.2391	24.8725	71.689	6.72279	90.4382	96.813	95.906
GCF_015318375.1	90.5665	90.5658	3.83432	27.1792	29.8188	23.6284	25.5195	22.91	16.9494	35.7662	38.125	8.1217	3.14961	16.8832	15.1638	13.8981	2.46004	19.5119	31.1724	17.4602	11.6352	20.1681	7.10065	21.6217	31.4682	13.0742	32.2286	1.54323	13.8212	73.4938	25.3136	17.778	35.3106	15.7331	29.9578	3.66751	31.9213	27.3181	7.34264	42.6592	5.70171	20.8481	43.2391	24.8725	71.689	6.72279	90.4382	96.813	95.906
GCF_015318385.1	90.5665	90.5658	3.83432	27.1792	29.8188	23.6284	25.5195	22.91	16.9494	35.7662	38.125	8.1217	3.14961	16.8832	15.1638	13.8981	2.46004	19.5119	31.1724	17.4602	11.6352	20.1681	7.10065	21.6217	31.4682	13.0742	32.2286	1.54323	13.8212	73.4938	25.3136	17.778	35.3106	15.7331	29.9578	3.66751	31.9213	27.3181	7.34264	42.6592	5.70171	20.8481	43.2391	24.8725	71.689	6.72279	90.4382	96.813	95.906
GCF_000346975.1	90.5665	90.5658	3.83432	27.1792	29.8188	23.6284	25.5195	22.91	16.9494	35.7662	38.125	8.1217	3.14961	16.8832	15.1638	13.8981	2.46004	19.5119	31.1724	17.4602	11.6352	20.1681	7.10065	21.6217	31.4682	13.0742	32.2286	1.54323	13.8212	73.4938	25.3136	17.778	35.3106	15.7331	29.9578	3.66751	31.9213	27.3181	7.34264	42.6592	5.70171	20.8481	43.2391	24.8725	71.689	6.72279	90.4382	96.414	95.906
GCF_001618485.1	90.5665	90.5658	3.83432	27.1792	29.8188	23.6284	25.5195	22.91	18.0179	35.7662	38.125	1.22951	3.14961	16.8832	15.1638	13.8981	2.46004	19.5119	31.1724	17.4602	11.6352	20.1681	7.10065	21.6217	31.4682	13.0742	32.5297	4.67833	13.8212	73.4938	25.3136	17.778	35.3106	15.7331	29.9578	3.66751	31.9213	27.3181	7.34264	42.9359	5.70171	20.4947	43.2391	24.8725	71.689	6.72279	90.4382	96.813	95.906
GCF_000013965.1	90.5665	90.5658	3.83432	27.1792	29.8188	23.6284	25.5195	22.91	18.0179	35.7662	38.125	1.22951	3.14961	16.8832	15.1638	13.8981	2.46004	19.5119	31.1724	17.4602	11.6352	20.1681	7.10065	21.6217	31.4682	13.0742	32.5297	4.67833	13.8212	73.4938	25.3136	17.778	35.3106	15.7331	29.9578	3.66751	31.9213	27.3181	7.34264	42.9359	5.70171	20.4947	43.2391	24.8725	71.689	6.72279	90.4382	96.813	95.906
GCF_006568855.1	90.5665	90.5658	3.83432	27.1792	29.8188	23.6284	25.5195	22.91	18.0179	35.7662	38.125	1.22951	3.14961	16.8832	15.1638	13.8981	2.46004	19.5119	31.1724	17.4602	11.6352	20.1681	7.10065	21.6217	31.4682	13.0742	32.5297	4.67833	13.8212	73.4938	25.3136	17.778	35.3106	15.7331	29.9578	3.66751	31.9213	27.3181	7.34264	42.9359	5.70171	20.4947	43.2391	24.8725	71.689	6.72279	90.4382	96.813	95.906
GCF_015318635.1	90.5665	90.8807	2.76073	27.1792	29.8192	23.6288	25.5195	19.578	16.9494	35.7662	38.125	5.19995	3.14961	16.8832	15.1638	13.8981	23.8888	19.5119	31.1724	17.4601	11.6352	20.1681	7.10065	21.3038	31.4682	10.0001	32.2286	1.21656	13.8212	73.4938	25.3136	17.778	35.3106	15.7331	29.9578	3.90628	31.9213	27.3181	7.34264	42.9359	2.25032	20.4947	29.3307	24.8725	72.146	6.72279	90.4382	96.813	96.199
GCF_000217455.2	93.396	90.2519	3.68095	26.6663	30.7232	21.5193	26.1129	21.9811	1.61748	36.8615	36.5627	1.22951	3.15789	17.5324	13.4884	14.2375	21.667	17.7701	30.923	20.5128	10.6918	19.7479	19.2308	20.9859	28.671	15.5933	31.8181	1.33984	13.008	73.4938	26.3162	18.3333	34.7456	23.6707	30.3793	3.66751	31.0731	27.8198	6.99293	42.1048	8.2525	19.0811	42.7376	25.1291	66.818	19.0048	96.4143	97.222	97.076
GCF_001584305.1	93.396	90.2519	9.80392	26.6663	30.7232	21.5193	26.1129	21.9811	1.61748	36.8615	36.875	1.22951	3.15789	17.5324	18.9318	13.8981	21.667	18.4671	30.923	17.1429	10.6918	19.7479	2.48966	21.1446	28.671	15.2543	31.8181	1.33984	13.008	73.4938	26.3162	18.3333	34.7456	23.6707	30.3793	3.66751	31.0731	27.8198	7.1679	42.1048	8.2525	19.0811	43.0439	23.9246	69.863	18.5523	96.0159	97.222	96.784
GCF_003545925.1	92.453	89.2408	11.628	28.7178	30.6591	21.9412	26.4098	22.6004	3.29666	36.8615	36.8751	3.2755	9.85221	16.8833	7.97721	17.7084	26.9457	18.7497	27.6921	16.4286	11.3924	19.7479	5.16138	21.6217	27.972	13.781	32.6286	4.96891	33.1914	72.5901	27.3179	17.2221	19.6828	3.59281	32.0673	3.88355	51.1113	27.5689	30.2128	13.4021	13.5645	67.7196	1.13486	46.4528	66.2103	18.8073	81.8898	92	91.228
GCF_026914225.1	90.5665	90.5658	3.83432	27.1792	29.8188	23.6284	25.5195	22.91	16.9494	35.7662	38.125	8.1217	3.14961	16.8832	15.1638	13.8981	2.46004	19.5119	31.1724	17.4602	11.6352	20.1681	7.10065	21.6217	31.4682	13.0742	32.2286	9.13057	13.8212	73.4938	25.3136	17.778	35.3106	15.7331	29.9578	3.66751	31.9213	27.3181	7.34264	13.6598	5.70171	20.8481	43.2391	9.37492	71.689	6.72279	90.4382	96.813	95.906
GCF_030546545.1	93.396	90.2519	3.68095	26.6663	30.7232	21.5193	26.1129	21.9811	1.61748	36.8615	36.5627	1.22951	3.15789	17.5324	13.4884	13.8981	21.667	18.4671	30.6735	17.1429	10.6918	19.7479	2.48966	21.1446	28.671	15.2543	31.8181	1.33984	13.008	73.4938	26.3162	18.3333	34.7456	23.6707	30.3793	3.66751	31.3559	27.8198	6.99293	42.1048	9.70864	19.0811	42.7376	24.957	69.863	18.5523	96.4143	97.222	97.076
GCF_000348015.1	93.396	90.2519	3.68095	26.6663	30.7232	21.5193	26.1129	21.9811	1.61748	36.8615	36.5627	4.31369	3.15789	17.5324	19.3067	13.8981	21.667	18.4671	30.923	17.1429	10.6918	19.7479	2.48966	21.3038	28.671	14.1345	31.8181	1.33984	13.008	73.4938	26.3162	18.3333	34.7456	23.6707	30.3793	3.66751	31.3559	27.8198	6.99293	42.1048	8.2525	19.0811	44.5575	24.096	69.863	14.3459	96.4143	97.222	96.784
GCF_000244655.1	93.396	90.2519	3.68095	26.6663	30.7232	21.5193	26.1129	21.9811	1.61748	36.8615	36.5627	1.22951	3.15789	17.5324	13.4884	13.8981	21.667	18.4671	30.923	19.2306	10.6918	19.7479	2.48966	21.1446	28.671	14.1345	31.8181	1.33984	13.008	73.4938	26.3162	18.3333	35.0286	23.6707	30.3793	3.66751	31.0731	27.8198	6.99293	42.3825	8.2525	19.0811	42.7376	23.9246	69.863	18.5523	96.4143	97.222	96.784
GCF_030023605.1	93.396	90.2519	3.68095	26.6663	30.7232	21.5193	26.1129	21.9811	1.61748	36.4961	36.875	1.22951	3.15789	17.5324	13.4884	13.8981	21.667	18.4671	30.6735	17.1429	10.6918	19.7479	2.48966	21.1446	28.671	15.2542	31.8181	1.33984	13.008	73.4938	26.3162	18.3333	34.7456	23.6707	30.3793	3.66751	31.3559	27.8198	6.99293	42.1048	8.2525	19.4347	42.7376	24.957	69.863	18.5523	96.4143	97.222	97.076
GCF_030546585.1	93.396	90.2519	3.68095	26.6663	30.7232	21.5193	26.1129	21.9811	1.61748	36.4961	36.875	1.22951	3.15789	17.5324	13.4884	13.8981	21.667	18.4671	30.6735	17.1429	10.6918	19.7479	2.48966	21.1446	28.671	15.2542	31.8181	1.33984	13.008	73.4938	26.3162	18.3333	34.7456	23.6707	30.3793	3.66751	31.3559	27.8198	6.99293	42.1048	8.2525	19.4347	42.7376	24.957	69.863	18.5523	96.4143	97.222	97.076
GCF_001569265.1	93.396	90.5658	3.68095	26.6663	30.7232	21.5193	25.8159	21.9811	1.61748	36.8615	36.875	1.22951	3.15789	17.5324	19.3067	13.8981	21.667	18.4671	30.923	17.1429	10.6918	19.7479	2.48966	21.1446	28.671	14.1345	31.8181	1.33984	13.008	73.4938	26.3162	18.3333	34.7456	23.6707	30.3793	3.66751	31.3559	27.8198	6.99293	42.3825	8.2525	19.0811	43.0439	24.096	69.863	14.3459	96.4143	97.222	96.784
GCF_001569335.1	93.396	90.5658	3.68095	26.6663	30.7232	21.5193	25.8159	21.9811	1.61748	36.8615	36.875	1.22951	3.15789	17.5324	19.3067	13.8981	21.667	18.4671	30.923	17.1429	10.6918	19.7479	2.48966	21.1446	28.671	14.1345	31.8181	1.33984	13.008	73.4938	26.3162	18.3333	34.7456	23.6707	30.3793	3.66751	31.3559	27.8198	6.99293	42.3825	8.2525	19.0811	43.0439	24.096	69.863	14.3459	96.4143	97.222	96.784
GCF_001952685.1	93.396	90.2519	3.68095	26.6663	30.7232	21.5193	26.1129	21.9811	1.61748	36.8615	36.2496	1.22951	3.15789	17.5324	13.4884	13.8981	21.667	18.4671	30.6735	19.2306	10.6918	19.7479	2.48966	21.1446	28.671	15.2543	31.8181	1.33984	13.008	73.4938	26.566	18.3333	34.7456	23.6707	30.3793	3.66751	31.3559	27.3181	6.99293	42.1048	8.2525	19.0811	42.7376	24.957	69.863	18.5523	96.4143	97.222	97.076
GCF_000343395.1	93.396	90.5658	3.68095	26.6663	30.7232	21.5193	25.8159	21.9811	1.61748	36.8615	36.875	1.22951	3.15789	17.5324	19.3067	13.8981	21.667	18.4671	30.923	17.1429	10.6918	19.7479	2.48966	21.1446	28.671	14.1345	31.8181	1.33984	13.008	73.4938	26.3162	18.3333	34.7456	23.6707	30.3793	3.66751	31.3559	27.8198	6.99293	42.3825	8.2525	19.0811	42.2148	24.096	69.863	14.3459	96.4143	97.222	96.784
GCF_030546565.1	93.396	90.2519	3.68095	26.6663	30.7232	21.5193	26.1129	21.9811	1.61748	36.4961	36.5627	1.22951	3.15789	17.5324	13.4884	13.8981	21.667	18.4671	30.6735	17.1429	10.6918	19.7479	2.48966	21.1446	28.671	15.2543	31.8181	1.33984	13.008	73.4938	26.3162	18.3333	34.7456	23.6707	30.3793	3.66751	31.3559	27.8198	6.99293	42.1048	8.2525	19.0811	42.7376	24.957	69.863	18.5523	96.4143	97.222	97.076
GCF_000306575.1	93.396	90.2519	3.68095	26.6663	30.7232	21.5193	26.1129	21.9811	1.61748	36.8615	36.875	1.22951	3.15789	17.5324	18.9318	13.8981	21.667	18.4671	30.923	17.1429	10.6918	19.7479	2.48966	21.1446	28.671	15.2543	31.8181	1.33984	13.008	73.4938	26.3162	18.3333	34.7456	23.6707	30.3793	3.66751	31.6386	27.8198	6.99293	42.1048	8.2525	19.0811	44.5575	23.9246	69.863	14.3459	96.4143	97.222	96.784
GCF_000244475.1	93.396	90.2519	3.68095	26.6663	30.7232	21.5193	26.1129	21.9811	1.61748	36.8615	36.875	1.22951	3.15789	17.5324	18.9318	13.8981	21.667	18.4671	30.923	17.1429	10.6918	19.7479	0.919722	21.1446	28.671	15.2543	31.8181	1.33984	13.008	73.4938	26.3162	18.3333	34.7456	23.6707	30.3793	3.66751	31.6386	27.8198	6.99293	42.1048	8.2525	19.0811	44.5575	23.9246	69.863	14.3459	96.4143	97.222	96.784
GCF_030023685.1	93.396	90.2519	3.68095	26.6663	30.7232	21.5193	26.1129	21.9811	1.61748	36.4961	36.875	1.22951	3.15789	17.5324	13.4884	13.8981	21.667	18.4671	30.6735	17.1429	10.6918	19.7479	2.48966	21.1446	28.671	15.2542	31.8181	1.33984	13.008	73.4938	26.3162	18.3333	34.7456	23.6707	30.3793	3.66751	31.3559	27.8198	6.99293	42.1048	8.2525	19.4347	30.1887	24.957	69.863	18.5523	96.4143	97.222	97.076
GCF_030546555.1	93.396	90.2519	3.68095	26.6663	30.7232	21.5193	26.1129	21.9811	1.61748	36.4961	36.875	1.22951	3.15789	17.5324	13.4884	13.8981	21.667	18.4671	30.6735	17.1429	10.6918	19.7479	2.48966	21.1446	28.671	15.2542	31.8181	1.33984	13.008	73.4938	26.3162	18.3333	34.7456	23.6707	30.3793	3.66751	31.3559	27.8198	6.99293	42.1048	8.2525	19.4347	30.1887	24.957	69.863	18.5523	96.4143	97.222	97.076
GCF_016919175.1	91.509	85.7145	11.628	28.7179	30.4213	22.7845	26.4099	19.2768	7.48041	37.5909	36.875	2.76074	6.51044	16.8833	7.77382	17.5437	26.1114	16.3333	27.9491	19.6431	11.111	13.4456	2.90137	20.7609	31.4682	14.1345	32.3174	4.93102	29.2574	73.7951	26.119	15.5553	18.889	5.67157	29.5354	4.74572	51.27	27.1142	32.7513	13.9177	14.2859	61.754	10.9891	44.0539	60.2735	12.3854	78.4314	89.7641	86.3373
GCF_000244735.1	93.396	90.2519	3.68095	26.6663	30.7232	21.5193	26.1129	21.9811	1.61748	36.8615	36.875	16.0624	3.15789	17.5324	13.4884	13.8981	21.667	18.4671	30.923	17.1429	10.6918	19.7479	2.48966	21.1446	28.671	14.1345	31.8181	1.33984	13.008	73.4938	26.3162	18.3333	34.7456	23.6707	30.3793	3.66751	31.0731	27.8198	6.99293	42.1048	5.18524	19.0811	42.7376	24.7848	69.406	19.0048	96.4143	97.222	96.784
GCF_000244555.1	93.396	90.2519	3.68095	26.6663	30.7232	21.5193	26.1129	21.9811	1.61748	36.8615	36.5627	16.0624	3.15789	17.5324	13.4884	13.8981	21.667	18.4671	30.923	17.1429	10.6918	19.7479	2.48966	21.1446	28.671	14.1345	31.8181	1.33984	13.008	73.4938	26.3162	11.111	34.7456	23.9363	30.3793	3.66751	31.0731	27.8198	6.99293	42.1048	8.2525	19.0811	42.7376	24.7848	69.406	19.0048	96.4143	97.222	96.784
GCF_003429525.1	5.23082	86.8502	10.8527	26.1542	29.5181	22.7846	26.1124	22.6007	18.0179	36.4961	37.8125	9.39387	3.15789	17.5324	19.3235	13.8981	23.3336	18.815	31.4214	18.7305	11.315	20.1681	2.48966	21.4625	30.7696	17.2881	33.1321	1.22102	14.2275	73.7951	29.0728	17.778	34.4631	15.7333	31.2233	4.30104	31.0731	27.0672	7.34264	42.1048	9.21977	18.9827	43.4055	26.1465	73.059	7.14279	87.649	95.618	95.614
GCF_001569295.1	93.396	92.357	3.68095	26.6663	32.1638	13.793	26.1129	21.9811	1.61748	36.4961	37.5	1.22951	2.81247	17.5324	13.4884	22.4092	21.667	27.7108	28.8223	22.1426	10.828	19.4175	2.48966	21.1446	28.671	15.2542	31.8181	1.33984	43.6683	84.0357	63.3585	50.4854	66.766	61.3987	38.2185	37.371	40.4191	27.8198	36.2447	13.9173	8.2525	19.0811	28.2926	31.8182	6.08371	25.4053	14.6065	34.5531	16.3845
GCF_019266585.1	92.453	89.8092	8.70874	28.7178	30.6591	23.2069	26.1131	22.2914	2.83289	36.8615	36.8751	6.22902	3.42105	16.8833	9.18731	17.5258	26.9457	18.5565	29.2311	16.8255	11.465	19.7479	5.16138	21.6213	2.65252	13.781	32.326	4.96891	38.3887	74.0963	27.0675	16.6666	16.0692	22.9334	30.3798	3.88355	70.385	74.1114	70.1421	76.966	13.5645	18.6441	1.13486	54.1095	53.3633	32.4836	72.8	84.9207	84.795
GCF_000306475.1	93.396	92.357	3.68095	26.6663	32.4564	20.6303	26.1129	21.9811	7.72059	36.8615	36.875	1.22951	2.81247	17.5324	13.4884	22.8916	21.667	27.7108	29.9217	17.1429	10.828	16.5045	2.48966	21.1446	28.671	15.2542	31.8181	1.33984	43.6683	83.7345	63.7753	50	66.168	61.6583	46.1321	37.1135	40.4191	29.3964	35.8075	13.9173	8.2525	19.0811	28.2926	32.4919	6.08371	25.4053	14.6065	34.5531	16.3845
GCF_004770795.1	91.509	89.841	3.74095	28.7178	31.8747	15.8044	26.113	23.1248	6.59573	36.8615	36.8751	9.87256	3.73439	16.8833	7.42047	17.4214	24.6988	18.1182	29.032	16.8257	12.0636	17.9611	4.13226	21.3038	7.48656	16.271	33.6332	6.8086	44.5883	85.542	64.3762	50.9709	64.865	61.14	39.3679	34.0051	37.838	27.2953	37.2294	14.1755	14.3334	21.0167	3.41986	31.0697	4.07411	20.8336	3.15793	35.7728	19.7737
GCF_002812065.1	92.453	90.1588	4.46309	28.7178	31.8754	15.8044	26.7066	23.1248	6.38299	36.8615	37.5	10.5633	3.93375	16.8833	7.77382	17.4214	24.6988	18.467	28.2878	17.4601	12.0636	19.9029	5.29248	21.4625	3.12193	15.9322	33.6332	5.55556	42.9826	84.9395	64.3594	51.4563	65.165	61.6583	38.7928	33.5013	39.0394	27.0469	36.8421	14.1755	14.7336	20	3.30188	32.1309	4.07411	20.3706	3.28948	36.585	9.72985
GCF_001008325.2	93.396	89.6551	87.805	26.6663	31.8886	25.2065	26.1129	21.9811	1.61748	36.4961	36.5627	1.22951	6.19476	17.5324	13.4884	13.8981	21.667	18.4671	28.8223	17.1429	10.6583	19.7479	2.48966	21.1446	28.671	15.2543	31.8181	1.33984	13.008	30.4351	26.3162	18.3333	31.6269	10.3725	22.4493	3.66751	33.1321	27.8198	10.1627	13.9173	8.2525	19.0811	28.2926	9.34248	6.08371	22.7778	14.6065	34.5529	21.4287
GCF_001729245.1	93.396	86.076	11.628	29.2307	29.7991	16.3326	26.4099	21.9815	2.93004	36.4961	36.562	18.5843	3.38346	16.2338	7.42047	17.6268	23.8892	17.6268	29.3528	21.587	11.7088	15.0485	7.69238	20.668	13.4613	21.8389	32.622	1.66974	42.2416	85.8432	63.9594	52.4269	65.465	61.14	37.2496	34.0965	39.6401	26.8652	37.2291	13.6598	14.603	19.0813	2.70792	32.5426	6.2016	22.7778	10.4869	36.585	18.0125
GCF_002811455.1	92.453	90.1588	4.48814	28.7178	30.723	15.8044	26.4099	23.1248	6.38299	36.8615	37.8125	9.16021	8.08831	16.8833	7.77382	17.4214	24.6988	18.467	28.2878	17.7781	12.0636	19.9029	5.16138	21.6217	3.12193	14.4876	33.6332	5.55556	42.9826	85.8432	64.3594	51.4563	65.165	61.6583	38.7928	34.0047	38.739	27.0469	36.8421	13.9175	14.7336	20	3.30188	31.959	4.07411	20.3706	3.28948	36.585	10.2702
GCF_000243735.2	92.453	90.446	4.18413	28.7178	32.2861	15.8044	26.7066	22.8123	6.17024	36.8615	37.8125	9.87256	3.94191	16.8833	7.77382	17.4214	24.0963	18.467	28.2878	17.7781	12.102	19.9029	5.16138	21.4625	3.12193	14.4876	33.6332	5.55556	42.9826	85.542	64.3594	51.9417	65.165	61.6583	38.7928	34.0047	39.0394	27.0469	36.8421	14.1755	14.7336	20	3.30188	31.1754	4.07411	20.3706	3.28948	36.585	9.72985
GCF_002811925.1	91.509	89.5241	4.08757	29.744	28.0799	15.8044	26.4098	22.8123	6.38299	36.8615	36.8751	9.87256	3.73439	16.8833	7.42047	16.9488	25.3013	18.467	28.7839	12.4999	12.0636	17.9611	4.13226	21.3038	7.48656	17.2881	33.3337	4.97638	45.455	85.542	64.1221	51.4563	65.165	60.363	39.3679	32.9979	38.4387	27.2953	38.0951	14.1755	14.8266	14.9815	3.41986	32.8174	4.07411	12.963	3.15793	35.7728	10.2624
GCF_004770135.1	92.453	89.5241	11.628	28.7178	30.6591	15.5174	26.4098	22.2914	3.29666	36.8615	36.8751	3.59404	9.85221	16.8833	9.18731	17.7084	26.9457	18.7497	28.5715	17.1428	11.4286	19.7479	5.16138	21.6217	2.65252	13.781	32.6286	8.47457	41.8806	87.952	64.975	49.0291	64.264	59.8446	38.7932	32.2076	38.1382	27.5689	34.1878	13.4021	13.5645	18.6441	1.13486	29.8637	4.07411	18.8073	11.985	36.585	10.238
GCF_003545865.1	92.453	89.5241	11.628	28.7178	30.9041	15.5174	26.4098	21.6716	3.29666	36.8615	36.8751	3.2755	9.85221	16.8833	9.18731	17.7084	26.9457	18.7497	28.5715	12.0194	11.4286	19.7479	3.01885	21.6217	9.8215	13.781	32.326	4.96891	41.8806	88.2533	64.4673	49.0291	64.264	59.8446	38.7932	31.6455	38.1382	27.5689	34.1878	13.4021	13.5645	18.6441	1.13486	30.2874	4.07411	18.8073	2.38906	36.585	10
GCF_001652525.2	90.5665	92.994	85.753	95.676	30.0857	24.1243	25.5195	22.6007	18.0179	66.792	88.71	5.61804	14.754	16.8832	7.42047	13.8981	23.3337	19.1638	29.5743	17.7775	11.7834	20.1681	7.10052	21.3038	31.4682	13.0742	32.2286	1.21656	13.8212	28.0806	25.0628	17.778	2.72477	8.48475	24.5135	3.66751	13.6794	27.3181	9.756	13.9177	24.6378	20.4947	28.2926	9.37492	4.25922	6.72279	14.6065	36.179	21.4287
GCF_001444465.1	90.5665	92.994	85.753	95.676	30.0857	24.1243	25.5195	22.6007	18.0179	66.792	88.71	5.61804	14.754	16.8832	7.42047	13.8981	23.3337	19.1638	29.5743	17.7775	11.7834	20.1681	7.10052	21.3038	31.4682	13.0742	32.2286	1.21656	13.8212	28.0806	25.0628	17.778	2.72477	8.48475	24.5135	3.66751	13.6794	27.3181	9.756	13.9177	2.25032	20.4947	28.2926	9.37492	4.25922	6.72279	14.6065	36.179	21.4287
GCF_003545885.1	92.453	62.0578	11.628	35.5003	28.3665	18.3383	26.1124	21.6716	1.89779	37.226	36.5628	10.6871	0.939857	16.8833	7.77382	16.9492	24.0225	17.2882	29.1045	20.3175	8.36021	16.0192	9.09095	20.668	30.2819	14.2371	32.3174	7.3529	46.9564	84.0357	61.9293	52.9131	68.769	62.1767	46.7045	5.16303	37.2371	27.1142	35.2171	13.4019	13.968	19.3221	24.9635	8.96564	30.3417	19.7249	6.46471	38.2809	61.1598
GCF_000313175.2	93.396	90.2519	3.68095	26.6663	32.1638	13.793	26.1129	21.9811	1.61748	36.8615	36.5627	1.22951	1.53322	17.5324	13.4884	13.8981	21.667	18.8152	28.5717	17.4601	10.6918	16.5045	2.48966	21.1446	28.671	15.2543	31.8181	1.33984	43.5893	83.4342	63.7753	50	66.467	61.3987	38.2185	33.5199	40.7184	27.5689	35.0423	13.9173	8.2525	19.0811	28.2926	9.13554	6.08371	22.7778	14.981	34.5529	21.4287
GCF_003722295.1	92.453	62.0578	4.48813	34.5	28.0799	19.4841	26.7066	23.1248	6.38299	36.8615	37.8125	10.5633	3.94191	16.8833	7.77382	17.4214	24.6988	18.467	28.2878	17.4601	7.39547	19.7479	5.16138	21.7804	33.8131	14.4876	33.6332	5.55556	40.6109	61.4457	49.3476	33.9621	49.4116	62.3708	45.8453	4.39189	30.8821	27.0469	32.3141	14.1755	14.7336	20	24.0926	8.81368	28.9798	13.4261	3.28948	38.6723	58.0463
GCF_016918785.1	93.396	86.984	4.74737	28.2053	30.0002	19.4845	26.7059	19.5781	8.43369	36.8615	36.562	18.3486	6.47781	16.8833	8.12716	14.6635	23.8892	27.6438	29.8511	19.2308	11.746	19.6172	14.7289	20.9193	10	14.1345	33.2314	4.93102	46.0531	79.8192	65.3847	24.8807	49.5849	60.6685	43.5528	15.9796	32.9637	26.8652	34.6496	13.4019	14.9206	33.1062	13.8078	28.1572	2.85372	18.8073	9.52365	36.1784	10.6798
GCF_002811985.1	92.453	86.6671	8.26948	28.2053	31.0901	19.771	27.003	24.1486	2.79328	36.8615	38.1247	16.5138	0.946081	16.8833	8.12716	14.7698	24.2939	27.6031	29.3528	23.1185	11.4286	16.0375	14.7286	20.668	1.52284	15.2545	32.3174	9.31371	46.3518	78.6142	65.1284	24.5284	53.0387	61.6965	43.2664	21.1487	34.6707	27.8612	35.6219	13.6597	15.2383	32.0823	1.06951	28.3759	2.7348	12.2643	6.86878	36.585	23.2918
GCF_004769715.1	92.453	61.7359	6.36948	35.5003	28.9401	18.3383	26.7059	21.9815	1.89779	37.226	36.562	26.7858	3.20942	16.8833	7.06713	17.9664	25.14	17.9657	29.1045	19.7115	8.68172	16.5051	14.7286	20.8269	4.85658	14.1345	32.0127	7.3529	46.5222	84.0357	61.6749	52.4267	68.769	62.4353	46.7045	3.22581	37.2371	27.1142	35.2171	13.4019	14.2858	18.3746	24.9635	5.40531	30.769	17.4315	6.46471	39.0628	60
GCF_004770035.1	92.453	61.7359	4.59422	35.5003	28.9401	18.3383	26.7059	21.9815	1.89779	37.226	36.562	26.7858	3.20942	16.8833	7.06713	17.9664	25.14	17.9657	29.1045	19.7115	8.68172	16.5051	14.7286	20.8269	4.85658	14.1345	32.0127	7.3529	46.5222	84.0357	61.6749	52.4267	68.769	62.4353	46.7045	3.22581	37.2371	27.1142	35.2171	13.4019	14.2858	18.3746	24.9635	5.40531	30.769	17.4315	6.46471	39.0628	60
GCF_003545875.1	92.453	62.0578	4.59422	35.5003	28.9401	18.3383	26.7059	21.9815	1.89779	37.226	36.562	1.3245	3.20942	16.8833	7.06713	17.9664	25.14	17.9657	29.1045	19.2306	8.36021	16.5051	9.09095	20.8269	4.85658	14.1345	32.0127	7.3529	46.5222	83.7345	61.6749	52.4267	68.769	62.1767	46.7045	2.39521	37.2371	27.1142	35.2171	13.4019	13.968	18.3746	25.1089	5.70467	30.769	18.3488	6.46471	39.0628	60.29
GCF_004770175.1	92.453	62.0578	4.3478	34.5	28.0799	19.4841	26.7066	23.1248	6.38299	36.8615	37.8125	10.5633	9.09091	16.8833	7.77382	17.4214	24.6988	18.1182	28.2878	17.4601	7.39547	19.7479	4.13226	21.6217	4.02297	14.4876	33.6332	5.55556	40.6109	61.4457	49.3476	33.4909	49.861	62.3708	45.8453	4.39189	31.5785	27.0469	32.3141	14.1755	14.7336	20	24.0926	8.81368	28.9798	20.3706	3.28948	38.6723	58.3338
GCF_004769185.1	92.453	62.0578	4.3478	34.5	31.5627	19.4841	26.7066	23.1248	6.38299	36.8615	37.8125	10.5633	3.94191	16.8833	7.77382	17.7702	24.6988	18.1182	28.2878	17.4601	7.39547	19.7479	5.16138	21.6217	4.02297	14.4876	33.6332	5.55556	40.6109	61.4457	49.6085	33.4909	49.861	62.3708	45.8453	4.39189	31.5785	27.0469	32.3141	14.1755	14.8266	19.6614	24.0926	8.81368	28.9798	20.3706	3.28948	38.6723	58.3338
GCF_004770065.1	92.453	62.0578	4.3478	34.5	31.5627	19.4841	26.7066	23.1248	6.38299	36.8615	37.8125	10.5633	3.94191	16.8833	7.77382	17.7702	24.6988	18.1182	28.2878	17.4601	7.39547	19.7479	5.16138	21.6217	4.02297	14.4876	33.6332	5.55556	40.6109	61.4457	49.6085	33.4909	49.861	62.3708	45.8453	4.39189	31.5785	27.0469	32.3141	14.1755	14.8266	19.6614	24.0926	8.81368	28.9798	20.3706	3.28948	38.6723	58.3338
GCF_004770415.1	10.1539	20.7828	7.81013	28.2053	30.4213	22.3626	27.003	19.2769	1.89779	37.226	38.1247	7.10645	2.89474	16.8833	13.4754	17.0139	27.3975	19.7918	29.3528	16.1903	1.33111	16.6664	4.40777	21.3604	9.99988	15.2545	32.3174	9.31371	13.0083	73.1926	25.6215	17.2221	31.9274	5.37305	30.8018	11.6504	27.41	27.3632	11.382	13.6597	7.1673	19.3221	1.06951	5.76132	2.7348	16.8947	9.73783	36.9915	10.7143
GCF_002811845.1	92.453	86.6671	8.26948	28.2053	31.8882	19.771	27.003	24.1486	1.89779	36.8615	38.1247	6.8964	0.946081	16.8833	13.4754	17.0139	27.3975	19.4442	29.3528	20.6732	11.4286	16.0375	14.7286	20.668	1.52284	15.2545	32.3174	9.31371	46.3518	78.6142	65.1284	24.5284	53.0387	61.6965	43.2664	21.1487	34.6707	27.8612	35.6219	13.6597	7.1673	32.0823	1.06951	21.63	2.7348	12.2643	6.86878	36.585	23.2918
GCF_022267375.1	90.6538	63.3437	11.628	28.205	30.655	18.1036	26.4091	22.917	2.92732	36.8615	36.8751	2.78638	9.85221	16.2338	8.83399	18.0555	24.9996	18.7497	28.5715	17.7775	7.39542	20.1681	5.48384	21.3038	30.7696	14.1345	30.816	1.33819	42.0603	74.4049	23.2847	30.8032	41.8079	3.59281	38.793	3.88355	33.6161	22.6613	31.3306	13.1445	23.8724	18.9829	27.8738	9.15246	4.07411	20.6425	12.3594	35.3663	10.6022
GCF_022267325.1	90.6538	63.3437	11.628	28.205	30.655	18.1036	26.4091	22.917	2.92732	36.8615	36.8751	2.78638	3.79005	16.2338	8.83399	18.0555	24.9996	18.7497	28.5715	17.7775	7.39542	20.1681	5.48384	21.4625	30.7696	14.1345	30.816	1.33819	42.0603	74.4049	23.2847	30.8032	41.8079	3.59281	38.793	3.88355	33.6161	22.6613	31.3306	13.1445	23.8724	18.9829	27.8738	9.15246	4.07411	19.7249	12.3594	35.3663	8.4338
GCF_004769695.1	90.7409	61.4148	11.628	28.7178	30.3729	16.6664	26.7066	25.3203	2.83289	36.8615	36.8751	3.08877	3.67168	16.8833	7.77375	17.3615	26.9457	18.4029	28.8223	17.4466	6.1094	19.7479	5.16138	21.6217	32.8673	13.8984	32.6286	4.96891	13.8209	31.875	27.0675	16.6666	31.6096	3.59281	20.0678	3.88355	34.7701	27.5689	12.6018	13.4021	13.5645	18.6441	1.13486	9.15246	4.07411	15.4087	5.82192	36.585	22.5703
GCF_004770815.1	90.7409	61.4148	11.628	28.7178	30.3729	16.6664	24.1376	25.3203	2.83289	36.8615	36.8751	3.08877	3.67168	16.8833	7.77375	17.3615	26.9457	18.4029	28.8223	17.4466	6.1094	19.7479	5.16138	21.6217	32.8673	13.8984	32.6286	4.96891	13.8209	31.875	27.0675	16.6666	31.6096	3.59281	20.0678	3.88355	34.7701	27.5689	12.6018	13.4021	13.5645	18.6441	1.13486	9.15246	4.07411	15.4087	5.82192	36.585	22.5703
GCF_004770515.1	90.7409	23.3979	11.628	28.7178	30.6591	16.6664	26.1131	22.2914	2.83289	36.8615	36.8751	6.22902	3.67963	16.8833	9.18731	17.7084	26.9457	18.4029	24.6545	17.4466	2.33546	19.7479	5.16138	21.6213	2.65252	13.781	32.6286	4.96891	13.8209	31.7605	27.0675	16.6666	31.3215	3.59281	20.0678	3.88355	34.7701	27.5689	12.6018	13.4021	13.5645	18.6441	1.13486	9.15246	4.07411	21.1006	9.40588	36.585	22.5703
GCF_004769735.1	90.7409	23.3979	11.628	28.7178	30.3729	16.6664	26.7066	25.3203	2.83289	36.8615	36.8751	3.08877	3.67168	16.8833	7.77375	17.3615	26.9457	18.4029	28.8223	17.4466	2.4272	19.7479	5.16138	21.6217	2.65252	13.8984	32.6286	4.96891	13.8209	31.875	27.0675	16.6666	31.6096	3.59281	20.0678	3.88355	34.7701	27.5689	12.6018	13.4021	13.5645	18.6441	1.13486	9.15246	4.07411	14.4652	5.82192	36.585	22.5703
GCF_004770605.1	87.8507	77.2151	8.19659	28.7178	28.6143	19.71	26.7061	25.0848	6.33553	37.3624	37.4999	1.79334	8.25238	15.5844	15.4204	23.5296	23.9521	19.3768	31.7462	17.4601	10.7596	20.2532	6.82594	20.5331	6.9518	14.9152	31.4196	8.48221	42.1056	59.3369	53.1577	16.3636	41.6432	1.88678	36.5216	3.64966	38.244	24.6343	34.6495	13.9175	8.2525	19.788	7.18962	5.82002	5.88242	49.693	51.5267	48.235	10.6965
GCF_004770155.1	87.8507	77.2151	8.19659	28.7178	28.6143	19.71	26.7061	25.0848	6.33553	37.3624	37.4999	1.79334	8.25238	15.5844	15.4204	23.5296	23.9521	19.3768	31.7462	17.4601	10.7596	20.2532	6.82594	20.8269	6.9518	14.9152	31.4196	8.48221	42.1056	59.3369	53.1577	16.3636	42.1205	1.88678	36.5216	3.64966	38.6823	24.6343	34.6495	13.9175	8.2525	19.788	7.18962	5.82002	5.88242	49.693	51.5267	48.235	10.6965
GCF_004770595.1	87.8507	77.2151	8.19659	28.7178	28.6143	19.71	26.7061	25.0848	6.33553	37.3624	37.4999	1.79334	8.25238	15.5844	15.4204	23.5296	23.9521	19.3768	31.7462	17.4601	10.7596	20.2532	6.82594	20.8269	6.9518	14.9152	31.4196	8.48221	42.1056	59.3369	53.1577	16.3636	42.1205	1.88678	36.5216	3.64966	38.6823	24.6343	34.6495	13.9175	8.2525	19.788	7.18962	5.82002	5.88242	49.693	51.5267	48.235	10.6965
GCF_004769425.1	87.8507	77.2151	8.7858	28.7178	28.6143	19.71	26.7061	24.8464	6.33553	37.3624	37.4999	1.79334	8.25238	15.5844	15.4204	23.5296	23.9521	19.3768	31.7462	17.4601	10.7596	20.2532	6.82594	20.8269	6.9518	14.9152	31.4196	8.48221	42.1056	59.3369	53.1577	16.3636	42.1205	1.88678	36.5216	3.64966	38.6823	24.6343	34.6495	13.9175	8.2525	19.788	7.18962	5.82002	5.88242	20.6425	7.47475	38.2114	12.9533
GCF_002811955.2	90.6543	77.2151	11.628	27.6923	28.9152	19.4203	26.4098	25.0772	5.53201	36.9965	37.1876	10.687	3.78008	16.2338	14.4188	23.9862	23.9521	17.5675	30.1584	12.0193	10.7596	20.3705	27.778	20.9858	2.7167	13.4274	31.7219	8.26093	41.2283	59.9394	52.2197	33.7964	40.4628	1.79246	35.9424	2.87471	36.7056	31.2327	35.965	13.4019	8.2525	20.1412	3.30966	5.82002	4.62966	33.1362	8.08087	37.3981	15.2541
GCF_002812215.1	90.6543	77.2151	11.628	27.6923	29.8079	19.8225	29.016	23.7183	5.53201	36.9965	37.1876	10.687	4.24712	16.2338	14.4188	23.9862	23.9521	17.5675	32.7583	12.0193	10.7596	22.6806	2.38591	20.9858	5.57024	13.5592	31.7219	8.26093	41.2283	30.7212	52.2197	31.4435	41.1245	2.06747	36.6869	2.87471	37.5744	23.6173	35.965	4.41857	21.2648	19.6611	5.08467	5.82002	3.25869	33.1362	8.08087	37.3981	14.4262
[truncated: 48 more columns]
