# Supplementary material for: Genetic structure and diversity of the rfb locus of pathogenic species of the genus Leptospira
Source: Life Sci Alliance. 2024 Mar 21;7(6):e202302478. doi: 10.26508/lsa.202302478 (PMC10958091; doi:10.26508/lsa.202302478)
Supplement: Supplementary file 4 [file LSA-2023-02478_TableS4.xlsx]

## Sheet: SupplTab4
Table S4: Functional analysis of the genes comprising the rfb locus in the representative leptospiral samples.
Sheets	Description
Sheet1	Annotation provided by SUPERFAMILY database per protein
Sheet2	Superfamily frequencies in each representative leptospire samples.
Sheet3	Descriptive Statistics of SCOP Superfamilies among representative samples

## Sheet: Sheet1
Annotation provided by SUPERFAMILY database per protein
protein acc	sample	order	acc	desc	evalue	start	end
WP_002725873.1	cl_1_Ballum_GCF_009884235.1	1	SSF46785	"Winged helix" DNA-binding domain	2.7e-14	1	97
WP_002733579.1	cl_1_Ballum_GCF_009884235.1	2	SSF51735	NAD(P)-binding Rossmann-fold domains	1.12e-71	2	311
WP_026054882.1	cl_1_Ballum_GCF_009884235.1	3	SSF51905	FAD/NAD(P)-binding domain	9.71e-22	2	223
WP_002733646.1	cl_1_Ballum_GCF_009884235.1	4	SSF53697	SIS domain	4.45e-37	4	181
WP_002733534.1	cl_1_Ballum_GCF_009884235.1	5	SSF51735	NAD(P)-binding Rossmann-fold domains	2.58e-94	1	299
WP_002733627.1	cl_1_Ballum_GCF_009884235.1	6	SSF53448	Nucleotide-diphospho-sugar transferases	4.17e-50	6	239
WP_002740779.1	cl_1_Ballum_GCF_009884235.1	7	SSF53613	Ribokinase-like	3.74e-42	194	505
WP_002740779.1	cl_1_Ballum_GCF_009884235.1	7	SSF52374	Nucleotidylyl transferase	3.64e-14	26	117
WP_002740721.1	cl_1_Ballum_GCF_009884235.1	8	SSF51735	NAD(P)-binding Rossmann-fold domains	2.12e-64	6	301
WP_002740826.1	cl_1_Ballum_GCF_009884235.1	9	SSF53383	PLP-dependent transferases	5.85e-108	7	365
WP_002740861.1	cl_1_Ballum_GCF_009884235.1	10	SSF53383	PLP-dependent transferases	1.77e-111	17	366
WP_002740729.1	cl_1_Ballum_GCF_009884235.1	11	SSF56112	Protein kinase-like (PK-like)	5.78e-12	227	491
WP_002740729.1	cl_1_Ballum_GCF_009884235.1	11	SSF56784	HAD-like	7.9e-07	1	130
WP_002740998.1	cl_1_Ballum_GCF_009884235.1	12	SSF52518	Thiamin diphosphate-binding fold (THDP-binding)	3.75e-77	6	264
WP_032853071.1	cl_1_Ballum_GCF_009884235.1	13	SSF52518	Thiamin diphosphate-binding fold (THDP-binding)	5.3e-46	1	162
WP_032853071.1	cl_1_Ballum_GCF_009884235.1	13	SSF52922	TK C-terminal domain-like	4.58e-33	170	306
WP_002740848.1	cl_1_Ballum_GCF_009884235.1	14	SSF51197	Clavaminate synthase-like	2.47e-22	9	236
WP_032853450.1	cl_1_Ballum_GCF_009884235.1	15	-	-	-	-	-
WP_004777167.1	cl_1_Ballum_GCF_009884235.1	16	SSF55811	Nudix	6.36e-23	5	124
WP_002740917.1	cl_1_Ballum_GCF_009884235.1	17	SSF53335	S-adenosyl-L-methionine-dependent methyltransferases	4.03e-27	10	212
WP_002740692.1	cl_1_Ballum_GCF_009884235.1	18	SSF51735	NAD(P)-binding Rossmann-fold domains	6.88e-38	1	279
WP_230456811.1	cl_1_Ballum_GCF_009884235.1	19	SSF53335	S-adenosyl-L-methionine-dependent methyltransferases	1.8e-25	103	256
WP_228003642.1	cl_1_Ballum_GCF_009884235.1	20	SSF51197	Clavaminate synthase-like	2.58e-27	4	239
WP_002740902.1	cl_1_Ballum_GCF_009884235.1	21	SSF53335	S-adenosyl-L-methionine-dependent methyltransferases	1e-10	57	234
WP_002740695.1	cl_1_Ballum_GCF_009884235.1	22	SSF53335	S-adenosyl-L-methionine-dependent methyltransferases	4.85e-17	28	171
WP_002740804.1	cl_1_Ballum_GCF_009884235.1	23	-	-	-	-	-
WP_002740724.1	cl_1_Ballum_GCF_009884235.1	24	SSF52540	P-loop containing nucleoside triphosphate hydrolases	3.3e-80	344	586
WP_002740724.1	cl_1_Ballum_GCF_009884235.1	24	SSF90123	ABC transporter transmembrane region	4.71e-23	13	501
WP_078313319.1	cl_1_Ballum_GCF_009884235.1	25	SSF53448	Nucleotide-diphospho-sugar transferases	1.02e-07	3	150
WP_002740977.1	cl_1_Ballum_GCF_009884235.1	26	SSF53335	S-adenosyl-L-methionine-dependent methyltransferases	1.47e-20	79	255
WP_002733737.1	cl_1_Ballum_GCF_009884235.1	27	SSF53383	PLP-dependent transferases	1.88e-105	12	360
WP_002740875.1	cl_1_Ballum_GCF_009884235.1	28	-	-	-	-	-
WP_002733611.1	cl_1_Ballum_GCF_009884235.1	29	SSF51182	RmlC-like cupins	5.54e-64	1	175
WP_002740938.1	cl_1_Ballum_GCF_009884235.1	30	SSF53335	S-adenosyl-L-methionine-dependent methyltransferases	1.75e-07	101	211
WP_016749081.1	cl_1_Ballum_GCF_009884235.1	31	SSF51735	NAD(P)-binding Rossmann-fold domains	3.69e-57	1	304
WP_002738232.1	cl_1_Ballum_GCF_009884235.1	32	SSF51182	RmlC-like cupins	3.02e-26	5	131
WP_002744551.1	cl_1_Ballum_GCF_009884235.1	33	SSF51735	NAD(P)-binding Rossmann-fold domains	1.48e-51	1	303
WP_002741093.1	cl_1_Ballum_GCF_009884235.1	34	SSF53448	Nucleotide-diphospho-sugar transferases	2.48e-27	28	248
WP_002733672.1	cl_1_Ballum_GCF_009884235.1	35	SSF53448	Nucleotide-diphospho-sugar transferases	2.94e-57	5	224
WP_002733548.1	cl_1_Ballum_GCF_009884235.1	36	SSF52413	UDP-glucose/GDP-mannose dehydrogenase C-terminal domain	1.96e-17	359	468
WP_002733548.1	cl_1_Ballum_GCF_009884235.1	36	SSF51735	NAD(P)-binding Rossmann-fold domains	6.09e-17	27	229
WP_002733548.1	cl_1_Ballum_GCF_009884235.1	36	SSF48179	6-phosphogluconate dehydrogenase C-terminal domain-like	1.62e-19	250	347
WP_002733638.1	cl_1_Ballum_GCF_009884235.1	37	SSF51735	NAD(P)-binding Rossmann-fold domains	2.95e-64	1	322
WP_002733599.1	cl_1_Ballum_GCF_009884235.1	38	SSF53383	PLP-dependent transferases	3.43e-91	2	380
WP_002733696.1	cl_1_Ballum_GCF_009884235.1	39	SSF51161	Trimeric LpxA-like enzymes	4.44e-38	3	201
WP_002740722.1	cl_1_Ballum_GCF_009884235.1	40	SSF51269	AFP III-like domain	1.21e-18	282	342
WP_002740722.1	cl_1_Ballum_GCF_009884235.1	40	SSF51569	Aldolase	9.04e-93	10	300
WP_032853440.1	cl_1_Ballum_GCF_009884235.1	41	SSF53756	UDP-Glycosyltransferase/glycogen phosphorylase	9e-101	1	383
WP_002740926.1	cl_1_Ballum_GCF_009884235.1	42	SSF54631	CBS-domain pair	1.84e-08	7	55
WP_002740926.1	cl_1_Ballum_GCF_009884235.1	42	SSF53448	Nucleotide-diphospho-sugar transferases	3.84e-65	47	348
WP_002741071.1	cl_1_Ballum_GCF_009884235.1	43	-	-	-	-	-
WP_002740726.1	cl_1_Ballum_GCF_009884235.1	44	SSF51658	Xylose isomerase-like	1.13e-30	479	735
WP_002740726.1	cl_1_Ballum_GCF_009884235.1	44	SSF51269	AFP III-like domain	1.7e-14	397	462
WP_002740726.1	cl_1_Ballum_GCF_009884235.1	44	SSF54631	CBS-domain pair	1.01e-08	11	112
WP_002740726.1	cl_1_Ballum_GCF_009884235.1	44	SSF51569	Aldolase	4.76e-83	120	414
WP_002740862.1	cl_1_Ballum_GCF_009884235.1	45	SSF53335	S-adenosyl-L-methionine-dependent methyltransferases	2.44e-10	43	199
WP_002740808.1	cl_1_Ballum_GCF_009884235.1	46	SSF53448	Nucleotide-diphospho-sugar transferases	2.94e-54	7	225
WP_139363593.1	cl_1_Ballum_GCF_009884235.1	47	-	-	-	-	-
WP_139363593.1	cl_1_Ballum_GCF_009884235.1	48	-	-	-	-	-
WP_002740041.1	cl_1_Ballum_GCF_009884235.1	49	SSF53335	S-adenosyl-L-methionine-dependent methyltransferases	9.92e-29	74	241
WP_002740242.1	cl_1_Ballum_GCF_009884235.1	50	-	-	-	-	-
WP_230456554.1	cl_1_Ballum_GCF_009884235.1	51	SSF102198	Putative cyclase	9.81e-27	4	219
WP_230456805.1	cl_1_Ballum_GCF_009884235.1	52	SSF53335	S-adenosyl-L-methionine-dependent methyltransferases	1.15e-20	15	165
WP_032850919.1	cl_1_Ballum_GCF_009884235.1	53	SSF53383	PLP-dependent transferases	1.99e-59	24	358
WP_002740235.1	cl_1_Ballum_GCF_009884235.1	54	SSF55347	Glyceraldehyde-3-phosphate dehydrogenase-like, C-terminal domain	5.72e-31	137	290
WP_002740235.1	cl_1_Ballum_GCF_009884235.1	54	SSF51735	NAD(P)-binding Rossmann-fold domains	7.31e-33	9	177
WP_002733603.1	cl_1_Ballum_GCF_009884235.1	55	SSF53335	S-adenosyl-L-methionine-dependent methyltransferases	5.19e-06	10	68
WP_016749097.1	cl_1_Ballum_GCF_009884235.1	56	SSF53335	S-adenosyl-L-methionine-dependent methyltransferases	2.05e-09	2	99
WP_002733722.1	cl_1_Ballum_GCF_009884235.1	57	-	-	-	-	-
WP_002733600.1	cl_1_Ballum_GCF_009884235.1	58	SSF53448	Nucleotide-diphospho-sugar transferases	3.67e-42	1	247
WP_002733544.1	cl_1_Ballum_GCF_009884235.1	59	SSF51735	NAD(P)-binding Rossmann-fold domains	9.24e-30	4	189
WP_002733544.1	cl_1_Ballum_GCF_009884235.1	59	SSF55347	Glyceraldehyde-3-phosphate dehydrogenase-like, C-terminal domain	2.62e-32	130	285
WP_002733582.1	cl_1_Ballum_GCF_009884235.1	60	SSF51735	NAD(P)-binding Rossmann-fold domains	1.47e-68	6	241
WP_002733685.1	cl_1_Ballum_GCF_009884235.1	61	SSF56796	Dehydroquinate synthase-like	3.93e-69	9	339
WP_002733651.1	cl_1_Ballum_GCF_009884235.1	62	SSF52283	Formate/glycerate dehydrogenase catalytic domain-like	1.68e-20	15	136
WP_002733651.1	cl_1_Ballum_GCF_009884235.1	62	SSF51735	NAD(P)-binding Rossmann-fold domains	8.22e-44	106	291
WP_002738295.1	cl_1_Ballum_GCF_009884235.1	63	SSF53448	Nucleotide-diphospho-sugar transferases	2.29e-65	1	252
WP_002733757.1	cl_1_Ballum_GCF_009884235.1	64	SSF51735	NAD(P)-binding Rossmann-fold domains	1.69e-60	8	333
WP_002733619.1	cl_1_Ballum_GCF_009884235.1	65	SSF51182	RmlC-like cupins	6.36e-33	3	150
WP_002733546.1	cl_1_Ballum_GCF_009884235.1	66	SSF51735	NAD(P)-binding Rossmann-fold domains	5.32e-49	1	307
WP_002733661.1	cl_1_Ballum_GCF_009884235.1	67	SSF53448	Nucleotide-diphospho-sugar transferases	3.38e-54	3	220
WP_002740249.1	cl_1_Ballum_GCF_009884235.1	68	SSF53335	S-adenosyl-L-methionine-dependent methyltransferases	1.1e-24	42	180
WP_002733584.1	cl_1_Ballum_GCF_009884235.1	69	SSF88713	Glycoside hydrolase/deacetylase	6.35e-25	58	242
WP_002740141.1	cl_1_Ballum_GCF_009884235.1	70	SSF55729	Acyl-CoA N-acyltransferases (Nat)	2.75e-18	543	700
WP_002740141.1	cl_1_Ballum_GCF_009884235.1	70	SSF53383	PLP-dependent transferases	1.03e-16	71	302
WP_002740141.1	cl_1_Ballum_GCF_009884235.1	70	SSF55729	Acyl-CoA N-acyltransferases (Nat)	1.01e-23	395	551
WP_002740300.1	cl_1_Ballum_GCF_009884235.1	71	-	-	-	-	-
WP_002740116.1	cl_1_Ballum_GCF_009884235.1	72	-	-	-	-	-
WP_002733553.1	cl_1_Ballum_GCF_009884235.1	73	SSF53756	UDP-Glycosyltransferase/glycogen phosphorylase	1.05e-52	7	375
WP_002733698.1	cl_1_Ballum_GCF_009884235.1	74	SSF51735	NAD(P)-binding Rossmann-fold domains	8.47e-57	1	260
WP_002733572.1	cl_1_Ballum_GCF_009884235.1	75	SSF51735	NAD(P)-binding Rossmann-fold domains	6.15e-35	1	231
WP_002733572.1	cl_1_Ballum_GCF_009884235.1	75	SSF51182	RmlC-like cupins	4.55e-17	236	362
WP_002721301.1	cl_1_Ballum_GCF_009884235.1	76	SSF53756	UDP-Glycosyltransferase/glycogen phosphorylase	4.4e-110	3	373
WP_002721297.1	cl_1_Ballum_GCF_009884235.1	77	SSF53756	UDP-Glycosyltransferase/glycogen phosphorylase	4.08e-31	1	394
WP_002733636.1	cl_1_Ballum_GCF_009884235.1	78	-	-	-	-	-
WP_002733711.1	cl_1_Ballum_GCF_009884235.1	79	-	-	-	-	-
WP_002740298.1	cl_1_Ballum_GCF_009884235.1	80	-	-	-	-	-
WP_002733577.1	cl_1_Ballum_GCF_009884235.1	81	SSF53448	Nucleotide-diphospho-sugar transferases	6.41e-24	6	281
WP_050547976.1	cl_1_Ballum_GCF_009884235.1	82	-	-	-	-	-
WP_002723123.1	cl_1_Ballum_GCF_009884235.1	83	SSF53448	Nucleotide-diphospho-sugar transferases	3.66e-22	2	284
WP_002727923.1	cl_1_Ballum_GCF_009884235.1	84	SSF51182	RmlC-like cupins	3.04e-39	11	137
WP_002740294.1	cl_1_Ballum_GCF_009884235.1	85	SSF53383	PLP-dependent transferases	2.95e-104	11	363
WP_002727913.1	cl_1_Ballum_GCF_009884235.1	86	SSF53448	Nucleotide-diphospho-sugar transferases	6.56e-38	6	219
WP_002742128.1	cl_1_Ballum_GCF_009884235.1	87	SSF53448	Nucleotide-diphospho-sugar transferases	3.8e-59	3	228
WP_002742120.1	cl_1_Ballum_GCF_009884235.1	88	SSF53448	Nucleotide-diphospho-sugar transferases	2.25e-13	319	548
WP_002742120.1	cl_1_Ballum_GCF_009884235.1	88	SSF53448	Nucleotide-diphospho-sugar transferases	2.53e-45	37	248
WP_002727916.1	cl_1_Ballum_GCF_009884235.1	89	SSF51182	RmlC-like cupins	5.13e-74	1	185
WP_002740063.1	cl_1_Ballum_GCF_009884235.1	90	SSF51735	NAD(P)-binding Rossmann-fold domains	2.89e-75	4	298
WP_002740024.1	cl_1_Ballum_GCF_009884235.1	91	SSF51735	NAD(P)-binding Rossmann-fold domains	8.42e-95	1	345
WP_002727921.1	cl_1_Ballum_GCF_009884235.1	92	SSF53448	Nucleotide-diphospho-sugar transferases	6.53e-91	4	289
WP_002727925.1	cl_1_Ballum_GCF_009884235.1	93	SSF53448	Nucleotide-diphospho-sugar transferases	3.66e-44	6	266
WP_002733618.1	cl_1_Ballum_GCF_009884235.1	94	SSF53448	Nucleotide-diphospho-sugar transferases	5.79e-24	10	266
WP_002727927.1	cl_1_Ballum_GCF_009884235.1	95	SSF53448	Nucleotide-diphospho-sugar transferases	1.23e-30	43	281
WP_228029599.1	cl_1_Ballum_GCF_009884235.1	96	-	-	-	-	-
WP_002614501.1	cl_1_Celledoni_GCF_022344045.1	1	SSF46785	"Winged helix" DNA-binding domain	5.81e-15	2	105
WP_004503085.1	cl_1_Celledoni_GCF_022344045.1	2	SSF51735	NAD(P)-binding Rossmann-fold domains	2.22e-72	2	311
WP_004503038.1	cl_1_Celledoni_GCF_022344045.1	3	SSF51905	FAD/NAD(P)-binding domain	2.59e-23	2	248
WP_004503080.1	cl_1_Celledoni_GCF_022344045.1	4	SSF53697	SIS domain	1.7e-36	4	181
WP_004503081.1	cl_1_Celledoni_GCF_022344045.1	5	SSF51735	NAD(P)-binding Rossmann-fold domains	7.27e-94	1	299
WP_239248135.1	cl_1_Celledoni_GCF_022344045.1	6	SSF53448	Nucleotide-diphospho-sugar transferases	2.09e-50	6	239
WP_004503040.1	cl_1_Celledoni_GCF_022344045.1	7	SSF53613	Ribokinase-like	1.2e-42	194	503
WP_004503040.1	cl_1_Celledoni_GCF_022344045.1	7	SSF52374	Nucleotidylyl transferase	2.32e-14	26	120
WP_061221763.1	cl_1_Celledoni_GCF_022344045.1	8	SSF51735	NAD(P)-binding Rossmann-fold domains	2.72e-63	6	297
WP_004503073.1	cl_1_Celledoni_GCF_022344045.1	9	SSF56112	Protein kinase-like (PK-like)	8.98e-14	204	491
WP_004503073.1	cl_1_Celledoni_GCF_022344045.1	9	SSF56784	HAD-like	1.99e-06	7	133
WP_004503036.1	cl_1_Celledoni_GCF_022344045.1	10	SSF52518	Thiamin diphosphate-binding fold (THDP-binding)	2.56e-82	2	260
WP_004503060.1	cl_1_Celledoni_GCF_022344045.1	11	SSF52922	TK C-terminal domain-like	4.97e-33	170	305
WP_004503060.1	cl_1_Celledoni_GCF_022344045.1	11	SSF52518	Thiamin diphosphate-binding fold (THDP-binding)	1.18e-47	1	162
WP_004503095.1	cl_1_Celledoni_GCF_022344045.1	12	SSF51197	Clavaminate synthase-like	1.65e-21	9	236
WP_004503106.1	cl_1_Celledoni_GCF_022344045.1	13	-	-	-	-	-
WP_004503130.1	cl_1_Celledoni_GCF_022344045.1	14	SSF55811	Nudix	4.87e-22	3	121
WP_004503042.1	cl_1_Celledoni_GCF_022344045.1	15	SSF53335	S-adenosyl-L-methionine-dependent methyltransferases	1.26e-27	9	211
WP_016758358.1	cl_1_Celledoni_GCF_022344045.1	16	SSF53335	S-adenosyl-L-methionine-dependent methyltransferases	1.89e-29	8	167
WP_004503088.1	cl_1_Celledoni_GCF_022344045.1	17	SSF51182	RmlC-like cupins	1.81e-09	49	156
WP_004503132.1	cl_1_Celledoni_GCF_022344045.1	18	SSF53335	S-adenosyl-L-methionine-dependent methyltransferases	9.34e-18	76	258
WP_004503032.1	cl_1_Celledoni_GCF_022344045.1	19	SSF53383	PLP-dependent transferases	4.49e-91	1	357
WP_004503087.1	cl_1_Celledoni_GCF_022344045.1	20	SSF53328	Formyltransferase	4.19e-28	6	201
WP_061217626.1	cl_1_Celledoni_GCF_022344045.1	21	-	-	-	-	-
WP_239248136.1	cl_1_Celledoni_GCF_022344045.1	22	-	-	-	-	-
WP_026054523.1	cl_1_Celledoni_GCF_022344045.1	23	-	-	-	-	-
WP_004503049.1	cl_1_Celledoni_GCF_022344045.1	24	SSF53335	S-adenosyl-L-methionine-dependent methyltransferases	5.35e-21	75	255
WP_004503099.1	cl_1_Celledoni_GCF_022344045.1	25	SSF53383	PLP-dependent transferases	1.28e-103	12	360
WP_004503050.1	cl_1_Celledoni_GCF_022344045.1	26	-	-	-	-	-
WP_004503089.1	cl_1_Celledoni_GCF_022344045.1	27	SSF51182	RmlC-like cupins	4.63e-66	1	175
WP_239248137.1	cl_1_Celledoni_GCF_022344045.1	28	SSF53335	S-adenosyl-L-methionine-dependent methyltransferases	3.51e-07	49	159
WP_239248138.1	cl_1_Celledoni_GCF_022344045.1	29	SSF51735	NAD(P)-binding Rossmann-fold domains	6.47e-61	1	304
WP_000572389.1	cl_1_Celledoni_GCF_022344045.1	30	SSF51182	RmlC-like cupins	7.42e-27	5	131
WP_004503138.1	cl_1_Celledoni_GCF_022344045.1	31	SSF51735	NAD(P)-binding Rossmann-fold domains	1.56e-51	1	302
WP_004503127.1	cl_1_Celledoni_GCF_022344045.1	32	SSF53448	Nucleotide-diphospho-sugar transferases	1.35e-25	28	248
WP_061236010.1	cl_1_Celledoni_GCF_022344045.1	33	SSF90123	ABC transporter transmembrane region	3.14e-27	12	501
WP_061236010.1	cl_1_Celledoni_GCF_022344045.1	33	SSF52540	P-loop containing nucleoside triphosphate hydrolases	1.97e-83	345	588
WP_239248139.1	cl_1_Celledoni_GCF_022344045.1	34	SSF53448	Nucleotide-diphospho-sugar transferases	5.63e-58	5	224
WP_239248140.1	cl_1_Celledoni_GCF_022344045.1	35	-	-	-	-	-
WP_239248141.1	cl_1_Celledoni_GCF_022344045.1	36	-	-	-	-	-
WP_239248142.1	cl_1_Celledoni_GCF_022344045.1	37	SSF48179	6-phosphogluconate dehydrogenase C-terminal domain-like	1.12e-19	250	347
WP_239248142.1	cl_1_Celledoni_GCF_022344045.1	37	SSF52413	UDP-glucose/GDP-mannose dehydrogenase C-terminal domain	5.49e-19	359	467
WP_239248142.1	cl_1_Celledoni_GCF_022344045.1	37	SSF51735	NAD(P)-binding Rossmann-fold domains	7.25e-18	27	236
WP_004503054.1	cl_1_Celledoni_GCF_022344045.1	38	SSF51735	NAD(P)-binding Rossmann-fold domains	1.72e-64	1	321
WP_004503155.1	cl_1_Celledoni_GCF_022344045.1	39	SSF53383	PLP-dependent transferases	1.81e-90	2	380
WP_198288176.1	cl_1_Celledoni_GCF_022344045.1	40	SSF53756	UDP-Glycosyltransferase/glycogen phosphorylase	4.92e-94	1	374
WP_004503102.1	cl_1_Celledoni_GCF_022344045.1	41	SSF51569	Aldolase	4.03e-92	2	291
WP_004503102.1	cl_1_Celledoni_GCF_022344045.1	41	SSF51269	AFP III-like domain	1.57e-16	273	338
WP_004503062.1	cl_1_Celledoni_GCF_022344045.1	42	SSF55729	Acyl-CoA N-acyltransferases (Nat)	5.78e-19	6	143
WP_016758916.1	cl_1_Celledoni_GCF_022344045.1	43	SSF53756	UDP-Glycosyltransferase/glycogen phosphorylase	1.26e-08	2	82
WP_004503046.1	cl_1_Celledoni_GCF_022344045.1	44	-	-	-	-	-
WP_004503150.1	cl_1_Celledoni_GCF_022344045.1	45	SSF55729	Acyl-CoA N-acyltransferases (Nat)	1.01e-29	159	318
WP_004503058.1	cl_1_Celledoni_GCF_022344045.1	46	SSF54631	CBS-domain pair	6e-08	8	55
WP_004503058.1	cl_1_Celledoni_GCF_022344045.1	46	SSF53448	Nucleotide-diphospho-sugar transferases	1.74e-64	48	348
WP_239248143.1	cl_1_Celledoni_GCF_022344045.1	47	-	-	-	-	-
WP_061217859.1	cl_1_Celledoni_GCF_022344045.1	48	SSF51658	Xylose isomerase-like	3.89e-30	479	735
WP_061217859.1	cl_1_Celledoni_GCF_022344045.1	48	SSF51569	Aldolase	1.71e-82	120	414
WP_061217859.1	cl_1_Celledoni_GCF_022344045.1	48	SSF51269	AFP III-like domain	4.97e-15	397	462
WP_061217859.1	cl_1_Celledoni_GCF_022344045.1	48	SSF54631	CBS-domain pair	4.93e-09	11	113
WP_239248144.1	cl_1_Celledoni_GCF_022344045.1	49	SSF53383	PLP-dependent transferases	6.25e-87	11	389
WP_004503988.1	cl_1_Celledoni_GCF_022344045.1	50	SSF53448	Nucleotide-diphospho-sugar transferases	1e-45	3	206
WP_061216803.1	cl_1_Celledoni_GCF_022344045.1	51	SSF56796	Dehydroquinate synthase-like	3.93e-60	6	332
WP_239248145.1	cl_1_Celledoni_GCF_022344045.1	52	SSF102114	Radical SAM enzymes	3.14e-51	41	321
WP_239248146.1	cl_1_Celledoni_GCF_022344045.1	53	SSF53335	S-adenosyl-L-methionine-dependent methyltransferases	2.81e-22	73	243
WP_061222743.1	cl_1_Celledoni_GCF_022344045.1	54	SSF53067	Actin-like ATPase domain	4.4e-12	12	349
WP_239248147.1	cl_1_Celledoni_GCF_022344045.1	55	SSF55729	Acyl-CoA N-acyltransferases (Nat)	1.95e-25	33	183
WP_239248148.1	cl_1_Celledoni_GCF_022344045.1	56	SSF53098	Ribonuclease H-like	5.82e-09	1	178
WP_004503982.1	cl_1_Celledoni_GCF_022344045.1	57	SSF51197	Clavaminate synthase-like	4.49e-20	4	237
WP_239248149.1	cl_1_Celledoni_GCF_022344045.1	58	-	-	-	-	-
WP_239248150.1	cl_1_Celledoni_GCF_022344045.1	59	-	-	-	-	-
WP_239244854.1	cl_1_Celledoni_GCF_022344045.1	60	-	-	-	-	-
WP_025185097.1	cl_1_Celledoni_GCF_022344045.1	61	-	-	-	-	-
WP_239245559.1	cl_1_Celledoni_GCF_022344045.1	62	-	-	-	-	-
WP_061217853.1	cl_1_Celledoni_GCF_022344045.1	63	SSF102198	Putative cyclase	4.58e-33	1	225
WP_239248151.1	cl_1_Celledoni_GCF_022344045.1	64	SSF53335	S-adenosyl-L-methionine-dependent methyltransferases	7.8e-25	15	165
WP_004503514.1	cl_1_Celledoni_GCF_022344045.1	65	SSF53383	PLP-dependent transferases	4.21e-59	27	358
WP_004503578.1	cl_1_Celledoni_GCF_022344045.1	66	SSF51735	NAD(P)-binding Rossmann-fold domains	4.33e-35	8	177
WP_004503578.1	cl_1_Celledoni_GCF_022344045.1	66	SSF55347	Glyceraldehyde-3-phosphate dehydrogenase-like, C-terminal domain	3.92e-33	137	281
WP_235595137.1	cl_1_Celledoni_GCF_022344045.1	67	-	-	-	-	-
WP_061217850.1	cl_1_Celledoni_GCF_022344045.1	68	SSF53756	UDP-Glycosyltransferase/glycogen phosphorylase	9.1e-05	387	497
WP_239248152.1	cl_1_Celledoni_GCF_022344045.1	69	SSF53448	Nucleotide-diphospho-sugar transferases	1.45e-44	1	247
WP_239248153.1	cl_1_Celledoni_GCF_022344045.1	70	SSF55347	Glyceraldehyde-3-phosphate dehydrogenase-like, C-terminal domain	4.58e-33	127	285
WP_239248153.1	cl_1_Celledoni_GCF_022344045.1	70	SSF51735	NAD(P)-binding Rossmann-fold domains	3.7e-30	4	189
WP_004503556.1	cl_1_Celledoni_GCF_022344045.1	71	SSF51735	NAD(P)-binding Rossmann-fold domains	7.38e-67	6	241
WP_239248154.1	cl_1_Celledoni_GCF_022344045.1	72	SSF56796	Dehydroquinate synthase-like	1.44e-68	9	341
WP_239248155.1	cl_1_Celledoni_GCF_022344045.1	73	SSF52283	Formate/glycerate dehydrogenase catalytic domain-like	6.8e-21	16	136
WP_239248155.1	cl_1_Celledoni_GCF_022344045.1	73	SSF51735	NAD(P)-binding Rossmann-fold domains	5.42e-43	106	292
WP_004503495.1	cl_1_Celledoni_GCF_022344045.1	74	SSF53448	Nucleotide-diphospho-sugar transferases	3.68e-65	1	252
WP_004503611.1	cl_1_Celledoni_GCF_022344045.1	75	SSF51735	NAD(P)-binding Rossmann-fold domains	5.26e-61	8	334
WP_004503572.1	cl_1_Celledoni_GCF_022344045.1	76	SSF51182	RmlC-like cupins	7.03e-33	3	150
WP_239248156.1	cl_1_Celledoni_GCF_022344045.1	77	SSF51735	NAD(P)-binding Rossmann-fold domains	1.31e-46	2	305
WP_239248157.1	cl_1_Celledoni_GCF_022344045.1	78	SSF53448	Nucleotide-diphospho-sugar transferases	2.25e-53	3	221
WP_004503534.1	cl_1_Celledoni_GCF_022344045.1	79	SSF53335	S-adenosyl-L-methionine-dependent methyltransferases	3.86e-26	41	180
WP_016759267.1	cl_1_Celledoni_GCF_022344045.1	80	SSF88713	Glycoside hydrolase/deacetylase	9.91e-24	56	244
WP_004503587.1	cl_1_Celledoni_GCF_022344045.1	81	SSF55729	Acyl-CoA N-acyltransferases (Nat)	3.13e-19	542	699
WP_004503587.1	cl_1_Celledoni_GCF_022344045.1	81	SSF53383	PLP-dependent transferases	1.21e-17	66	293
WP_004503587.1	cl_1_Celledoni_GCF_022344045.1	81	SSF55729	Acyl-CoA N-acyltransferases (Nat)	1.17e-21	394	549
WP_239248268.1	cl_1_Celledoni_GCF_022344045.1	82	-	-	-	-	-
WP_239248158.1	cl_1_Celledoni_GCF_022344045.1	83	SSF51735	NAD(P)-binding Rossmann-fold domains	2.05e-56	1	263
WP_239248159.1	cl_1_Celledoni_GCF_022344045.1	84	SSF51735	NAD(P)-binding Rossmann-fold domains	2.58e-35	1	220
WP_239248159.1	cl_1_Celledoni_GCF_022344045.1	84	SSF51182	RmlC-like cupins	2.91e-17	243	362
WP_239248160.1	cl_1_Celledoni_GCF_022344045.1	85	SSF53756	UDP-Glycosyltransferase/glycogen phosphorylase	2.72e-110	3	373
WP_239248161.1	cl_1_Celledoni_GCF_022344045.1	86	SSF53756	UDP-Glycosyltransferase/glycogen phosphorylase	4.89e-37	1	394
WP_239248162.1	cl_1_Celledoni_GCF_022344045.1	87	-	-	-	-	-
WP_239248163.1	cl_1_Celledoni_GCF_022344045.1	88	-	-	-	-	-
WP_004503543.1	cl_1_Celledoni_GCF_022344045.1	89	-	-	-	-	-
WP_239248164.1	cl_1_Celledoni_GCF_022344045.1	90	SSF53448	Nucleotide-diphospho-sugar transferases	4.64e-21	6	282
WP_239248165.1	cl_1_Celledoni_GCF_022344045.1	91	-	-	-	-	-
WP_004498219.1	cl_1_Celledoni_GCF_022344045.1	92	SSF53448	Nucleotide-diphospho-sugar transferases	4.5e-21	2	283
WP_002556255.1	cl_1_Celledoni_GCF_022344045.1	93	SSF51182	RmlC-like cupins	4.25e-37	12	137
WP_004499131.1	cl_1_Celledoni_GCF_022344045.1	94	SSF53383	PLP-dependent transferases	1.43e-102	17	362
WP_239248166.1	cl_1_Celledoni_GCF_022344045.1	95	SSF53448	Nucleotide-diphospho-sugar transferases	7.13e-44	6	230
WP_061217842.1	cl_1_Celledoni_GCF_022344045.1	96	SSF53448	Nucleotide-diphospho-sugar transferases	2.88e-54	6	225
WP_016760839.1	cl_1_Celledoni_GCF_022344045.1	97	SSF53448	Nucleotide-diphospho-sugar transferases	7.31e-46	42	254
WP_016760839.1	cl_1_Celledoni_GCF_022344045.1	97	SSF53448	Nucleotide-diphospho-sugar transferases	3.84e-15	324	517
WP_016759275.1	cl_1_Celledoni_GCF_022344045.1	98	SSF51182	RmlC-like cupins	6.94e-73	1	185
WP_020782631.1	cl_1_Celledoni_GCF_022344045.1	99	SSF51735	NAD(P)-binding Rossmann-fold domains	1.45e-75	4	298
WP_016759276.1	cl_1_Celledoni_GCF_022344045.1	100	SSF51735	NAD(P)-binding Rossmann-fold domains	1.86e-95	1	344
WP_002620407.1	cl_1_Celledoni_GCF_022344045.1	101	SSF53448	Nucleotide-diphospho-sugar transferases	2.16e-91	4	289
WP_004498202.1	cl_1_Celledoni_GCF_022344045.1	102	SSF53448	Nucleotide-diphospho-sugar transferases	2.01e-43	6	266
WP_016760843.1	cl_1_Celledoni_GCF_022344045.1	103	SSF53448	Nucleotide-diphospho-sugar transferases	1.04e-24	10	275
WP_239248167.1	cl_1_Celledoni_GCF_022344045.1	104	SSF53448	Nucleotide-diphospho-sugar transferases	4.25e-30	5	281
WP_004498142.1	cl_1_Celledoni_GCF_022344045.1	105	-	-	-	-	-
WP_002725873.1	cl_1_Javanica_GCF_024722275.1	1	SSF46785	"Winged helix" DNA-binding domain	2.7e-14	1	97
WP_002733579.1	cl_1_Javanica_GCF_024722275.1	2	SSF51735	NAD(P)-binding Rossmann-fold domains	1.12e-71	2	311
WP_026054882.1	cl_1_Javanica_GCF_024722275.1	3	SSF51905	FAD/NAD(P)-binding domain	9.71e-22	2	223
WP_002733646.1	cl_1_Javanica_GCF_024722275.1	4	SSF53697	SIS domain	4.45e-37	4	181
WP_258203953.1	cl_1_Javanica_GCF_024722275.1	5	SSF51735	NAD(P)-binding Rossmann-fold domains	2.6e-95	1	299
WP_250066499.1	cl_1_Javanica_GCF_024722275.1	6	SSF53448	Nucleotide-diphospho-sugar transferases	3.76e-50	6	239
WP_002740779.1	cl_1_Javanica_GCF_024722275.1	7	SSF52374	Nucleotidylyl transferase	3.64e-14	26	117
WP_002740779.1	cl_1_Javanica_GCF_024722275.1	7	SSF53613	Ribokinase-like	3.74e-42	194	505
WP_250066500.1	cl_1_Javanica_GCF_024722275.1	8	SSF51735	NAD(P)-binding Rossmann-fold domains	6.9e-64	6	301
WP_002740826.1	cl_1_Javanica_GCF_024722275.1	9	SSF53383	PLP-dependent transferases	5.85e-108	7	365
WP_002740861.1	cl_1_Javanica_GCF_024722275.1	10	SSF53383	PLP-dependent transferases	1.77e-111	17	366
WP_002740729.1	cl_1_Javanica_GCF_024722275.1	11	SSF56784	HAD-like	7.9e-07	1	130
WP_002740729.1	cl_1_Javanica_GCF_024722275.1	11	SSF56112	Protein kinase-like (PK-like)	5.78e-12	227	491
WP_002740998.1	cl_1_Javanica_GCF_024722275.1	12	SSF52518	Thiamin diphosphate-binding fold (THDP-binding)	3.75e-77	6	264
WP_004777170.1	cl_1_Javanica_GCF_024722275.1	13	SSF52922	TK C-terminal domain-like	4.58e-33	170	306
WP_004777170.1	cl_1_Javanica_GCF_024722275.1	13	SSF52518	Thiamin diphosphate-binding fold (THDP-binding)	7.5e-46	1	162
WP_002740848.1	cl_1_Javanica_GCF_024722275.1	14	SSF51197	Clavaminate synthase-like	2.47e-22	9	236
WP_002733551.1	cl_1_Javanica_GCF_024722275.1	15	-	-	-	-	-
WP_004777167.1	cl_1_Javanica_GCF_024722275.1	16	SSF55811	Nudix	6.36e-23	5	124
WP_002740917.1	cl_1_Javanica_GCF_024722275.1	17	SSF53335	S-adenosyl-L-methionine-dependent methyltransferases	4.03e-27	10	212
WP_002733615.1	cl_1_Javanica_GCF_024722275.1	18	SSF51182	RmlC-like cupins	2.35e-08	49	156
WP_002733714.1	cl_1_Javanica_GCF_024722275.1	19	SSF53335	S-adenosyl-L-methionine-dependent methyltransferases	7.73e-20	76	258
WP_002733587.1	cl_1_Javanica_GCF_024722275.1	20	SSF53383	PLP-dependent transferases	4.62e-92	8	360
WP_002733755.1	cl_1_Javanica_GCF_024722275.1	21	SSF53328	Formyltransferase	3.53e-26	3	192
WP_002733755.1	cl_1_Javanica_GCF_024722275.1	21	SSF50486	FMT C-terminal domain-like	2.75e-05	203	285
WP_002733621.1	cl_1_Javanica_GCF_024722275.1	22	-	-	-	-	-
WP_016561424.1	cl_1_Javanica_GCF_024722275.1	23	-	-	-	-	-
WP_002733555.1	cl_1_Javanica_GCF_024722275.1	24	SSF53335	S-adenosyl-L-methionine-dependent methyltransferases	1.15e-21	76	255
WP_002733737.1	cl_1_Javanica_GCF_024722275.1	25	SSF53383	PLP-dependent transferases	1.88e-105	12	360
WP_002733741.1	cl_1_Javanica_GCF_024722275.1	26	-	-	-	-	-
WP_002733611.1	cl_1_Javanica_GCF_024722275.1	27	SSF51182	RmlC-like cupins	5.54e-64	1	175
WP_016758092.1	cl_1_Javanica_GCF_024722275.1	28	SSF53335	S-adenosyl-L-methionine-dependent methyltransferases	8.82e-08	45	210
WP_016749081.1	cl_1_Javanica_GCF_024722275.1	29	SSF51735	NAD(P)-binding Rossmann-fold domains	3.69e-57	1	304
WP_002738232.1	cl_1_Javanica_GCF_024722275.1	30	SSF51182	RmlC-like cupins	3.02e-26	5	131
WP_002744551.1	cl_1_Javanica_GCF_024722275.1	31	SSF51735	NAD(P)-binding Rossmann-fold domains	1.48e-51	1	303
WP_002741093.1	cl_1_Javanica_GCF_024722275.1	32	SSF53448	Nucleotide-diphospho-sugar transferases	2.48e-27	28	248
WP_002733589.1	cl_1_Javanica_GCF_024722275.1	33	SSF52540	P-loop containing nucleoside triphosphate hydrolases	1.05e-83	344	588
WP_002733589.1	cl_1_Javanica_GCF_024722275.1	33	SSF90123	ABC transporter transmembrane region	1.18e-26	10	501
WP_002733672.1	cl_1_Javanica_GCF_024722275.1	34	SSF53448	Nucleotide-diphospho-sugar transferases	2.94e-57	5	224
WP_002733548.1	cl_1_Javanica_GCF_024722275.1	35	SSF48179	6-phosphogluconate dehydrogenase C-terminal domain-like	1.62e-19	250	347
WP_002733548.1	cl_1_Javanica_GCF_024722275.1	35	SSF51735	NAD(P)-binding Rossmann-fold domains	6.09e-17	27	229
WP_002733548.1	cl_1_Javanica_GCF_024722275.1	35	SSF52413	UDP-glucose/GDP-mannose dehydrogenase C-terminal domain	1.96e-17	359	468
WP_002733638.1	cl_1_Javanica_GCF_024722275.1	36	SSF51735	NAD(P)-binding Rossmann-fold domains	2.95e-64	1	322
WP_002733599.1	cl_1_Javanica_GCF_024722275.1	37	SSF53383	PLP-dependent transferases	3.43e-91	2	380
WP_002733696.1	cl_1_Javanica_GCF_024722275.1	38	SSF51161	Trimeric LpxA-like enzymes	4.44e-38	3	201
WP_002733574.1	cl_1_Javanica_GCF_024722275.1	39	SSF51269	AFP III-like domain	7.06e-19	282	342
WP_002733574.1	cl_1_Javanica_GCF_024722275.1	39	SSF51569	Aldolase	9.04e-93	10	300
WP_032853440.1	cl_1_Javanica_GCF_024722275.1	40	SSF53756	UDP-Glycosyltransferase/glycogen phosphorylase	9e-101	1	383
WP_002733775.1	cl_1_Javanica_GCF_024722275.1	41	SSF53448	Nucleotide-diphospho-sugar transferases	1.15e-65	47	348
WP_002733775.1	cl_1_Javanica_GCF_024722275.1	41	SSF54631	CBS-domain pair	5.65e-09	7	55
WP_250066501.1	cl_1_Javanica_GCF_024722275.1	42	-	-	-	-	-
WP_002733667.1	cl_1_Javanica_GCF_024722275.1	43	SSF51569	Aldolase	4.76e-83	120	414
WP_002733667.1	cl_1_Javanica_GCF_024722275.1	43	SSF51269	AFP III-like domain	1.7e-14	397	462
WP_002733667.1	cl_1_Javanica_GCF_024722275.1	43	SSF51658	Xylose isomerase-like	1.04e-30	479	735
WP_002733667.1	cl_1_Javanica_GCF_024722275.1	43	SSF54631	CBS-domain pair	1.01e-08	11	112
WP_002733730.1	cl_1_Javanica_GCF_024722275.1	44	SSF53383	PLP-dependent transferases	5.85e-84	11	389
WP_002733633.1	cl_1_Javanica_GCF_024722275.1	45	SSF53448	Nucleotide-diphospho-sugar transferases	7.84e-45	3	206
WP_002733530.1	cl_1_Javanica_GCF_024722275.1	46	SSF56796	Dehydroquinate synthase-like	4.19e-59	6	332
WP_258203954.1	cl_1_Javanica_GCF_024722275.1	47	SSF102114	Radical SAM enzymes	1.7e-51	41	321
WP_002733580.1	cl_1_Javanica_GCF_024722275.1	48	SSF53335	S-adenosyl-L-methionine-dependent methyltransferases	4.14e-23	74	243
WP_230456555.1	cl_1_Javanica_GCF_024722275.1	49	-	-	-	-	-
WP_002733739.1	cl_1_Javanica_GCF_024722275.1	50	SSF53067	Actin-like ATPase domain	4.14e-13	9	345
WP_230456966.1	cl_1_Javanica_GCF_024722275.1	51	SSF55729	Acyl-CoA N-acyltransferases (Nat)	7.15e-24	19	169
WP_002733540.1	cl_1_Javanica_GCF_024722275.1	52	SSF53098	Ribonuclease H-like	2.28e-08	1	177
WP_002733677.1	cl_1_Javanica_GCF_024722275.1	53	SSF51197	Clavaminate synthase-like	1.65e-19	5	237
WP_258203955.1	cl_1_Javanica_GCF_024722275.1	54	-	-	-	-	-
WP_002733728.1	cl_1_Javanica_GCF_024722275.1	55	-	-	-	-	-
WP_002733668.1	cl_1_Javanica_GCF_024722275.1	56	SSF102198	Putative cyclase	1.06e-28	2	228
WP_250066503.1	cl_1_Javanica_GCF_024722275.1	57	SSF53335	S-adenosyl-L-methionine-dependent methyltransferases	4.72e-21	12	144
WP_002733568.1	cl_1_Javanica_GCF_024722275.1	58	SSF53383	PLP-dependent transferases	1.86e-59	13	347
WP_250066504.1	cl_1_Javanica_GCF_024722275.1	59	SSF51735	NAD(P)-binding Rossmann-fold domains	2.69e-32	13	204
WP_250066504.1	cl_1_Javanica_GCF_024722275.1	59	SSF55347	Glyceraldehyde-3-phosphate dehydrogenase-like, C-terminal domain	5.72e-31	137	290
WP_002733603.1	cl_1_Javanica_GCF_024722275.1	60	SSF53335	S-adenosyl-L-methionine-dependent methyltransferases	5.19e-06	10	68
WP_016749097.1	cl_1_Javanica_GCF_024722275.1	61	SSF53335	S-adenosyl-L-methionine-dependent methyltransferases	2.05e-09	2	99
WP_002733722.1	cl_1_Javanica_GCF_024722275.1	62	-	-	-	-	-
WP_230456553.1	cl_1_Javanica_GCF_024722275.1	63	SSF53448	Nucleotide-diphospho-sugar transferases	2.25e-31	1	227
WP_002733544.1	cl_1_Javanica_GCF_024722275.1	64	SSF55347	Glyceraldehyde-3-phosphate dehydrogenase-like, C-terminal domain	2.62e-32	130	285
WP_002733544.1	cl_1_Javanica_GCF_024722275.1	64	SSF51735	NAD(P)-binding Rossmann-fold domains	9.24e-30	4	189
WP_002733582.1	cl_1_Javanica_GCF_024722275.1	65	SSF51735	NAD(P)-binding Rossmann-fold domains	1.47e-68	6	241
WP_002733685.1	cl_1_Javanica_GCF_024722275.1	66	SSF56796	Dehydroquinate synthase-like	3.93e-69	9	339
WP_002733651.1	cl_1_Javanica_GCF_024722275.1	67	SSF52283	Formate/glycerate dehydrogenase catalytic domain-like	1.68e-20	15	136
WP_002733651.1	cl_1_Javanica_GCF_024722275.1	67	SSF51735	NAD(P)-binding Rossmann-fold domains	8.22e-44	106	291
WP_002738295.1	cl_1_Javanica_GCF_024722275.1	68	SSF53448	Nucleotide-diphospho-sugar transferases	2.29e-65	1	252
WP_002733757.1	cl_1_Javanica_GCF_024722275.1	69	SSF51735	NAD(P)-binding Rossmann-fold domains	1.69e-60	8	333
WP_002733619.1	cl_1_Javanica_GCF_024722275.1	70	SSF51182	RmlC-like cupins	6.36e-33	3	150
WP_002733546.1	cl_1_Javanica_GCF_024722275.1	71	SSF51735	NAD(P)-binding Rossmann-fold domains	5.32e-49	1	307
WP_002733661.1	cl_1_Javanica_GCF_024722275.1	72	SSF53448	Nucleotide-diphospho-sugar transferases	3.38e-54	3	220
WP_002733622.1	cl_1_Javanica_GCF_024722275.1	73	SSF53335	S-adenosyl-L-methionine-dependent methyltransferases	8.6e-25	42	180
WP_250066505.1	cl_1_Javanica_GCF_024722275.1	74	SSF88713	Glycoside hydrolase/deacetylase	1.33e-24	58	242
WP_002733777.1	cl_1_Javanica_GCF_024722275.1	75	SSF55729	Acyl-CoA N-acyltransferases (Nat)	1.01e-23	395	551
WP_002733777.1	cl_1_Javanica_GCF_024722275.1	75	SSF55729	Acyl-CoA N-acyltransferases (Nat)	2.75e-18	543	700
WP_002733777.1	cl_1_Javanica_GCF_024722275.1	75	SSF53383	PLP-dependent transferases	1.14e-16	71	302
WP_002738288.1	cl_1_Javanica_GCF_024722275.1	76	-	-	-	-	-
WP_002733576.1	cl_1_Javanica_GCF_024722275.1	77	-	-	-	-	-
WP_002733553.1	cl_1_Javanica_GCF_024722275.1	78	SSF53756	UDP-Glycosyltransferase/glycogen phosphorylase	1.05e-52	7	375
WP_002733698.1	cl_1_Javanica_GCF_024722275.1	79	SSF51735	NAD(P)-binding Rossmann-fold domains	8.47e-57	1	260
WP_250066506.1	cl_1_Javanica_GCF_024722275.1	80	SSF51735	NAD(P)-binding Rossmann-fold domains	6.15e-35	1	231
WP_250066506.1	cl_1_Javanica_GCF_024722275.1	80	SSF51182	RmlC-like cupins	3.61e-17	236	362
WP_250066507.1	cl_1_Javanica_GCF_024722275.1	81	SSF53756	UDP-Glycosyltransferase/glycogen phosphorylase	8.16e-110	3	373
WP_002721297.1	cl_1_Javanica_GCF_024722275.1	82	SSF53756	UDP-Glycosyltransferase/glycogen phosphorylase	4.08e-31	1	394
WP_002733636.1	cl_1_Javanica_GCF_024722275.1	83	-	-	-	-	-
WP_002733711.1	cl_1_Javanica_GCF_024722275.1	84	-	-	-	-	-
WP_002740298.1	cl_1_Javanica_GCF_024722275.1	85	-	-	-	-	-
WP_002733577.1	cl_1_Javanica_GCF_024722275.1	86	SSF53448	Nucleotide-diphospho-sugar transferases	6.41e-24	6	281
WP_258203960.1	cl_1_Javanica_GCF_024722275.1	87	-	-	-	-	-
WP_250066509.1	cl_1_Javanica_GCF_024722275.1	88	SSF53448	Nucleotide-diphospho-sugar transferases	3.66e-22	2	284
WP_002727923.1	cl_1_Javanica_GCF_024722275.1	89	SSF51182	RmlC-like cupins	3.04e-39	11	137
WP_250066510.1	cl_1_Javanica_GCF_024722275.1	90	SSF53383	PLP-dependent transferases	3.5e-104	11	363
WP_002727913.1	cl_1_Javanica_GCF_024722275.1	91	SSF53448	Nucleotide-diphospho-sugar transferases	6.56e-38	6	219
WP_250066511.1	cl_1_Javanica_GCF_024722275.1	92	SSF53448	Nucleotide-diphospho-sugar transferases	5.14e-59	3	228
WP_016758040.1	cl_1_Javanica_GCF_024722275.1	93	SSF53448	Nucleotide-diphospho-sugar transferases	3e-13	320	547
WP_016758040.1	cl_1_Javanica_GCF_024722275.1	93	SSF53448	Nucleotide-diphospho-sugar transferases	8.16e-46	37	248
WP_002727916.1	cl_1_Javanica_GCF_024722275.1	94	SSF51182	RmlC-like cupins	5.13e-74	1	185
WP_250066513.1	cl_1_Javanica_GCF_024722275.1	95	SSF51735	NAD(P)-binding Rossmann-fold domains	1.65e-74	4	298
WP_002740024.1	cl_1_Javanica_GCF_024722275.1	96	SSF51735	NAD(P)-binding Rossmann-fold domains	8.42e-95	1	345
WP_250066514.1	cl_1_Javanica_GCF_024722275.1	97	SSF53448	Nucleotide-diphospho-sugar transferases	7.66e-91	4	289
WP_002727925.1	cl_1_Javanica_GCF_024722275.1	98	SSF53448	Nucleotide-diphospho-sugar transferases	3.66e-44	6	266
WP_002733618.1	cl_1_Javanica_GCF_024722275.1	99	SSF53448	Nucleotide-diphospho-sugar transferases	5.79e-24	10	266
WP_250066515.1	cl_1_Javanica_GCF_024722275.1	100	SSF53448	Nucleotide-diphospho-sugar transferases	1.39e-29	47	281
WP_250066516.1	cl_1_Javanica_GCF_024722275.1	101	-	-	-	-	-
WP_020985020.1	cl_1_Manhao_GCF_000243815.2	1	SSF46785	"Winged helix" DNA-binding domain	1.25e-14	1	97
WP_010578412.1	cl_1_Manhao_GCF_000243815.2	2	SSF51735	NAD(P)-binding Rossmann-fold domains	4.62e-73	2	311
WP_020984893.1	cl_1_Manhao_GCF_000243815.2	3	SSF51905	FAD/NAD(P)-binding domain	2.07e-23	2	357
WP_010578411.1	cl_1_Manhao_GCF_000243815.2	4	SSF53697	SIS domain	1.37e-36	4	181
WP_010578410.1	cl_1_Manhao_GCF_000243815.2	5	SSF51735	NAD(P)-binding Rossmann-fold domains	2.46e-94	1	299
WP_020984930.1	cl_1_Manhao_GCF_000243815.2	6	SSF53448	Nucleotide-diphospho-sugar transferases	8.76e-49	7	239
WP_020984935.1	cl_1_Manhao_GCF_000243815.2	7	SSF52374	Nucleotidylyl transferase	2.81e-14	26	119
WP_020984935.1	cl_1_Manhao_GCF_000243815.2	7	SSF53613	Ribokinase-like	3.12e-44	194	495
WP_010578407.1	cl_1_Manhao_GCF_000243815.2	8	SSF51735	NAD(P)-binding Rossmann-fold domains	1.14e-64	6	297
WP_010578406.1	cl_1_Manhao_GCF_000243815.2	9	SSF53383	PLP-dependent transferases	1.04e-106	7	365
WP_010578405.1	cl_1_Manhao_GCF_000243815.2	10	SSF53383	PLP-dependent transferases	1.28e-113	17	366
WP_020984976.1	cl_1_Manhao_GCF_000243815.2	11	SSF56784	HAD-like	1.04e-06	1	125
WP_020984976.1	cl_1_Manhao_GCF_000243815.2	11	SSF56112	Protein kinase-like (PK-like)	9.52e-11	228	491
WP_010578402.1	cl_1_Manhao_GCF_000243815.2	12	SSF52518	Thiamin diphosphate-binding fold (THDP-binding)	5.38e-80	3	264
WP_020984841.1	cl_1_Manhao_GCF_000243815.2	13	SSF52922	TK C-terminal domain-like	8.64e-33	170	306
WP_020984841.1	cl_1_Manhao_GCF_000243815.2	13	SSF52518	Thiamin diphosphate-binding fold (THDP-binding)	1.12e-44	1	161
WP_010578401.1	cl_1_Manhao_GCF_000243815.2	14	SSF51197	Clavaminate synthase-like	3.71e-22	9	236
WP_010578400.1	cl_1_Manhao_GCF_000243815.2	15	-	-	-	-	-
WP_010578399.1	cl_1_Manhao_GCF_000243815.2	16	SSF55811	Nudix	4.87e-23	5	127
WP_020984860.1	cl_1_Manhao_GCF_000243815.2	17	SSF53335	S-adenosyl-L-methionine-dependent methyltransferases	3.87e-26	10	212
WP_010578397.1	cl_1_Manhao_GCF_000243815.2	18	-	-	-	-	-
WP_039942433.1	cl_1_Manhao_GCF_000243815.2	19	SSF53335	S-adenosyl-L-methionine-dependent methyltransferases	1.74e-27	86	254
WP_020985012.1	cl_1_Manhao_GCF_000243815.2	20	SSF51182	RmlC-like cupins	1.31e-09	53	156
WP_010578396.1	cl_1_Manhao_GCF_000243815.2	21	SSF53335	S-adenosyl-L-methionine-dependent methyltransferases	4.04e-19	76	258
WP_010578395.1	cl_1_Manhao_GCF_000243815.2	22	SSF51735	NAD(P)-binding Rossmann-fold domains	3.64e-42	7	226
WP_010578394.1	cl_1_Manhao_GCF_000243815.2	23	SSF53335	S-adenosyl-L-methionine-dependent methyltransferases	3.24e-17	41	170
WP_244265121.1	cl_1_Manhao_GCF_000243815.2	24	-	-	-	-	-
WP_020984865.1	cl_1_Manhao_GCF_000243815.2	25	SSF52540	P-loop containing nucleoside triphosphate hydrolases	8.99e-19	8	305
WP_010578390.1	cl_1_Manhao_GCF_000243815.2	26	SSF90123	ABC transporter transmembrane region	1.57e-26	17	506
WP_010578390.1	cl_1_Manhao_GCF_000243815.2	26	SSF52540	P-loop containing nucleoside triphosphate hydrolases	4.1e-81	348	591
WP_010578389.1	cl_1_Manhao_GCF_000243815.2	27	SSF52540	P-loop containing nucleoside triphosphate hydrolases	1.46e-24	7	179
WP_020984992.1	cl_1_Manhao_GCF_000243815.2	28	SSF53335	S-adenosyl-L-methionine-dependent methyltransferases	9.14e-28	11	205
WP_039942515.1	cl_1_Manhao_GCF_000243815.2	29	SSF52009	Phosphohistidine domain	3.14e-14	695	768
WP_039942515.1	cl_1_Manhao_GCF_000243815.2	29	SSF56059	Glutathione synthetase ATP-binding domain-like	2.47e-13	51	218
WP_010578386.1	cl_1_Manhao_GCF_000243815.2	30	SSF52317	Class I glutamine amidotransferase-like	5.2e-26	32	192
WP_039942517.1	cl_1_Manhao_GCF_000243815.2	31	SSF53448	Nucleotide-diphospho-sugar transferases	1.88e-32	1	234
WP_020984822.1	cl_1_Manhao_GCF_000243815.2	32	SSF53448	Nucleotide-diphospho-sugar transferases	1.58e-08	1	197
WP_020984867.1	cl_1_Manhao_GCF_000243815.2	33	SSF53383	PLP-dependent transferases	6.46e-105	12	360
WP_010578380.1	cl_1_Manhao_GCF_000243815.2	34	-	-	-	-	-
WP_244265125.1	cl_1_Manhao_GCF_000243815.2	35	-	-	-	-	-
WP_010578378.1	cl_1_Manhao_GCF_000243815.2	36	SSF51182	RmlC-like cupins	6.05e-65	1	175
WP_010578375.1	cl_1_Manhao_GCF_000243815.2	37	SSF51735	NAD(P)-binding Rossmann-fold domains	6.86e-59	1	305
WP_010578374.1	cl_1_Manhao_GCF_000243815.2	38	SSF51182	RmlC-like cupins	4.3e-27	5	131
WP_020984848.1	cl_1_Manhao_GCF_000243815.2	39	SSF51735	NAD(P)-binding Rossmann-fold domains	2.47e-51	1	305
WP_039942519.1	cl_1_Manhao_GCF_000243815.2	40	SSF53335	S-adenosyl-L-methionine-dependent methyltransferases	3.73e-16	14	187
WP_010578372.1	cl_1_Manhao_GCF_000243815.2	41	SSF53448	Nucleotide-diphospho-sugar transferases	1.15e-58	5	225
WP_039942440.1	cl_1_Manhao_GCF_000243815.2	42	SSF48179	6-phosphogluconate dehydrogenase C-terminal domain-like	1.28e-19	250	347
WP_039942440.1	cl_1_Manhao_GCF_000243815.2	42	SSF51735	NAD(P)-binding Rossmann-fold domains	9.68e-18	27	229
WP_039942440.1	cl_1_Manhao_GCF_000243815.2	42	SSF52413	UDP-glucose/GDP-mannose dehydrogenase C-terminal domain	9.81e-19	360	465
WP_020985000.1	cl_1_Manhao_GCF_000243815.2	43	SSF51735	NAD(P)-binding Rossmann-fold domains	9.08e-64	1	322
WP_020984843.1	cl_1_Manhao_GCF_000243815.2	44	SSF53383	PLP-dependent transferases	8.56e-90	2	380
WP_208855149.1	cl_1_Manhao_GCF_000243815.2	45	SSF53756	UDP-Glycosyltransferase/glycogen phosphorylase	2.72e-93	1	374
WP_010578367.1	cl_1_Manhao_GCF_000243815.2	46	SSF51269	AFP III-like domain	5.65e-16	296	356
WP_010578367.1	cl_1_Manhao_GCF_000243815.2	46	SSF51569	Aldolase	1.59e-84	3	314
WP_020984998.1	cl_1_Manhao_GCF_000243815.2	47	SSF53335	S-adenosyl-L-methionine-dependent methyltransferases	1.21e-21	91	253
WP_010578364.1	cl_1_Manhao_GCF_000243815.2	48	SSF56300	Metallo-dependent phosphatases	4.19e-35	1	204
WP_010578363.1	cl_1_Manhao_GCF_000243815.2	49	SSF56059	Glutathione synthetase ATP-binding domain-like	2.19e-23	124	321
WP_010578362.1	cl_1_Manhao_GCF_000243815.2	50	SSF51735	NAD(P)-binding Rossmann-fold domains	4.44e-44	1	276
WP_020984894.1	cl_1_Manhao_GCF_000243815.2	51	SSF54631	CBS-domain pair	5.65e-08	7	55
WP_020984894.1	cl_1_Manhao_GCF_000243815.2	51	SSF53448	Nucleotide-diphospho-sugar transferases	6.4e-65	47	348
WP_020984877.1	cl_1_Manhao_GCF_000243815.2	52	-	-	-	-	-
WP_010578359.1	cl_1_Manhao_GCF_000243815.2	53	SSF51269	AFP III-like domain	1.7e-14	397	462
WP_010578359.1	cl_1_Manhao_GCF_000243815.2	53	SSF54631	CBS-domain pair	1.02e-08	11	112
WP_010578359.1	cl_1_Manhao_GCF_000243815.2	53	SSF51658	Xylose isomerase-like	1.05e-30	479	735
WP_010578359.1	cl_1_Manhao_GCF_000243815.2	53	SSF51569	Aldolase	2.08e-82	120	414
WP_010578358.1	cl_1_Manhao_GCF_000243815.2	54	SSF53383	PLP-dependent transferases	2.21e-86	11	389
WP_010578357.1	cl_1_Manhao_GCF_000243815.2	55	SSF53448	Nucleotide-diphospho-sugar transferases	6.61e-47	3	206
WP_020984892.1	cl_1_Manhao_GCF_000243815.2	56	SSF56796	Dehydroquinate synthase-like	5.63e-60	6	332
WP_010578356.1	cl_1_Manhao_GCF_000243815.2	57	SSF102114	Radical SAM enzymes	7.59e-51	41	321
WP_020984941.1	cl_1_Manhao_GCF_000243815.2	58	SSF53335	S-adenosyl-L-methionine-dependent methyltransferases	7.52e-23	74	243
WP_020984911.1	cl_1_Manhao_GCF_000243815.2	59	SSF53067	Actin-like ATPase domain	9.07e-13	12	348
WP_176082391.1	cl_1_Manhao_GCF_000243815.2	60	-	-	-	-	-
WP_020984958.1	cl_1_Manhao_GCF_000243815.2	61	SSF100950	NagB/RpiA/CoA transferase-like	4.49e-55	3	212
WP_010578352.1	cl_1_Manhao_GCF_000243815.2	62	SSF53335	S-adenosyl-L-methionine-dependent methyltransferases	1.13e-37	26	247
WP_010578351.1	cl_1_Manhao_GCF_000243815.2	63	SSF51621	Phosphoenolpyruvate/pyruvate domain	2.34e-67	1	248
WP_010578350.1	cl_1_Manhao_GCF_000243815.2	64	SSF53448	Nucleotide-diphospho-sugar transferases	6.53e-51	1	241
WP_020984884.1	cl_1_Manhao_GCF_000243815.2	65	SSF55347	Glyceraldehyde-3-phosphate dehydrogenase-like, C-terminal domain	1.47e-27	126	290
WP_020984884.1	cl_1_Manhao_GCF_000243815.2	65	SSF51735	NAD(P)-binding Rossmann-fold domains	2.1e-29	3	189
WP_020984929.1	cl_1_Manhao_GCF_000243815.2	66	SSF51735	NAD(P)-binding Rossmann-fold domains	9.15e-69	6	241
WP_020985009.1	cl_1_Manhao_GCF_000243815.2	67	SSF56796	Dehydroquinate synthase-like	5.23e-70	10	340
WP_020984850.1	cl_1_Manhao_GCF_000243815.2	68	SSF53335	S-adenosyl-L-methionine-dependent methyltransferases	1.28e-30	87	271
WP_010578346.1	cl_1_Manhao_GCF_000243815.2	69	SSF51735	NAD(P)-binding Rossmann-fold domains	2e-43	107	292
WP_010578346.1	cl_1_Manhao_GCF_000243815.2	69	SSF52283	Formate/glycerate dehydrogenase catalytic domain-like	2.27e-20	14	137
WP_010578345.1	cl_1_Manhao_GCF_000243815.2	70	-	-	-	-	-
WP_010578344.1	cl_1_Manhao_GCF_000243815.2	71	SSF53448	Nucleotide-diphospho-sugar transferases	3.68e-65	1	252
WP_010578343.1	cl_1_Manhao_GCF_000243815.2	72	SSF51735	NAD(P)-binding Rossmann-fold domains	9.25e-60	8	333
WP_010578342.1	cl_1_Manhao_GCF_000243815.2	73	SSF51182	RmlC-like cupins	2.8e-31	3	150
WP_020984967.1	cl_1_Manhao_GCF_000243815.2	74	SSF51735	NAD(P)-binding Rossmann-fold domains	1.55e-47	2	305
WP_020984953.1	cl_1_Manhao_GCF_000243815.2	75	SSF53448	Nucleotide-diphospho-sugar transferases	2.25e-54	3	219
WP_039942450.1	cl_1_Manhao_GCF_000243815.2	76	SSF88713	Glycoside hydrolase/deacetylase	7.51e-26	51	242
WP_020984983.1	cl_1_Manhao_GCF_000243815.2	77	SSF53383	PLP-dependent transferases	7.29e-16	71	301
WP_020984983.1	cl_1_Manhao_GCF_000243815.2	77	SSF55729	Acyl-CoA N-acyltransferases (Nat)	1.01e-19	396	551
WP_020984983.1	cl_1_Manhao_GCF_000243815.2	77	SSF55729	Acyl-CoA N-acyltransferases (Nat)	4.29e-19	544	701
WP_010578338.1	cl_1_Manhao_GCF_000243815.2	78	-	-	-	-	-
WP_020985003.1	cl_1_Manhao_GCF_000243815.2	79	-	-	-	-	-
WP_020984830.1	cl_1_Manhao_GCF_000243815.2	80	SSF53756	UDP-Glycosyltransferase/glycogen phosphorylase	1.31e-54	7	375
WP_020984891.1	cl_1_Manhao_GCF_000243815.2	81	SSF51735	NAD(P)-binding Rossmann-fold domains	1.14e-56	1	260
WP_010578334.1	cl_1_Manhao_GCF_000243815.2	82	SSF51735	NAD(P)-binding Rossmann-fold domains	8.06e-35	1	214
WP_010578334.1	cl_1_Manhao_GCF_000243815.2	82	SSF51182	RmlC-like cupins	7.17e-18	244	361
WP_010578333.1	cl_1_Manhao_GCF_000243815.2	83	SSF53756	UDP-Glycosyltransferase/glycogen phosphorylase	1.1e-107	3	373
WP_020984971.1	cl_1_Manhao_GCF_000243815.2	84	SSF53756	UDP-Glycosyltransferase/glycogen phosphorylase	9.42e-35	2	394
WP_020984921.1	cl_1_Manhao_GCF_000243815.2	85	-	-	-	-	-
WP_020984854.1	cl_1_Manhao_GCF_000243815.2	86	-	-	-	-	-
WP_020985007.1	cl_1_Manhao_GCF_000243815.2	87	-	-	-	-	-
WP_010578331.1	cl_1_Manhao_GCF_000243815.2	88	SSF53448	Nucleotide-diphospho-sugar transferases	1.41e-21	6	281
WP_020984820.1	cl_1_Manhao_GCF_000243815.2	89	-	-	-	-	-
WP_010578330.1	cl_1_Manhao_GCF_000243815.2	90	SSF53448	Nucleotide-diphospho-sugar transferases	1.69e-21	2	284
WP_020984840.1	cl_1_Manhao_GCF_000243815.2	91	SSF51182	RmlC-like cupins	1.76e-36	11	137
WP_010578328.1	cl_1_Manhao_GCF_000243815.2	92	SSF53383	PLP-dependent transferases	2.62e-102	13	362
WP_020985004.1	cl_1_Manhao_GCF_000243815.2	93	SSF53448	Nucleotide-diphospho-sugar transferases	6.03e-42	7	229
WP_020984922.1	cl_1_Manhao_GCF_000243815.2	94	SSF53448	Nucleotide-diphospho-sugar transferases	5.42e-54	6	225
WP_020985010.1	cl_1_Manhao_GCF_000243815.2	95	SSF53448	Nucleotide-diphospho-sugar transferases	1.31e-46	44	256
WP_020985010.1	cl_1_Manhao_GCF_000243815.2	95	SSF53448	Nucleotide-diphospho-sugar transferases	1.41e-15	324	521
WP_010578325.1	cl_1_Manhao_GCF_000243815.2	96	SSF51182	RmlC-like cupins	4.54e-74	1	185
WP_039942465.1	cl_1_Manhao_GCF_000243815.2	97	SSF51735	NAD(P)-binding Rossmann-fold domains	4.71e-74	4	298
WP_039942467.1	cl_1_Manhao_GCF_000243815.2	98	SSF51735	NAD(P)-binding Rossmann-fold domains	1.34e-93	2	341
WP_010578324.1	cl_1_Manhao_GCF_000243815.2	99	SSF53448	Nucleotide-diphospho-sugar transferases	1.98e-91	4	289
WP_010578323.1	cl_1_Manhao_GCF_000243815.2	100	SSF53448	Nucleotide-diphospho-sugar transferases	6.19e-45	6	268
WP_010578322.1	cl_1_Manhao_GCF_000243815.2	101	SSF53448	Nucleotide-diphospho-sugar transferases	4.5e-22	10	269
WP_010578321.1	cl_1_Manhao_GCF_000243815.2	102	SSF53448	Nucleotide-diphospho-sugar transferases	1.24e-31	8	281
WP_010578320.1	cl_1_Manhao_GCF_000243815.2	103	-	-	-	-	-
WP_003009553.1	cl_1_Ranarum_GCF_000332415.1	1	SSF46785	"Winged helix" DNA-binding domain	1.99e-14	2	104
WP_003009527.1	cl_1_Ranarum_GCF_000332415.1	2	SSF51735	NAD(P)-binding Rossmann-fold domains	3.11e-74	3	314
WP_003009854.1	cl_1_Ranarum_GCF_000332415.1	3	SSF51905	FAD/NAD(P)-binding domain	1.88e-22	2	361
WP_003009869.1	cl_1_Ranarum_GCF_000332415.1	4	SSF53697	SIS domain	6.27e-38	3	183
WP_003009535.1	cl_1_Ranarum_GCF_000332415.1	5	SSF51735	NAD(P)-binding Rossmann-fold domains	4.39e-94	1	299
WP_003009795.1	cl_1_Ranarum_GCF_000332415.1	6	SSF53448	Nucleotide-diphospho-sugar transferases	1.13e-49	7	239
WP_003009515.1	cl_1_Ranarum_GCF_000332415.1	7	SSF52374	Nucleotidylyl transferase	1.16e-14	27	118
WP_003009515.1	cl_1_Ranarum_GCF_000332415.1	7	SSF53613	Ribokinase-like	2.34e-43	193	495
WP_003009505.1	cl_1_Ranarum_GCF_000332415.1	8	SSF51735	NAD(P)-binding Rossmann-fold domains	3.42e-64	6	297
WP_003009804.1	cl_1_Ranarum_GCF_000332415.1	9	SSF56112	Protein kinase-like (PK-like)	6.53e-15	206	493
WP_003009804.1	cl_1_Ranarum_GCF_000332415.1	9	SSF56784	HAD-like	2.15e-06	5	161
WP_003009317.1	cl_1_Ranarum_GCF_000332415.1	10	SSF52518	Thiamin diphosphate-binding fold (THDP-binding)	5.89e-82	3	264
WP_003009459.1	cl_1_Ranarum_GCF_000332415.1	11	SSF52922	TK C-terminal domain-like	4.45e-33	170	306
WP_003009459.1	cl_1_Ranarum_GCF_000332415.1	11	SSF52518	Thiamin diphosphate-binding fold (THDP-binding)	3e-48	1	162
WP_003009745.1	cl_1_Ranarum_GCF_000332415.1	12	SSF51197	Clavaminate synthase-like	1.79e-22	9	236
WP_036096976.1	cl_1_Ranarum_GCF_000332415.1	13	-	-	-	-	-
WP_003009905.1	cl_1_Ranarum_GCF_000332415.1	14	SSF55811	Nudix	4.2e-23	5	132
WP_036096974.1	cl_1_Ranarum_GCF_000332415.1	15	SSF53335	S-adenosyl-L-methionine-dependent methyltransferases	9.25e-28	9	212
WP_003009428.1	cl_1_Ranarum_GCF_000332415.1	16	-	-	-	-	-
WP_003009848.1	cl_1_Ranarum_GCF_000332415.1	17	SSF53335	S-adenosyl-L-methionine-dependent methyltransferases	1.19e-28	76	245
WP_003009953.1	cl_1_Ranarum_GCF_000332415.1	18	SSF51182	RmlC-like cupins	1.01e-08	49	155
WP_003009592.1	cl_1_Ranarum_GCF_000332415.1	19	SSF53335	S-adenosyl-L-methionine-dependent methyltransferases	1.24e-20	78	258
WP_036096972.1	cl_1_Ranarum_GCF_000332415.1	20	SSF51735	NAD(P)-binding Rossmann-fold domains	3.05e-43	7	226
WP_036096970.1	cl_1_Ranarum_GCF_000332415.1	21	SSF53335	S-adenosyl-L-methionine-dependent methyltransferases	9.22e-17	31	157
WP_230458349.1	cl_1_Ranarum_GCF_000332415.1	22	-	-	-	-	-
WP_003009503.1	cl_1_Ranarum_GCF_000332415.1	23	SSF52540	P-loop containing nucleoside triphosphate hydrolases	6.48e-81	342	578
WP_003009503.1	cl_1_Ranarum_GCF_000332415.1	23	SSF90123	ABC transporter transmembrane region	4.45e-24	13	501
WP_003009356.1	cl_1_Ranarum_GCF_000332415.1	24	SSF53448	Nucleotide-diphospho-sugar transferases	1.04e-09	3	227
WP_003009636.1	cl_1_Ranarum_GCF_000332415.1	25	SSF53335	S-adenosyl-L-methionine-dependent methyltransferases	1.42e-20	76	255
WP_003009401.1	cl_1_Ranarum_GCF_000332415.1	26	SSF53383	PLP-dependent transferases	1.77e-109	12	364
WP_003009790.1	cl_1_Ranarum_GCF_000332415.1	27	-	-	-	-	-
WP_003009729.1	cl_1_Ranarum_GCF_000332415.1	28	SSF51182	RmlC-like cupins	1.16e-63	1	175
WP_003009939.1	cl_1_Ranarum_GCF_000332415.1	29	SSF53335	S-adenosyl-L-methionine-dependent methyltransferases	1.83e-08	106	213
WP_003009665.1	cl_1_Ranarum_GCF_000332415.1	30	SSF51735	NAD(P)-binding Rossmann-fold domains	2e-58	1	306
WP_036096962.1	cl_1_Ranarum_GCF_000332415.1	31	SSF51182	RmlC-like cupins	1.07e-27	5	131
WP_003009398.1	cl_1_Ranarum_GCF_000332415.1	32	SSF51735	NAD(P)-binding Rossmann-fold domains	1.16e-53	1	305
WP_003009741.1	cl_1_Ranarum_GCF_000332415.1	33	SSF53335	S-adenosyl-L-methionine-dependent methyltransferases	4.05e-17	18	189
WP_036097006.1	cl_1_Ranarum_GCF_000332415.1	34	SSF53448	Nucleotide-diphospho-sugar transferases	5.4e-59	4	224
WP_003009573.1	cl_1_Ranarum_GCF_000332415.1	35	SSF51735	NAD(P)-binding Rossmann-fold domains	5.75e-88	2	320
WP_003009662.1	cl_1_Ranarum_GCF_000332415.1	36	SSF53383	PLP-dependent transferases	1.04e-95	19	387
WP_003009589.1	cl_1_Ranarum_GCF_000332415.1	37	SSF51161	Trimeric LpxA-like enzymes	2.5e-38	3	201
WP_003009812.1	cl_1_Ranarum_GCF_000332415.1	38	SSF51569	Aldolase	4.88e-90	2	289
WP_003009812.1	cl_1_Ranarum_GCF_000332415.1	38	SSF51269	AFP III-like domain	2.98e-17	271	331
WP_003009776.1	cl_1_Ranarum_GCF_000332415.1	39	SSF53756	UDP-Glycosyltransferase/glycogen phosphorylase	2.72e-101	1	381
WP_003009576.1	cl_1_Ranarum_GCF_000332415.1	40	SSF54631	CBS-domain pair	7.06e-08	6	55
WP_003009576.1	cl_1_Ranarum_GCF_000332415.1	40	SSF53448	Nucleotide-diphospho-sugar transferases	5.14e-64	50	348
WP_036097005.1	cl_1_Ranarum_GCF_000332415.1	41	-	-	-	-	-
WP_003009456.1	cl_1_Ranarum_GCF_000332415.1	42	SSF51658	Xylose isomerase-like	2.06e-26	482	735
WP_003009456.1	cl_1_Ranarum_GCF_000332415.1	42	SSF51569	Aldolase	1.21e-81	120	414
WP_003009456.1	cl_1_Ranarum_GCF_000332415.1	42	SSF54631	CBS-domain pair	6.32e-09	11	112
WP_003009456.1	cl_1_Ranarum_GCF_000332415.1	42	SSF51269	AFP III-like domain	1.01e-14	397	462
WP_036096948.1	cl_1_Ranarum_GCF_000332415.1	43	SSF53383	PLP-dependent transferases	1.65e-84	11	390
WP_003009323.1	cl_1_Ranarum_GCF_000332415.1	44	SSF53448	Nucleotide-diphospho-sugar transferases	1.91e-46	3	207
WP_003009722.1	cl_1_Ranarum_GCF_000332415.1	45	SSF56796	Dehydroquinate synthase-like	8.64e-58	6	353
WP_003009422.1	cl_1_Ranarum_GCF_000332415.1	46	SSF102114	Radical SAM enzymes	3.01e-49	41	321
WP_196221670.1	cl_1_Ranarum_GCF_000332415.1	47	SSF53335	S-adenosyl-L-methionine-dependent methyltransferases	1.38e-23	69	236
WP_003009473.1	cl_1_Ranarum_GCF_000332415.1	48	SSF53067	Actin-like ATPase domain	2.07e-12	12	367
WP_036096945.1	cl_1_Ranarum_GCF_000332415.1	49	SSF55729	Acyl-CoA N-acyltransferases (Nat)	1.3e-23	32	183
WP_036096942.1	cl_1_Ranarum_GCF_000332415.1	50	SSF53098	Ribonuclease H-like	7.28e-06	1	177
WP_003009903.1	cl_1_Ranarum_GCF_000332415.1	51	SSF51197	Clavaminate synthase-like	2.06e-09	13	177
WP_003009529.1	cl_1_Ranarum_GCF_000332415.1	52	-	-	-	-	-
WP_003009523.1	cl_1_Ranarum_GCF_000332415.1	53	-	-	-	-	-
WP_003009380.1	cl_1_Ranarum_GCF_000332415.1	54	SSF102198	Putative cyclase	1.57e-32	3	227
WP_003009686.1	cl_1_Ranarum_GCF_000332415.1	55	SSF53335	S-adenosyl-L-methionine-dependent methyltransferases	2.6e-23	15	166
WP_003009450.1	cl_1_Ranarum_GCF_000332415.1	56	SSF53383	PLP-dependent transferases	3.16e-60	26	355
WP_003009883.1	cl_1_Ranarum_GCF_000332415.1	57	SSF51735	NAD(P)-binding Rossmann-fold domains	1.56e-36	13	204
WP_003009883.1	cl_1_Ranarum_GCF_000332415.1	57	SSF55347	Glyceraldehyde-3-phosphate dehydrogenase-like, C-terminal domain	9.81e-33	137	289
WP_003009621.1	cl_1_Ranarum_GCF_000332415.1	58	SSF53335	S-adenosyl-L-methionine-dependent methyltransferases	7.85e-27	88	298
WP_003009949.1	cl_1_Ranarum_GCF_000332415.1	59	-	-	-	-	-
WP_003009735.1	cl_1_Ranarum_GCF_000332415.1	60	SSF53448	Nucleotide-diphospho-sugar transferases	7.98e-47	1	248
WP_036096938.1	cl_1_Ranarum_GCF_000332415.1	61	SSF55347	Glyceraldehyde-3-phosphate dehydrogenase-like, C-terminal domain	1.31e-31	127	283
WP_036096938.1	cl_1_Ranarum_GCF_000332415.1	61	SSF51735	NAD(P)-binding Rossmann-fold domains	4.32e-32	4	189
WP_003009650.1	cl_1_Ranarum_GCF_000332415.1	62	SSF51735	NAD(P)-binding Rossmann-fold domains	1.07e-70	6	241
WP_003009344.1	cl_1_Ranarum_GCF_000332415.1	63	SSF56796	Dehydroquinate synthase-like	9.29e-72	9	340
WP_003009756.1	cl_1_Ranarum_GCF_000332415.1	64	SSF52283	Formate/glycerate dehydrogenase catalytic domain-like	8.72e-24	12	136
WP_003009756.1	cl_1_Ranarum_GCF_000332415.1	64	SSF51735	NAD(P)-binding Rossmann-fold domains	3.56e-44	106	291
WP_003009386.1	cl_1_Ranarum_GCF_000332415.1	65	-	-	-	-	-
WP_036096936.1	cl_1_Ranarum_GCF_000332415.1	66	-	-	-	-	-
WP_003009633.1	cl_1_Ranarum_GCF_000332415.1	67	SSF53448	Nucleotide-diphospho-sugar transferases	2.29e-65	1	254
WP_003009712.1	cl_1_Ranarum_GCF_000332415.1	68	SSF51735	NAD(P)-binding Rossmann-fold domains	7.22e-59	8	333
WP_036096998.1	cl_1_Ranarum_GCF_000332415.1	69	SSF51182	RmlC-like cupins	1.39e-31	5	149
WP_003009407.1	cl_1_Ranarum_GCF_000332415.1	70	SSF51735	NAD(P)-binding Rossmann-fold domains	7.66e-45	1	301
WP_003009310.1	cl_1_Ranarum_GCF_000332415.1	71	SSF53448	Nucleotide-diphospho-sugar transferases	6.66e-52	3	220
WP_003009677.1	cl_1_Ranarum_GCF_000332415.1	72	SSF53335	S-adenosyl-L-methionine-dependent methyltransferases	5.46e-27	48	181
WP_003009880.1	cl_1_Ranarum_GCF_000332415.1	73	SSF88713	Glycoside hydrolase/deacetylase	6.39e-27	49	242
WP_036096935.1	cl_1_Ranarum_GCF_000332415.1	74	SSF55729	Acyl-CoA N-acyltransferases (Nat)	1.27e-19	395	550
WP_036096935.1	cl_1_Ranarum_GCF_000332415.1	74	SSF53383	PLP-dependent transferases	7.17e-16	57	372
WP_036096935.1	cl_1_Ranarum_GCF_000332415.1	74	SSF55729	Acyl-CoA N-acyltransferases (Nat)	4.5e-17	543	700
WP_003009580.1	cl_1_Ranarum_GCF_000332415.1	75	-	-	-	-	-
WP_003009943.1	cl_1_Ranarum_GCF_000332415.1	76	-	-	-	-	-
WP_003009765.1	cl_1_Ranarum_GCF_000332415.1	77	SSF53756	UDP-Glycosyltransferase/glycogen phosphorylase	9.94e-58	6	375
WP_003009878.1	cl_1_Ranarum_GCF_000332415.1	78	-	-	-	-	-
WP_003009508.1	cl_1_Ranarum_GCF_000332415.1	79	SSF51735	NAD(P)-binding Rossmann-fold domains	2.89e-58	1	264
WP_003009923.1	cl_1_Ranarum_GCF_000332415.1	80	SSF51735	NAD(P)-binding Rossmann-fold domains	2.59e-36	1	225
WP_003009923.1	cl_1_Ranarum_GCF_000332415.1	80	SSF51182	RmlC-like cupins	4.18e-18	236	362
WP_003009353.1	cl_1_Ranarum_GCF_000332415.1	81	SSF53756	UDP-Glycosyltransferase/glycogen phosphorylase	8.37e-110	3	375
WP_003009782.1	cl_1_Ranarum_GCF_000332415.1	82	SSF53756	UDP-Glycosyltransferase/glycogen phosphorylase	1.73e-35	2	394
WP_003009336.1	cl_1_Ranarum_GCF_000332415.1	83	-	-	-	-	-
WP_003009476.1	cl_1_Ranarum_GCF_000332415.1	84	-	-	-	-	-
WP_003009808.1	cl_1_Ranarum_GCF_000332415.1	85	-	-	-	-	-
WP_003009413.1	cl_1_Ranarum_GCF_000332415.1	86	SSF53448	Nucleotide-diphospho-sugar transferases	4.73e-27	6	248
WP_003009872.1	cl_1_Ranarum_GCF_000332415.1	87	-	-	-	-	-
WP_003009375.1	cl_1_Ranarum_GCF_000332415.1	88	SSF53448	Nucleotide-diphospho-sugar transferases	3.66e-20	2	262
WP_036096931.1	cl_1_Ranarum_GCF_000332415.1	89	SSF51182	RmlC-like cupins	6.74e-38	12	137
WP_003009532.1	cl_1_Ranarum_GCF_000332415.1	90	SSF53383	PLP-dependent transferases	1.79e-102	16	361
WP_003009932.1	cl_1_Ranarum_GCF_000332415.1	91	SSF53448	Nucleotide-diphospho-sugar transferases	1.41e-40	6	225
WP_003009471.1	cl_1_Ranarum_GCF_000332415.1	92	SSF53448	Nucleotide-diphospho-sugar transferases	1.46e-59	3	223
WP_036096929.1	cl_1_Ranarum_GCF_000332415.1	93	SSF53448	Nucleotide-diphospho-sugar transferases	7.74e-15	309	540
WP_036096929.1	cl_1_Ranarum_GCF_000332415.1	93	SSF53448	Nucleotide-diphospho-sugar transferases	1.88e-47	37	248
WP_003009748.1	cl_1_Ranarum_GCF_000332415.1	94	SSF51182	RmlC-like cupins	3.92e-74	1	185
WP_003009327.1	cl_1_Ranarum_GCF_000332415.1	95	SSF51735	NAD(P)-binding Rossmann-fold domains	4.74e-77	4	299
WP_003009724.1	cl_1_Ranarum_GCF_000332415.1	96	SSF51735	NAD(P)-binding Rossmann-fold domains	9.61e-95	1	345
WP_003009449.1	cl_1_Ranarum_GCF_000332415.1	97	SSF53448	Nucleotide-diphospho-sugar transferases	2.25e-91	4	289
WP_003009876.1	cl_1_Ranarum_GCF_000332415.1	98	SSF53448	Nucleotide-diphospho-sugar transferases	1.78e-45	6	267
WP_003009525.1	cl_1_Ranarum_GCF_000332415.1	99	SSF53448	Nucleotide-diphospho-sugar transferases	4.03e-22	10	283
WP_003009886.1	cl_1_Ranarum_GCF_000332415.1	100	SSF53448	Nucleotide-diphospho-sugar transferases	1.93e-27	5	277
WP_036096920.1	cl_1_Ranarum_GCF_000332415.1	101	-	-	-	-	-
WP_004462903.1	cl_1_Sarmin_GCF_030023765.1	1	SSF46785	"Winged helix" DNA-binding domain	9.11e-15	2	104
WP_004472299.1	cl_1_Sarmin_GCF_030023765.1	2	SSF51735	NAD(P)-binding Rossmann-fold domains	1.23e-72	2	313
WP_004479563.1	cl_1_Sarmin_GCF_030023765.1	3	SSF51905	FAD/NAD(P)-binding domain	2.2e-24	2	248
WP_004472170.1	cl_1_Sarmin_GCF_030023765.1	4	SSF53697	SIS domain	6.07e-38	2	183
WP_004479538.1	cl_1_Sarmin_GCF_030023765.1	5	SSF51735	NAD(P)-binding Rossmann-fold domains	6.18e-94	1	299
WP_282974014.1	cl_1_Sarmin_GCF_030023765.1	6	-	-	-	-	-
WP_004472307.1	cl_1_Sarmin_GCF_030023765.1	7	SSF52374	Nucleotidylyl transferase	3.44e-13	26	119
WP_004472307.1	cl_1_Sarmin_GCF_030023765.1	7	SSF53613	Ribokinase-like	9.04e-42	194	506
WP_004479660.1	cl_1_Sarmin_GCF_030023765.1	8	SSF51735	NAD(P)-binding Rossmann-fold domains	6.81e-65	6	299
WP_004472322.1	cl_1_Sarmin_GCF_030023765.1	9	SSF53383	PLP-dependent transferases	3.46e-105	7	365
WP_004472364.1	cl_1_Sarmin_GCF_030023765.1	10	SSF53383	PLP-dependent transferases	1.22e-112	17	366
WP_004479653.1	cl_1_Sarmin_GCF_030023765.1	11	SSF56784	HAD-like	1.3e-06	1	158
WP_004479653.1	cl_1_Sarmin_GCF_030023765.1	11	SSF56112	Protein kinase-like (PK-like)	4.93e-12	227	491
WP_004470185.1	cl_1_Sarmin_GCF_030023765.1	12	SSF52518	Thiamin diphosphate-binding fold (THDP-binding)	1.61e-78	3	264
WP_020783869.1	cl_1_Sarmin_GCF_030023765.1	13	SSF52922	TK C-terminal domain-like	3.53e-33	170	306
WP_020783869.1	cl_1_Sarmin_GCF_030023765.1	13	SSF52518	Thiamin diphosphate-binding fold (THDP-binding)	4.02e-45	1	162
WP_032912997.1	cl_1_Sarmin_GCF_030023765.1	14	SSF51197	Clavaminate synthase-like	6.32e-23	9	236
WP_004470135.1	cl_1_Sarmin_GCF_030023765.1	15	-	-	-	-	-
WP_032912999.1	cl_1_Sarmin_GCF_030023765.1	16	SSF55811	Nudix	1.15e-23	6	126
WP_004470037.1	cl_1_Sarmin_GCF_030023765.1	17	SSF53335	S-adenosyl-L-methionine-dependent methyltransferases	2.46e-28	9	211
WP_282974011.1	cl_1_Sarmin_GCF_030023765.1	18	-	-	-	-	-
WP_004470188.1	cl_1_Sarmin_GCF_030023765.1	19	SSF51182	RmlC-like cupins	8.19e-09	49	155
WP_282974009.1	cl_1_Sarmin_GCF_030023765.1	20	-	-	-	-	-
WP_004479640.1	cl_1_Sarmin_GCF_030023765.1	21	SSF53383	PLP-dependent transferases	9.28e-94	1	356
WP_004479675.1	cl_1_Sarmin_GCF_030023765.1	22	SSF51161	Trimeric LpxA-like enzymes	3.47e-36	56	227
WP_050558826.1	cl_1_Sarmin_GCF_030023765.1	23	-	-	-	-	-
WP_282974006.1	cl_1_Sarmin_GCF_030023765.1	24	-	-	-	-	-
WP_004479537.1	cl_1_Sarmin_GCF_030023765.1	25	SSF53335	S-adenosyl-L-methionine-dependent methyltransferases	4.14e-20	75	254
WP_004479635.1	cl_1_Sarmin_GCF_030023765.1	26	SSF53383	PLP-dependent transferases	6.81e-107	12	366
WP_004479657.1	cl_1_Sarmin_GCF_030023765.1	27	-	-	-	-	-
WP_282974003.1	cl_1_Sarmin_GCF_030023765.1	28	-	-	-	-	-
WP_282974001.1	cl_1_Sarmin_GCF_030023765.1	29	-	-	-	-	-
WP_282973999.1	cl_1_Sarmin_GCF_030023765.1	30	-	-	-	-	-
WP_032918755.1	cl_1_Sarmin_GCF_030023765.1	31	SSF51182	RmlC-like cupins	4.05e-28	5	130
WP_004472325.1	cl_1_Sarmin_GCF_030023765.1	32	SSF51735	NAD(P)-binding Rossmann-fold domains	2.41e-51	1	302
WP_282973997.1	cl_1_Sarmin_GCF_030023765.1	33	-	-	-	-	-
WP_004479548.1	cl_1_Sarmin_GCF_030023765.1	34	SSF52540	P-loop containing nucleoside triphosphate hydrolases	1.39e-83	345	588
WP_004479548.1	cl_1_Sarmin_GCF_030023765.1	34	SSF90123	ABC transporter transmembrane region	1.83e-26	10	501
WP_004479686.1	cl_1_Sarmin_GCF_030023765.1	35	SSF51735	NAD(P)-binding Rossmann-fold domains	1.53e-88	2	322
WP_282973995.1	cl_1_Sarmin_GCF_030023765.1	36	-	-	-	-	-
WP_046690007.1	cl_1_Sarmin_GCF_030023765.1	37	SSF51161	Trimeric LpxA-like enzymes	1.94e-39	3	201
WP_282973992.1	cl_1_Sarmin_GCF_030023765.1	38	-	-	-	-	-
WP_282973990.1	cl_1_Sarmin_GCF_030023765.1	39	-	-	-	-	-
WP_269026269.1	cl_1_Sarmin_GCF_030023765.1	40	SSF54631	CBS-domain pair	1.17e-06	7	55
WP_269026269.1	cl_1_Sarmin_GCF_030023765.1	40	SSF53448	Nucleotide-diphospho-sugar transferases	1.54e-65	48	349
WP_282973988.1	cl_1_Sarmin_GCF_030023765.1	41	-	-	-	-	-
WP_282973986.1	cl_1_Sarmin_GCF_030023765.1	42	-	-	-	-	-
WP_282973985.1	cl_1_Sarmin_GCF_030023765.1	43	-	-	-	-	-
WP_282973983.1	cl_1_Sarmin_GCF_030023765.1	44	-	-	-	-	-
WP_004472231.1	cl_1_Sarmin_GCF_030023765.1	45	SSF51269	AFP III-like domain	6.8e-15	397	463
WP_004472231.1	cl_1_Sarmin_GCF_030023765.1	45	SSF51658	Xylose isomerase-like	4.31e-29	479	735
WP_004472231.1	cl_1_Sarmin_GCF_030023765.1	45	SSF51569	Aldolase	1.83e-81	120	414
WP_004472231.1	cl_1_Sarmin_GCF_030023765.1	45	SSF54631	CBS-domain pair	5.5e-09	12	110
WP_282973981.1	cl_1_Sarmin_GCF_030023765.1	46	-	-	-	-	-
WP_004472268.1	cl_1_Sarmin_GCF_030023765.1	47	SSF53448	Nucleotide-diphospho-sugar transferases	1.05e-46	3	206
WP_004479663.1	cl_1_Sarmin_GCF_030023765.1	48	SSF56796	Dehydroquinate synthase-like	6.28e-60	6	332
WP_004479693.1	cl_1_Sarmin_GCF_030023765.1	49	SSF102114	Radical SAM enzymes	3.14e-52	41	321
WP_004472297.1	cl_1_Sarmin_GCF_030023765.1	50	SSF53335	S-adenosyl-L-methionine-dependent methyltransferases	2.13e-26	73	245
WP_282973976.1	cl_1_Sarmin_GCF_030023765.1	51	-	-	-	-	-
WP_230457147.1	cl_1_Sarmin_GCF_030023765.1	52	-	-	-	-	-
WP_230457148.1	cl_1_Sarmin_GCF_030023765.1	53	-	-	-	-	-
WP_004479722.1	cl_1_Sarmin_GCF_030023765.1	54	-	-	-	-	-
WP_155118566.1	cl_1_Sarmin_GCF_030023765.1	55	-	-	-	-	-
WP_230457149.1	cl_1_Sarmin_GCF_030023765.1	56	-	-	-	-	-
WP_004479723.1	cl_1_Sarmin_GCF_030023765.1	57	SSF100950	NagB/RpiA/CoA transferase-like	8.97e-55	1	214
WP_004472309.1	cl_1_Sarmin_GCF_030023765.1	58	SSF53335	S-adenosyl-L-methionine-dependent methyltransferases	1.23e-35	35	258
WP_004479570.1	cl_1_Sarmin_GCF_030023765.1	59	SSF51621	Phosphoenolpyruvate/pyruvate domain	4.54e-65	1	244
WP_004479612.1	cl_1_Sarmin_GCF_030023765.1	60	SSF53448	Nucleotide-diphospho-sugar transferases	7.43e-52	1	241
WP_004479521.1	cl_1_Sarmin_GCF_030023765.1	61	SSF51735	NAD(P)-binding Rossmann-fold domains	6.4e-33	4	192
WP_004479521.1	cl_1_Sarmin_GCF_030023765.1	61	SSF55347	Glyceraldehyde-3-phosphate dehydrogenase-like, C-terminal domain	3.6e-32	127	287
WP_004472236.1	cl_1_Sarmin_GCF_030023765.1	62	SSF51735	NAD(P)-binding Rossmann-fold domains	5.72e-69	6	241
WP_004479559.1	cl_1_Sarmin_GCF_030023765.1	63	SSF56796	Dehydroquinate synthase-like	6.09e-69	7	344
WP_004472242.1	cl_1_Sarmin_GCF_030023765.1	64	-	-	-	-	-
WP_004479642.1	cl_1_Sarmin_GCF_030023765.1	65	SSF53335	S-adenosyl-L-methionine-dependent methyltransferases	1.51e-29	88	272
WP_004472358.1	cl_1_Sarmin_GCF_030023765.1	66	SSF51735	NAD(P)-binding Rossmann-fold domains	8.9e-45	107	292
WP_004472358.1	cl_1_Sarmin_GCF_030023765.1	66	SSF52283	Formate/glycerate dehydrogenase catalytic domain-like	3.59e-23	16	137
WP_004479575.1	cl_1_Sarmin_GCF_030023765.1	67	-	-	-	-	-
WP_004477718.1	cl_1_Sarmin_GCF_030023765.1	68	SSF53448	Nucleotide-diphospho-sugar transferases	1.69e-64	1	252
WP_004479573.1	cl_1_Sarmin_GCF_030023765.1	69	SSF51735	NAD(P)-binding Rossmann-fold domains	4.58e-60	8	333
WP_004472272.1	cl_1_Sarmin_GCF_030023765.1	70	SSF51182	RmlC-like cupins	1.85e-32	3	150
WP_008394668.1	cl_1_Sarmin_GCF_030023765.1	71	SSF51735	NAD(P)-binding Rossmann-fold domains	1.31e-44	1	307
WP_004479664.1	cl_1_Sarmin_GCF_030023765.1	72	SSF53448	Nucleotide-diphospho-sugar transferases	1.41e-56	3	221
WP_004479700.1	cl_1_Sarmin_GCF_030023765.1	73	SSF53335	S-adenosyl-L-methionine-dependent methyltransferases	7.3e-26	42	181
WP_032809699.1	cl_1_Sarmin_GCF_030023765.1	74	SSF88713	Glycoside hydrolase/deacetylase	3.03e-26	57	241
WP_004479530.1	cl_1_Sarmin_GCF_030023765.1	75	SSF53383	PLP-dependent transferases	2.56e-15	67	371
WP_004479530.1	cl_1_Sarmin_GCF_030023765.1	75	SSF55729	Acyl-CoA N-acyltransferases (Nat)	1.38e-20	396	552
WP_004479530.1	cl_1_Sarmin_GCF_030023765.1	75	SSF55729	Acyl-CoA N-acyltransferases (Nat)	1.17e-19	545	702
WP_004479740.1	cl_1_Sarmin_GCF_030023765.1	76	-	-	-	-	-
WP_282974802.1	cl_1_Sarmin_GCF_030023765.1	77	-	-	-	-	-
WP_004479550.1	cl_1_Sarmin_GCF_030023765.1	78	-	-	-	-	-
WP_004472333.1	cl_1_Sarmin_GCF_030023765.1	79	-	-	-	-	-
WP_004479724.1	cl_1_Sarmin_GCF_030023765.1	80	SSF53756	UDP-Glycosyltransferase/glycogen phosphorylase	1.2e-56	8	375
WP_004485973.1	cl_1_Sarmin_GCF_030023765.1	81	-	-	-	-	-
WP_004479697.1	cl_1_Sarmin_GCF_030023765.1	82	SSF51735	NAD(P)-binding Rossmann-fold domains	3.66e-57	1	260
WP_020783799.1	cl_1_Sarmin_GCF_030023765.1	83	SSF51182	RmlC-like cupins	4.27e-17	242	361
WP_020783799.1	cl_1_Sarmin_GCF_030023765.1	83	SSF51735	NAD(P)-binding Rossmann-fold domains	5.17e-38	1	223
WP_004470016.1	cl_1_Sarmin_GCF_030023765.1	84	SSF53756	UDP-Glycosyltransferase/glycogen phosphorylase	1.07e-107	3	373
WP_282974407.1	cl_1_Sarmin_GCF_030023765.1	85	-	-	-	-	-
WP_282974405.1	cl_1_Sarmin_GCF_030023765.1	86	-	-	-	-	-
WP_032918765.1	cl_1_Sarmin_GCF_030023765.1	87	-	-	-	-	-
WP_004479544.1	cl_1_Sarmin_GCF_030023765.1	88	-	-	-	-	-
WP_004476493.1	cl_1_Sarmin_GCF_030023765.1	89	SSF53448	Nucleotide-diphospho-sugar transferases	5.77e-21	6	281
WP_032921295.1	cl_1_Sarmin_GCF_030023765.1	90	-	-	-	-	-
WP_004479547.1	cl_1_Sarmin_GCF_030023765.1	91	SSF53448	Nucleotide-diphospho-sugar transferases	1.63e-21	2	283
WP_282967094.1	cl_1_Sarmin_GCF_030023765.1	92	-	-	-	-	-
WP_004462146.1	cl_1_Sarmin_GCF_030023765.1	93	SSF53383	PLP-dependent transferases	1.68e-100	13	362
WP_004479683.1	cl_1_Sarmin_GCF_030023765.1	94	SSF53448	Nucleotide-diphospho-sugar transferases	1.31e-44	4	256
WP_004479718.1	cl_1_Sarmin_GCF_030023765.1	95	-	-	-	-	-
WP_004479705.1	cl_1_Sarmin_GCF_030023765.1	96	SSF53448	Nucleotide-diphospho-sugar transferases	1.37e-59	1	242
WP_282974402.1	cl_1_Sarmin_GCF_030023765.1	97	-	-	-	-	-
WP_004479742.1	cl_1_Sarmin_GCF_030023765.1	98	-	-	-	-	-
WP_004479628.1	cl_1_Sarmin_GCF_030023765.1	99	SSF51182	RmlC-like cupins	2.6e-74	1	185
WP_004490056.1	cl_1_Sarmin_GCF_030023765.1	100	SSF51735	NAD(P)-binding Rossmann-fold domains	8.6e-75	4	298
WP_004476514.1	cl_1_Sarmin_GCF_030023765.1	101	SSF51735	NAD(P)-binding Rossmann-fold domains	9.55e-96	1	344
WP_004476528.1	cl_1_Sarmin_GCF_030023765.1	102	SSF53448	Nucleotide-diphospho-sugar transferases	9.91e-92	4	289
WP_004476600.1	cl_1_Sarmin_GCF_030023765.1	103	SSF53448	Nucleotide-diphospho-sugar transferases	2.44e-44	6	264
WP_004494236.1	cl_1_Sarmin_GCF_030023765.1	104	SSF53448	Nucleotide-diphospho-sugar transferases	1.22e-24	10	269
WP_004481573.1	cl_1_Sarmin_GCF_030023765.1	105	-	-	-	-	-
WP_282969298.1	cl_1_Sarmin_GCF_030023765.1	106	-	-	-	-	-
WP_004478000.1	cl_1_Sarmin_GCF_030023765.1	107	-	-	-	-	-
WP_000340715.1	cl_1_Canicola_GCF_008831465.1	1	SSF46785	"Winged helix" DNA-binding domain	6.11e-15	2	105
WP_000410273.1	cl_1_Canicola_GCF_008831465.1	2	SSF51735	NAD(P)-binding Rossmann-fold domains	2.26e-72	3	312
WP_000604524.1	cl_1_Canicola_GCF_008831465.1	3	SSF51905	FAD/NAD(P)-binding domain	1.29e-21	2	223
WP_000884059.1	cl_1_Canicola_GCF_008831465.1	4	SSF53697	SIS domain	2.41e-36	4	181
WP_000646255.1	cl_1_Canicola_GCF_008831465.1	5	SSF51735	NAD(P)-binding Rossmann-fold domains	3.22e-94	1	299
WP_000774259.1	cl_1_Canicola_GCF_008831465.1	6	SSF53448	Nucleotide-diphospho-sugar transferases	4.17e-49	6	239
WP_000612799.1	cl_1_Canicola_GCF_008831465.1	7	SSF53613	Ribokinase-like	1.48e-42	194	504
WP_000612799.1	cl_1_Canicola_GCF_008831465.1	7	SSF52374	Nucleotidylyl transferase	2.98e-14	26	117
WP_001067557.1	cl_1_Canicola_GCF_008831465.1	8	SSF51735	NAD(P)-binding Rossmann-fold domains	4.83e-64	6	297
WP_001198107.1	cl_1_Canicola_GCF_008831465.1	9	SSF53383	PLP-dependent transferases	6.25e-106	7	365
WP_000608291.1	cl_1_Canicola_GCF_008831465.1	10	SSF53383	PLP-dependent transferases	7.26e-112	17	366
WP_000689739.1	cl_1_Canicola_GCF_008831465.1	11	SSF56112	Protein kinase-like (PK-like)	1.28e-11	227	491
WP_000689739.1	cl_1_Canicola_GCF_008831465.1	11	SSF56784	HAD-like	4.33e-07	1	126
WP_000342716.1	cl_1_Canicola_GCF_008831465.1	12	SSF52518	Thiamin diphosphate-binding fold (THDP-binding)	2.43e-78	3	264
WP_001246623.1	cl_1_Canicola_GCF_008831465.1	13	SSF52518	Thiamin diphosphate-binding fold (THDP-binding)	4.23e-45	1	162
WP_001246623.1	cl_1_Canicola_GCF_008831465.1	13	SSF52922	TK C-terminal domain-like	1.28e-33	169	306
WP_000479984.1	cl_1_Canicola_GCF_008831465.1	14	SSF51197	Clavaminate synthase-like	8.93e-22	9	236
WP_000715958.1	cl_1_Canicola_GCF_008831465.1	15	-	-	-	-	-
WP_001088861.1	cl_1_Canicola_GCF_008831465.1	16	SSF55811	Nudix	4.6e-23	5	124
WP_000517242.1	cl_1_Canicola_GCF_008831465.1	17	SSF53335	S-adenosyl-L-methionine-dependent methyltransferases	1.55e-27	9	211
WP_000721883.1	cl_1_Canicola_GCF_008831465.1	18	SSF51735	NAD(P)-binding Rossmann-fold domains	3.23e-37	1	278
WP_000221107.1	cl_1_Canicola_GCF_008831465.1	19	SSF53335	S-adenosyl-L-methionine-dependent methyltransferases	7.42e-24	108	255
WP_000284355.1	cl_1_Canicola_GCF_008831465.1	20	SSF51197	Clavaminate synthase-like	3.02e-27	7	242
WP_001091189.1	cl_1_Canicola_GCF_008831465.1	21	SSF53335	S-adenosyl-L-methionine-dependent methyltransferases	2.21e-11	48	233
WP_000406134.1	cl_1_Canicola_GCF_008831465.1	22	SSF53335	S-adenosyl-L-methionine-dependent methyltransferases	9.09e-15	22	167
WP_000275679.1	cl_1_Canicola_GCF_008831465.1	23	-	-	-	-	-
WP_000834719.1	cl_1_Canicola_GCF_008831465.1	24	SSF90123	ABC transporter transmembrane region	1.44e-29	21	512
WP_000834719.1	cl_1_Canicola_GCF_008831465.1	24	SSF52540	P-loop containing nucleoside triphosphate hydrolases	2.61e-79	355	587
WP_000799637.1	cl_1_Canicola_GCF_008831465.1	25	SSF51182	RmlC-like cupins	1.96e-26	19	136
WP_001206408.1	cl_1_Canicola_GCF_008831465.1	26	SSF53335	S-adenosyl-L-methionine-dependent methyltransferases	2.81e-32	17	242
WP_000579813.1	cl_1_Canicola_GCF_008831465.1	27	SSF53448	Nucleotide-diphospho-sugar transferases	5.3e-30	3	229
WP_001052314.1	cl_1_Canicola_GCF_008831465.1	28	-	-	-	-	-
WP_000132018.1	cl_1_Canicola_GCF_008831465.1	29	SSF53448	Nucleotide-diphospho-sugar transferases	2.93e-60	5	225
WP_000600891.1	cl_1_Canicola_GCF_008831465.1	30	SSF51735	NAD(P)-binding Rossmann-fold domains	1.05e-89	2	319
WP_000947841.1	cl_1_Canicola_GCF_008831465.1	31	SSF53383	PLP-dependent transferases	6.19e-96	21	383
WP_000516590.1	cl_1_Canicola_GCF_008831465.1	32	SSF51161	Trimeric LpxA-like enzymes	5.82e-40	3	201
WP_001230563.1	cl_1_Canicola_GCF_008831465.1	33	SSF51569	Aldolase	1.26e-92	9	300
WP_001230563.1	cl_1_Canicola_GCF_008831465.1	33	SSF51269	AFP III-like domain	5.1e-19	282	342
WP_000823146.1	cl_1_Canicola_GCF_008831465.1	34	SSF53756	UDP-Glycosyltransferase/glycogen phosphorylase	3.45e-100	1	383
WP_000800439.1	cl_1_Canicola_GCF_008831465.1	35	SSF54631	CBS-domain pair	1.45e-07	6	55
WP_000800439.1	cl_1_Canicola_GCF_008831465.1	35	SSF53448	Nucleotide-diphospho-sugar transferases	4.1e-65	49	348
WP_000847005.1	cl_1_Canicola_GCF_008831465.1	36	-	-	-	-	-
WP_000582623.1	cl_1_Canicola_GCF_008831465.1	37	SSF51569	Aldolase	4.4e-83	120	414
WP_000582623.1	cl_1_Canicola_GCF_008831465.1	37	SSF51269	AFP III-like domain	4.58e-15	397	462
WP_000582623.1	cl_1_Canicola_GCF_008831465.1	37	SSF54631	CBS-domain pair	4.19e-09	11	111
WP_000582623.1	cl_1_Canicola_GCF_008831465.1	37	SSF51658	Xylose isomerase-like	5.6e-31	479	735
WP_000346041.1	cl_1_Canicola_GCF_008831465.1	38	SSF53383	PLP-dependent transferases	2.31e-86	11	389
WP_001046759.1	cl_1_Canicola_GCF_008831465.1	39	SSF53448	Nucleotide-diphospho-sugar transferases	1.1e-46	3	206
WP_000202832.1	cl_1_Canicola_GCF_008831465.1	40	SSF56796	Dehydroquinate synthase-like	1.57e-60	6	332
WP_000432947.1	cl_1_Canicola_GCF_008831465.1	41	SSF102114	Radical SAM enzymes	4.32e-51	41	321
WP_002115474.1	cl_1_Canicola_GCF_008831465.1	42	SSF53335	S-adenosyl-L-methionine-dependent methyltransferases	1.8e-22	74	243
WP_000698813.1	cl_1_Canicola_GCF_008831465.1	43	SSF53067	Actin-like ATPase domain	4.14e-12	2	349
WP_000977947.1	cl_1_Canicola_GCF_008831465.1	44	-	-	-	-	-
WP_000547460.1	cl_1_Canicola_GCF_008831465.1	45	SSF100950	NagB/RpiA/CoA transferase-like	2.81e-56	1	208
WP_000231290.1	cl_1_Canicola_GCF_008831465.1	46	SSF51161	Trimeric LpxA-like enzymes	9.43e-38	44	197
WP_001089597.1	cl_1_Canicola_GCF_008831465.1	47	SSF51621	Phosphoenolpyruvate/pyruvate domain	3.07e-67	1	250
WP_000848236.1	cl_1_Canicola_GCF_008831465.1	48	SSF53448	Nucleotide-diphospho-sugar transferases	9.46e-52	1	241
WP_000734401.1	cl_1_Canicola_GCF_008831465.1	49	SSF51735	NAD(P)-binding Rossmann-fold domains	1.17e-30	3	189
WP_000734401.1	cl_1_Canicola_GCF_008831465.1	49	SSF55347	Glyceraldehyde-3-phosphate dehydrogenase-like, C-terminal domain	2.13e-28	126	289
WP_002115390.1	cl_1_Canicola_GCF_008831465.1	50	SSF56655	Carbohydrate phosphatase	6.81e-53	9	255
WP_000661931.1	cl_1_Canicola_GCF_008831465.1	51	SSF53335	S-adenosyl-L-methionine-dependent methyltransferases	7.67e-32	87	272
WP_000675255.1	cl_1_Canicola_GCF_008831465.1	52	SSF51735	NAD(P)-binding Rossmann-fold domains	1.21e-44	107	292
WP_000675255.1	cl_1_Canicola_GCF_008831465.1	52	SSF52283	Formate/glycerate dehydrogenase catalytic domain-like	1.02e-22	16	137
WP_000045938.1	cl_1_Canicola_GCF_008831465.1	53	-	-	-	-	-
WP_000859505.1	cl_1_Canicola_GCF_008831465.1	54	SSF53448	Nucleotide-diphospho-sugar transferases	7.51e-65	1	253
WP_000487319.1	cl_1_Canicola_GCF_008831465.1	55	SSF51735	NAD(P)-binding Rossmann-fold domains	3.31e-62	8	334
WP_001045301.1	cl_1_Canicola_GCF_008831465.1	56	SSF51182	RmlC-like cupins	3.17e-31	3	150
WP_000601375.1	cl_1_Canicola_GCF_008831465.1	57	SSF51735	NAD(P)-binding Rossmann-fold domains	5.92e-45	4	306
WP_001068984.1	cl_1_Canicola_GCF_008831465.1	58	SSF53448	Nucleotide-diphospho-sugar transferases	4.78e-54	3	217
WP_000849203.1	cl_1_Canicola_GCF_008831465.1	59	SSF53335	S-adenosyl-L-methionine-dependent methyltransferases	1.46e-27	51	181
WP_000007540.1	cl_1_Canicola_GCF_008831465.1	60	SSF88713	Glycoside hydrolase/deacetylase	1.53e-25	49	248
WP_000549981.1	cl_1_Canicola_GCF_008831465.1	61	SSF55729	Acyl-CoA N-acyltransferases (Nat)	1.06e-18	546	703
WP_000549981.1	cl_1_Canicola_GCF_008831465.1	61	SSF53383	PLP-dependent transferases	3.1e-18	66	373
WP_000549981.1	cl_1_Canicola_GCF_008831465.1	61	SSF55729	Acyl-CoA N-acyltransferases (Nat)	2.28e-19	398	553
WP_061294270.1	cl_1_Canicola_GCF_008831465.1	62	-	-	-	-	-
WP_000583390.1	cl_1_Canicola_GCF_008831465.1	63	-	-	-	-	-
WP_000475897.1	cl_1_Canicola_GCF_008831465.1	64	SSF51735	NAD(P)-binding Rossmann-fold domains	1.66e-56	1	262
WP_001023239.1	cl_1_Canicola_GCF_008831465.1	65	SSF51182	RmlC-like cupins	2.32e-17	236	362
WP_001023239.1	cl_1_Canicola_GCF_008831465.1	65	SSF51735	NAD(P)-binding Rossmann-fold domains	8.99e-34	1	214
WP_000734457.1	cl_1_Canicola_GCF_008831465.1	66	SSF53756	UDP-Glycosyltransferase/glycogen phosphorylase	3.19e-110	3	375
WP_000686574.1	cl_1_Canicola_GCF_008831465.1	67	SSF53756	UDP-Glycosyltransferase/glycogen phosphorylase	5.5e-36	1	394
WP_000289502.1	cl_1_Canicola_GCF_008831465.1	68	-	-	-	-	-
WP_000103606.1	cl_1_Canicola_GCF_008831465.1	69	-	-	-	-	-
WP_000939585.1	cl_1_Canicola_GCF_008831465.1	70	-	-	-	-	-
WP_000050434.1	cl_1_Canicola_GCF_008831465.1	71	SSF53448	Nucleotide-diphospho-sugar transferases	2.81e-23	6	280
WP_001084686.1	cl_1_Canicola_GCF_008831465.1	72	-	-	-	-	-
WP_000876105.1	cl_1_Canicola_GCF_008831465.1	73	SSF53448	Nucleotide-diphospho-sugar transferases	5.91e-20	2	283
WP_000343397.1	cl_1_Canicola_GCF_008831465.1	74	SSF51182	RmlC-like cupins	1.93e-38	11	137
WP_000575181.1	cl_1_Canicola_GCF_008831465.1	75	SSF53383	PLP-dependent transferases	4.63e-104	13	363
WP_000600954.1	cl_1_Canicola_GCF_008831465.1	76	SSF53448	Nucleotide-diphospho-sugar transferases	4.78e-45	6	230
WP_000282882.1	cl_1_Canicola_GCF_008831465.1	77	SSF53448	Nucleotide-diphospho-sugar transferases	8.84e-56	5	226
WP_000853988.1	cl_1_Canicola_GCF_008831465.1	78	SSF53448	Nucleotide-diphospho-sugar transferases	3e-21	315	572
WP_000853988.1	cl_1_Canicola_GCF_008831465.1	78	SSF53448	Nucleotide-diphospho-sugar transferases	5.34e-47	42	254
WP_001159758.1	cl_1_Canicola_GCF_008831465.1	79	SSF51182	RmlC-like cupins	2.37e-75	1	185
WP_000642147.1	cl_1_Canicola_GCF_008831465.1	80	SSF51735	NAD(P)-binding Rossmann-fold domains	2.47e-75	4	298
WP_000723081.1	cl_1_Canicola_GCF_008831465.1	81	SSF51735	NAD(P)-binding Rossmann-fold domains	6.06e-94	1	344
WP_000842260.1	cl_1_Canicola_GCF_008831465.1	82	SSF53448	Nucleotide-diphospho-sugar transferases	1.4e-92	4	290
WP_000878671.1	cl_1_Canicola_GCF_008831465.1	83	SSF53448	Nucleotide-diphospho-sugar transferases	7.88e-44	6	267
WP_001114262.1	cl_1_Canicola_GCF_008831465.1	84	SSF53448	Nucleotide-diphospho-sugar transferases	1.03e-22	10	265
WP_000394234.1	cl_1_Canicola_GCF_008831465.1	85	SSF53448	Nucleotide-diphospho-sugar transferases	1.41e-31	41	281
WP_000827955.1	cl_1_Canicola_GCF_008831465.1	86	-	-	-	-	-
WP_000340715.1	cl_1_Icterohaemorrhagiae_GCF_000231175.1	1	SSF46785	"Winged helix" DNA-binding domain	6.11e-15	2	105
WP_000410273.1	cl_1_Icterohaemorrhagiae_GCF_000231175.1	2	SSF51735	NAD(P)-binding Rossmann-fold domains	2.26e-72	3	312
WP_000604524.1	cl_1_Icterohaemorrhagiae_GCF_000231175.1	3	SSF51905	FAD/NAD(P)-binding domain	1.29e-21	2	223
WP_000884059.1	cl_1_Icterohaemorrhagiae_GCF_000231175.1	4	SSF53697	SIS domain	2.41e-36	4	181
WP_000646256.1	cl_1_Icterohaemorrhagiae_GCF_000231175.1	5	SSF51735	NAD(P)-binding Rossmann-fold domains	1.61e-94	1	299
WP_000774263.1	cl_1_Icterohaemorrhagiae_GCF_000231175.1	6	SSF53448	Nucleotide-diphospho-sugar transferases	2.92e-49	6	239
WP_002163445.1	cl_1_Icterohaemorrhagiae_GCF_000231175.1	7	SSF52374	Nucleotidylyl transferase	2.98e-14	26	117
WP_002163445.1	cl_1_Icterohaemorrhagiae_GCF_000231175.1	7	SSF53613	Ribokinase-like	4.52e-43	193	495
WP_001067556.1	cl_1_Icterohaemorrhagiae_GCF_000231175.1	8	SSF51735	NAD(P)-binding Rossmann-fold domains	4.83e-64	6	297
WP_000776640.1	cl_1_Icterohaemorrhagiae_GCF_000231175.1	9	SSF56784	HAD-like	8.48e-07	5	161
WP_000776640.1	cl_1_Icterohaemorrhagiae_GCF_000231175.1	9	SSF56112	Protein kinase-like (PK-like)	1.47e-10	207	445
WP_000424609.1	cl_1_Icterohaemorrhagiae_GCF_000231175.1	10	SSF52518	Thiamin diphosphate-binding fold (THDP-binding)	6.66e-83	3	264
WP_002074065.1	cl_1_Icterohaemorrhagiae_GCF_000231175.1	11	SSF52922	TK C-terminal domain-like	2.88e-33	169	306
WP_002074065.1	cl_1_Icterohaemorrhagiae_GCF_000231175.1	11	SSF52518	Thiamin diphosphate-binding fold (THDP-binding)	2.94e-47	1	162
WP_000479984.1	cl_1_Icterohaemorrhagiae_GCF_000231175.1	12	SSF51197	Clavaminate synthase-like	8.93e-22	9	236
WP_000715958.1	cl_1_Icterohaemorrhagiae_GCF_000231175.1	13	-	-	-	-	-
WP_001088863.1	cl_1_Icterohaemorrhagiae_GCF_000231175.1	14	SSF55811	Nudix	4.74e-23	5	124
WP_000517243.1	cl_1_Icterohaemorrhagiae_GCF_000231175.1	15	SSF53335	S-adenosyl-L-methionine-dependent methyltransferases	2.63e-27	9	211
WP_001149938.1	cl_1_Icterohaemorrhagiae_GCF_000231175.1	16	SSF53335	S-adenosyl-L-methionine-dependent methyltransferases	3.68e-28	73	246
WP_000611594.1	cl_1_Icterohaemorrhagiae_GCF_000231175.1	17	SSF51182	RmlC-like cupins	1.93e-09	49	156
WP_001015425.1	cl_1_Icterohaemorrhagiae_GCF_000231175.1	18	SSF53335	S-adenosyl-L-methionine-dependent methyltransferases	5.94e-20	76	258
WP_000582222.1	cl_1_Icterohaemorrhagiae_GCF_000231175.1	19	SSF53383	PLP-dependent transferases	3.16e-92	5	357
WP_000344487.1	cl_1_Icterohaemorrhagiae_GCF_000231175.1	20	SSF53328	Formyltransferase	2.62e-28	3	197
WP_000344487.1	cl_1_Icterohaemorrhagiae_GCF_000231175.1	20	SSF50486	FMT C-terminal domain-like	1.61e-05	203	284
WP_000093099.1	cl_1_Icterohaemorrhagiae_GCF_000231175.1	21	-	-	-	-	-
WP_223809837.1	cl_1_Icterohaemorrhagiae_GCF_000231175.1	22	SSF51161	Trimeric LpxA-like enzymes	5.27e-31	55	209
WP_001106774.1	cl_1_Icterohaemorrhagiae_GCF_000231175.1	23	-	-	-	-	-
WP_000834715.1	cl_1_Icterohaemorrhagiae_GCF_000231175.1	24	SSF52540	P-loop containing nucleoside triphosphate hydrolases	2.61e-79	355	587
WP_000834715.1	cl_1_Icterohaemorrhagiae_GCF_000231175.1	24	SSF90123	ABC transporter transmembrane region	1.09e-29	21	512
WP_000799638.1	cl_1_Icterohaemorrhagiae_GCF_000231175.1	25	SSF51182	RmlC-like cupins	2.2e-26	19	136
WP_001206409.1	cl_1_Icterohaemorrhagiae_GCF_000231175.1	26	SSF53335	S-adenosyl-L-methionine-dependent methyltransferases	2.37e-32	17	242
WP_000579821.1	cl_1_Icterohaemorrhagiae_GCF_000231175.1	27	SSF53448	Nucleotide-diphospho-sugar transferases	2.09e-28	4	229
WP_001052315.1	cl_1_Icterohaemorrhagiae_GCF_000231175.1	28	-	-	-	-	-
WP_000132016.1	cl_1_Icterohaemorrhagiae_GCF_000231175.1	29	SSF53448	Nucleotide-diphospho-sugar transferases	3.75e-60	5	225
WP_000600889.1	cl_1_Icterohaemorrhagiae_GCF_000231175.1	30	SSF51735	NAD(P)-binding Rossmann-fold domains	1.24e-89	2	319
WP_000947844.1	cl_1_Icterohaemorrhagiae_GCF_000231175.1	31	SSF53383	PLP-dependent transferases	1.31e-94	21	382
WP_000516588.1	cl_1_Icterohaemorrhagiae_GCF_000231175.1	32	SSF51161	Trimeric LpxA-like enzymes	3.6e-39	3	201
WP_001230564.1	cl_1_Icterohaemorrhagiae_GCF_000231175.1	33	SSF51569	Aldolase	8.15e-93	9	300
WP_001230564.1	cl_1_Icterohaemorrhagiae_GCF_000231175.1	33	SSF51269	AFP III-like domain	5.1e-19	282	342
WP_000823150.1	cl_1_Icterohaemorrhagiae_GCF_000231175.1	34	SSF53756	UDP-Glycosyltransferase/glycogen phosphorylase	7.22e-102	1	383
WP_000800438.1	cl_1_Icterohaemorrhagiae_GCF_000231175.1	35	SSF53448	Nucleotide-diphospho-sugar transferases	4.1e-65	49	348
WP_000800438.1	cl_1_Icterohaemorrhagiae_GCF_000231175.1	35	SSF54631	CBS-domain pair	8.47e-08	6	55
WP_000847001.1	cl_1_Icterohaemorrhagiae_GCF_000231175.1	36	-	-	-	-	-
WP_000582619.1	cl_1_Icterohaemorrhagiae_GCF_000231175.1	37	SSF54631	CBS-domain pair	3.67e-09	11	111
WP_000582619.1	cl_1_Icterohaemorrhagiae_GCF_000231175.1	37	SSF51658	Xylose isomerase-like	4.51e-31	479	735
WP_000582619.1	cl_1_Icterohaemorrhagiae_GCF_000231175.1	37	SSF51269	AFP III-like domain	4.58e-15	397	462
WP_000582619.1	cl_1_Icterohaemorrhagiae_GCF_000231175.1	37	SSF51569	Aldolase	6.59e-83	120	414
WP_000346036.1	cl_1_Icterohaemorrhagiae_GCF_000231175.1	38	SSF53383	PLP-dependent transferases	9.93e-87	11	389
WP_001046757.1	cl_1_Icterohaemorrhagiae_GCF_000231175.1	39	SSF53448	Nucleotide-diphospho-sugar transferases	2.69e-46	3	206
WP_000202825.1	cl_1_Icterohaemorrhagiae_GCF_000231175.1	40	SSF56796	Dehydroquinate synthase-like	2.22e-60	6	332
WP_000432947.1	cl_1_Icterohaemorrhagiae_GCF_000231175.1	41	SSF102114	Radical SAM enzymes	4.32e-51	41	321
WP_002082140.1	cl_1_Icterohaemorrhagiae_GCF_000231175.1	42	SSF53335	S-adenosyl-L-methionine-dependent methyltransferases	1.2e-23	74	243
WP_000698821.1	cl_1_Icterohaemorrhagiae_GCF_000231175.1	43	SSF53067	Actin-like ATPase domain	1.19e-11	1	349
WP_000977949.1	cl_1_Icterohaemorrhagiae_GCF_000231175.1	44	-	-	-	-	-
WP_000547428.1	cl_1_Icterohaemorrhagiae_GCF_000231175.1	45	SSF100950	NagB/RpiA/CoA transferase-like	4.03e-58	1	208
WP_000231291.1	cl_1_Icterohaemorrhagiae_GCF_000231175.1	46	SSF51161	Trimeric LpxA-like enzymes	5.21e-38	44	197
WP_001012068.1	cl_1_Icterohaemorrhagiae_GCF_000231175.1	47	SSF51621	Phosphoenolpyruvate/pyruvate domain	7.33e-67	1	250
WP_000848238.1	cl_1_Icterohaemorrhagiae_GCF_000231175.1	48	SSF53448	Nucleotide-diphospho-sugar transferases	5.87e-52	1	241
WP_000734411.1	cl_1_Icterohaemorrhagiae_GCF_000231175.1	49	SSF51735	NAD(P)-binding Rossmann-fold domains	1.02e-30	3	189
WP_000734411.1	cl_1_Icterohaemorrhagiae_GCF_000231175.1	49	SSF55347	Glyceraldehyde-3-phosphate dehydrogenase-like, C-terminal domain	2.13e-28	126	289
WP_001022640.1	cl_1_Icterohaemorrhagiae_GCF_000231175.1	50	SSF56655	Carbohydrate phosphatase	3.4e-53	9	255
WP_000661932.1	cl_1_Icterohaemorrhagiae_GCF_000231175.1	51	SSF53335	S-adenosyl-L-methionine-dependent methyltransferases	1.36e-32	87	272
WP_000675255.1	cl_1_Icterohaemorrhagiae_GCF_000231175.1	52	SSF51735	NAD(P)-binding Rossmann-fold domains	1.21e-44	107	292
WP_000675255.1	cl_1_Icterohaemorrhagiae_GCF_000231175.1	52	SSF52283	Formate/glycerate dehydrogenase catalytic domain-like	1.02e-22	16	137
WP_000045934.1	cl_1_Icterohaemorrhagiae_GCF_000231175.1	53	-	-	-	-	-
WP_000859505.1	cl_1_Icterohaemorrhagiae_GCF_000231175.1	54	SSF53448	Nucleotide-diphospho-sugar transferases	7.51e-65	1	253
WP_000487322.1	cl_1_Icterohaemorrhagiae_GCF_000231175.1	55	SSF51735	NAD(P)-binding Rossmann-fold domains	2.74e-62	8	334
WP_001045300.1	cl_1_Icterohaemorrhagiae_GCF_000231175.1	56	SSF51182	RmlC-like cupins	1.09e-31	3	150
WP_000601375.1	cl_1_Icterohaemorrhagiae_GCF_000231175.1	57	SSF51735	NAD(P)-binding Rossmann-fold domains	5.92e-45	4	306
WP_001068986.1	cl_1_Icterohaemorrhagiae_GCF_000231175.1	58	SSF53448	Nucleotide-diphospho-sugar transferases	1.22e-53	3	217
WP_001255897.1	cl_1_Icterohaemorrhagiae_GCF_000231175.1	59	-	-	-	-	-
WP_000218148.1	cl_1_Icterohaemorrhagiae_GCF_000231175.1	60	SSF53335	S-adenosyl-L-methionine-dependent methyltransferases	2.4e-05	5	117
WP_000218148.1	cl_1_Icterohaemorrhagiae_GCF_000231175.1	60	SSF53335	S-adenosyl-L-methionine-dependent methyltransferases	2.25e-07	3	42
WP_000007538.1	cl_1_Icterohaemorrhagiae_GCF_000231175.1	61	SSF88713	Glycoside hydrolase/deacetylase	2.97e-24	49	248
WP_000549978.1	cl_1_Icterohaemorrhagiae_GCF_000231175.1	62	SSF53383	PLP-dependent transferases	1.44e-17	66	373
WP_000549978.1	cl_1_Icterohaemorrhagiae_GCF_000231175.1	62	SSF55729	Acyl-CoA N-acyltransferases (Nat)	1.22e-18	398	553
WP_000549978.1	cl_1_Icterohaemorrhagiae_GCF_000231175.1	62	SSF55729	Acyl-CoA N-acyltransferases (Nat)	3.92e-19	546	703
WP_000668362.1	cl_1_Icterohaemorrhagiae_GCF_000231175.1	63	-	-	-	-	-
WP_000583389.1	cl_1_Icterohaemorrhagiae_GCF_000231175.1	64	-	-	-	-	-
WP_000525968.1	cl_1_Icterohaemorrhagiae_GCF_000231175.1	65	SSF53756	UDP-Glycosyltransferase/glycogen phosphorylase	1.1e-50	37	353
WP_016689799.1	cl_1_Icterohaemorrhagiae_GCF_000231175.1	66	-	-	-	-	-
WP_000475901.1	cl_1_Icterohaemorrhagiae_GCF_000231175.1	67	SSF51735	NAD(P)-binding Rossmann-fold domains	3.59e-57	1	262
WP_001024126.1	cl_1_Icterohaemorrhagiae_GCF_000231175.1	68	SSF51182	RmlC-like cupins	2.32e-17	236	362
WP_001024126.1	cl_1_Icterohaemorrhagiae_GCF_000231175.1	68	SSF51735	NAD(P)-binding Rossmann-fold domains	4.92e-34	1	214
WP_000734455.1	cl_1_Icterohaemorrhagiae_GCF_000231175.1	69	SSF53756	UDP-Glycosyltransferase/glycogen phosphorylase	4.4e-110	3	375
WP_000686571.1	cl_1_Icterohaemorrhagiae_GCF_000231175.1	70	SSF53756	UDP-Glycosyltransferase/glycogen phosphorylase	5.1e-36	1	394
WP_000289498.1	cl_1_Icterohaemorrhagiae_GCF_000231175.1	71	-	-	-	-	-
WP_000103603.1	cl_1_Icterohaemorrhagiae_GCF_000231175.1	72	-	-	-	-	-
WP_000939580.1	cl_1_Icterohaemorrhagiae_GCF_000231175.1	73	-	-	-	-	-
WP_000050431.1	cl_1_Icterohaemorrhagiae_GCF_000231175.1	74	SSF53448	Nucleotide-diphospho-sugar transferases	2.53e-23	6	280
WP_002078515.1	cl_1_Icterohaemorrhagiae_GCF_000231175.1	75	-	-	-	-	-
WP_001084681.1	cl_1_Icterohaemorrhagiae_GCF_000231175.1	76	-	-	-	-	-
WP_000876100.1	cl_1_Icterohaemorrhagiae_GCF_000231175.1	77	SSF53448	Nucleotide-diphospho-sugar transferases	2.47e-19	2	283
WP_000343395.1	cl_1_Icterohaemorrhagiae_GCF_000231175.1	78	SSF51182	RmlC-like cupins	1.24e-38	11	137
WP_000575178.1	cl_1_Icterohaemorrhagiae_GCF_000231175.1	79	SSF53383	PLP-dependent transferases	4.32e-105	13	363
WP_000125497.1	cl_1_Icterohaemorrhagiae_GCF_000231175.1	80	SSF53448	Nucleotide-diphospho-sugar transferases	1.78e-44	6	230
WP_000282880.1	cl_1_Icterohaemorrhagiae_GCF_000231175.1	81	SSF53448	Nucleotide-diphospho-sugar transferases	2.49e-55	5	226
WP_000853994.1	cl_1_Icterohaemorrhagiae_GCF_000231175.1	82	SSF53448	Nucleotide-diphospho-sugar transferases	2.72e-21	315	572
WP_000853994.1	cl_1_Icterohaemorrhagiae_GCF_000231175.1	82	SSF53448	Nucleotide-diphospho-sugar transferases	7.88e-47	42	254
WP_001159758.1	cl_1_Icterohaemorrhagiae_GCF_000231175.1	83	SSF51182	RmlC-like cupins	2.37e-75	1	185
WP_000642163.1	cl_1_Icterohaemorrhagiae_GCF_000231175.1	84	SSF51735	NAD(P)-binding Rossmann-fold domains	3.11e-76	4	298
WP_000723092.1	cl_1_Icterohaemorrhagiae_GCF_000231175.1	85	SSF51735	NAD(P)-binding Rossmann-fold domains	1.02e-93	1	344
WP_000842260.1	cl_1_Icterohaemorrhagiae_GCF_000231175.1	86	SSF53448	Nucleotide-diphospho-sugar transferases	1.4e-92	4	290
WP_000878673.1	cl_1_Icterohaemorrhagiae_GCF_000231175.1	87	SSF53448	Nucleotide-diphospho-sugar transferases	1.41e-43	6	267
WP_001114264.1	cl_1_Icterohaemorrhagiae_GCF_000231175.1	88	SSF53448	Nucleotide-diphospho-sugar transferases	1.78e-23	10	265
WP_000394240.1	cl_1_Icterohaemorrhagiae_GCF_000231175.1	89	SSF53448	Nucleotide-diphospho-sugar transferases	1.45e-33	5	281
WP_000827961.1	cl_1_Icterohaemorrhagiae_GCF_000231175.1	90	-	-	-	-	-
WP_000340715.1	cl_1_Pyrogenes_GCF_022559725.1	1	SSF46785	"Winged helix" DNA-binding domain	6.11e-15	2	105
WP_000410273.1	cl_1_Pyrogenes_GCF_022559725.1	2	SSF51735	NAD(P)-binding Rossmann-fold domains	2.26e-72	3	312
WP_000604524.1	cl_1_Pyrogenes_GCF_022559725.1	3	SSF51905	FAD/NAD(P)-binding domain	1.29e-21	2	223
WP_000884059.1	cl_1_Pyrogenes_GCF_022559725.1	4	SSF53697	SIS domain	2.41e-36	4	181
WP_000646253.1	cl_1_Pyrogenes_GCF_022559725.1	5	SSF51735	NAD(P)-binding Rossmann-fold domains	4.6e-94	1	299
WP_000774263.1	cl_1_Pyrogenes_GCF_022559725.1	6	SSF53448	Nucleotide-diphospho-sugar transferases	2.92e-49	6	239
WP_240738528.1	cl_1_Pyrogenes_GCF_022559725.1	7	SSF53613	Ribokinase-like	2.03e-42	193	495
WP_240738528.1	cl_1_Pyrogenes_GCF_022559725.1	7	SSF52374	Nucleotidylyl transferase	2.98e-14	26	117
WP_001067557.1	cl_1_Pyrogenes_GCF_022559725.1	8	SSF51735	NAD(P)-binding Rossmann-fold domains	4.83e-64	6	297
WP_001198107.1	cl_1_Pyrogenes_GCF_022559725.1	9	SSF53383	PLP-dependent transferases	6.25e-106	7	365
WP_000608292.1	cl_1_Pyrogenes_GCF_022559725.1	10	SSF53383	PLP-dependent transferases	1.08e-112	17	366
WP_000689747.1	cl_1_Pyrogenes_GCF_022559725.1	11	SSF56784	HAD-like	1.02e-07	1	126
WP_000689747.1	cl_1_Pyrogenes_GCF_022559725.1	11	SSF56112	Protein kinase-like (PK-like)	8.42e-12	227	491
WP_000342716.1	cl_1_Pyrogenes_GCF_022559725.1	12	SSF52518	Thiamin diphosphate-binding fold (THDP-binding)	2.43e-78	3	264
WP_017857901.1	cl_1_Pyrogenes_GCF_022559725.1	13	SSF52518	Thiamin diphosphate-binding fold (THDP-binding)	1.5e-45	1	162
WP_017857901.1	cl_1_Pyrogenes_GCF_022559725.1	13	SSF52922	TK C-terminal domain-like	1.83e-33	169	305
WP_000479982.1	cl_1_Pyrogenes_GCF_022559725.1	14	SSF51197	Clavaminate synthase-like	3.16e-21	9	236
WP_000715956.1	cl_1_Pyrogenes_GCF_022559725.1	15	-	-	-	-	-
WP_001088861.1	cl_1_Pyrogenes_GCF_022559725.1	16	SSF55811	Nudix	4.6e-23	5	124
WP_240738526.1	cl_1_Pyrogenes_GCF_022559725.1	17	SSF53335	S-adenosyl-L-methionine-dependent methyltransferases	1.08e-27	9	211
WP_002079019.1	cl_1_Pyrogenes_GCF_022559725.1	18	SSF53335	S-adenosyl-L-methionine-dependent methyltransferases	4.92e-14	11	138
WP_240738524.1	cl_1_Pyrogenes_GCF_022559725.1	19	SSF51735	NAD(P)-binding Rossmann-fold domains	1.9e-36	1	278
WP_002095414.1	cl_1_Pyrogenes_GCF_022559725.1	20	SSF53335	S-adenosyl-L-methionine-dependent methyltransferases	5.86e-24	108	257
WP_000284356.1	cl_1_Pyrogenes_GCF_022559725.1	21	SSF51197	Clavaminate synthase-like	3.13e-27	7	242
WP_001091189.1	cl_1_Pyrogenes_GCF_022559725.1	22	SSF53335	S-adenosyl-L-methionine-dependent methyltransferases	2.21e-11	48	233
WP_000667982.1	cl_1_Pyrogenes_GCF_022559725.1	23	-	-	-	-	-
WP_000815073.1	cl_1_Pyrogenes_GCF_022559725.1	24	SSF53335	S-adenosyl-L-methionine-dependent methyltransferases	7.14e-22	75	255
WP_000575398.1	cl_1_Pyrogenes_GCF_022559725.1	25	SSF53383	PLP-dependent transferases	6.33e-102	11	360
WP_000726053.1	cl_1_Pyrogenes_GCF_022559725.1	26	-	-	-	-	-
WP_000667249.1	cl_1_Pyrogenes_GCF_022559725.1	27	SSF51182	RmlC-like cupins	1.07e-64	1	175
WP_000406286.1	cl_1_Pyrogenes_GCF_022559725.1	28	SSF53335	S-adenosyl-L-methionine-dependent methyltransferases	6.31e-08	102	212
WP_239248138.1	cl_1_Pyrogenes_GCF_022559725.1	29	SSF51735	NAD(P)-binding Rossmann-fold domains	6.47e-61	1	304
WP_000572389.1	cl_1_Pyrogenes_GCF_022559725.1	30	SSF51182	RmlC-like cupins	7.42e-27	5	131
WP_002079020.1	cl_1_Pyrogenes_GCF_022559725.1	31	SSF51735	NAD(P)-binding Rossmann-fold domains	1.01e-51	1	302
WP_000947528.1	cl_1_Pyrogenes_GCF_022559725.1	32	SSF53448	Nucleotide-diphospho-sugar transferases	1.08e-26	35	248
WP_000797356.1	cl_1_Pyrogenes_GCF_022559725.1	33	SSF52540	P-loop containing nucleoside triphosphate hydrolases	1.05e-83	345	588
WP_000797356.1	cl_1_Pyrogenes_GCF_022559725.1	33	SSF90123	ABC transporter transmembrane region	1.44e-27	10	501
WP_000132017.1	cl_1_Pyrogenes_GCF_022559725.1	34	SSF53448	Nucleotide-diphospho-sugar transferases	3.75e-60	5	225
WP_000600886.1	cl_1_Pyrogenes_GCF_022559725.1	35	SSF51735	NAD(P)-binding Rossmann-fold domains	4.12e-89	2	319
WP_000947842.1	cl_1_Pyrogenes_GCF_022559725.1	36	SSF53383	PLP-dependent transferases	4.5e-95	21	382
WP_240738521.1	cl_1_Pyrogenes_GCF_022559725.1	37	SSF51161	Trimeric LpxA-like enzymes	1.94e-39	3	201
WP_001230568.1	cl_1_Pyrogenes_GCF_022559725.1	38	SSF51269	AFP III-like domain	5.1e-19	282	342
WP_001230568.1	cl_1_Pyrogenes_GCF_022559725.1	38	SSF51569	Aldolase	9.16e-93	9	300
WP_000823151.1	cl_1_Pyrogenes_GCF_022559725.1	39	SSF53756	UDP-Glycosyltransferase/glycogen phosphorylase	1.18e-101	1	383
WP_241468522.1	cl_1_Pyrogenes_GCF_022559725.1	40	SSF54631	CBS-domain pair	7.77e-08	6	55
WP_241468522.1	cl_1_Pyrogenes_GCF_022559725.1	40	SSF53448	Nucleotide-diphospho-sugar transferases	4.1e-65	49	348
WP_241468521.1	cl_1_Pyrogenes_GCF_022559725.1	41	-	-	-	-	-
WP_240738570.1	cl_1_Pyrogenes_GCF_022559725.1	42	SSF46689	Homeodomain-like	1.52e-16	4	90
WP_240738570.1	cl_1_Pyrogenes_GCF_022559725.1	42	SSF53098	Ribonuclease H-like	9.74e-39	216	374
WP_240738570.1	cl_1_Pyrogenes_GCF_022559725.1	43	SSF46689	Homeodomain-like	1.52e-16	4	90
WP_240738570.1	cl_1_Pyrogenes_GCF_022559725.1	43	SSF53098	Ribonuclease H-like	9.74e-39	216	374
WP_241468520.1	cl_1_Pyrogenes_GCF_022559725.1	44	-	-	-	-	-
WP_000847003.1	cl_1_Pyrogenes_GCF_022559725.1	45	-	-	-	-	-
WP_240738519.1	cl_1_Pyrogenes_GCF_022559725.1	46	SSF51658	Xylose isomerase-like	3.89e-31	479	735
WP_240738519.1	cl_1_Pyrogenes_GCF_022559725.1	46	SSF51269	AFP III-like domain	4.58e-15	397	462
WP_240738519.1	cl_1_Pyrogenes_GCF_022559725.1	46	SSF54631	CBS-domain pair	3.67e-09	11	111
WP_240738519.1	cl_1_Pyrogenes_GCF_022559725.1	46	SSF51569	Aldolase	4.4e-83	120	414
WP_000346038.1	cl_1_Pyrogenes_GCF_022559725.1	47	SSF53383	PLP-dependent transferases	1.77e-87	11	389
WP_001046757.1	cl_1_Pyrogenes_GCF_022559725.1	48	SSF53448	Nucleotide-diphospho-sugar transferases	2.69e-46	3	206
WP_000202827.1	cl_1_Pyrogenes_GCF_022559725.1	49	SSF56796	Dehydroquinate synthase-like	1.27e-60	6	332
WP_000432947.1	cl_1_Pyrogenes_GCF_022559725.1	50	SSF102114	Radical SAM enzymes	4.32e-51	41	321
WP_002082140.1	cl_1_Pyrogenes_GCF_022559725.1	51	SSF53335	S-adenosyl-L-methionine-dependent methyltransferases	1.2e-23	74	243
WP_000547424.1	cl_1_Pyrogenes_GCF_022559725.1	52	SSF100950	NagB/RpiA/CoA transferase-like	1.41e-57	1	208
WP_000231291.1	cl_1_Pyrogenes_GCF_022559725.1	53	SSF51161	Trimeric LpxA-like enzymes	5.21e-38	44	197
WP_001012068.1	cl_1_Pyrogenes_GCF_022559725.1	54	SSF51621	Phosphoenolpyruvate/pyruvate domain	7.33e-67	1	250
WP_000848239.1	cl_1_Pyrogenes_GCF_022559725.1	55	SSF53448	Nucleotide-diphospho-sugar transferases	5.87e-52	1	241
WP_000734409.1	cl_1_Pyrogenes_GCF_022559725.1	56	SSF51735	NAD(P)-binding Rossmann-fold domains	1.1e-30	3	189
WP_000734409.1	cl_1_Pyrogenes_GCF_022559725.1	56	SSF55347	Glyceraldehyde-3-phosphate dehydrogenase-like, C-terminal domain	2.13e-28	126	289
WP_240738510.1	cl_1_Pyrogenes_GCF_022559725.1	57	SSF56655	Carbohydrate phosphatase	7.33e-52	9	256
WP_000661930.1	cl_1_Pyrogenes_GCF_022559725.1	58	SSF53335	S-adenosyl-L-methionine-dependent methyltransferases	1.36e-32	87	272
WP_240738509.1	cl_1_Pyrogenes_GCF_022559725.1	59	SSF51735	NAD(P)-binding Rossmann-fold domains	6.75e-45	107	292
WP_240738509.1	cl_1_Pyrogenes_GCF_022559725.1	59	SSF52283	Formate/glycerate dehydrogenase catalytic domain-like	5.67e-23	16	137
WP_000045934.1	cl_1_Pyrogenes_GCF_022559725.1	60	-	-	-	-	-
WP_000859505.1	cl_1_Pyrogenes_GCF_022559725.1	61	SSF53448	Nucleotide-diphospho-sugar transferases	7.51e-65	1	253
WP_000487322.1	cl_1_Pyrogenes_GCF_022559725.1	62	SSF51735	NAD(P)-binding Rossmann-fold domains	2.74e-62	8	334
WP_001045300.1	cl_1_Pyrogenes_GCF_022559725.1	63	SSF51182	RmlC-like cupins	1.09e-31	3	150
WP_000601375.1	cl_1_Pyrogenes_GCF_022559725.1	64	SSF51735	NAD(P)-binding Rossmann-fold domains	5.92e-45	4	306
WP_001068986.1	cl_1_Pyrogenes_GCF_022559725.1	65	SSF53448	Nucleotide-diphospho-sugar transferases	1.22e-53	3	217
WP_000218149.1	cl_1_Pyrogenes_GCF_022559725.1	66	SSF53335	S-adenosyl-L-methionine-dependent methyltransferases	2.29e-07	3	42
WP_000218149.1	cl_1_Pyrogenes_GCF_022559725.1	66	SSF53335	S-adenosyl-L-methionine-dependent methyltransferases	2.27e-05	5	117
WP_000007536.1	cl_1_Pyrogenes_GCF_022559725.1	67	SSF88713	Glycoside hydrolase/deacetylase	2.97e-24	49	248
WP_000549974.1	cl_1_Pyrogenes_GCF_022559725.1	68	SSF55729	Acyl-CoA N-acyltransferases (Nat)	2.28e-19	398	553
WP_000549974.1	cl_1_Pyrogenes_GCF_022559725.1	68	SSF55729	Acyl-CoA N-acyltransferases (Nat)	3.92e-19	546	703
WP_000549974.1	cl_1_Pyrogenes_GCF_022559725.1	68	SSF53383	PLP-dependent transferases	1.44e-17	66	373
WP_000668353.1	cl_1_Pyrogenes_GCF_022559725.1	69	-	-	-	-	-
WP_240738501.1	cl_1_Pyrogenes_GCF_022559725.1	70	-	-	-	-	-
WP_000475904.1	cl_1_Pyrogenes_GCF_022559725.1	71	SSF51735	NAD(P)-binding Rossmann-fold domains	4.03e-57	1	260
WP_001024127.1	cl_1_Pyrogenes_GCF_022559725.1	72	SSF51182	RmlC-like cupins	2.32e-17	236	362
WP_001024127.1	cl_1_Pyrogenes_GCF_022559725.1	72	SSF51735	NAD(P)-binding Rossmann-fold domains	2.69e-35	1	223
WP_137171096.1	cl_1_Pyrogenes_GCF_022559725.1	73	SSF53756	UDP-Glycosyltransferase/glycogen phosphorylase	9.42e-110	3	375
WP_137108275.1	cl_1_Pyrogenes_GCF_022559725.1	74	SSF53756	UDP-Glycosyltransferase/glycogen phosphorylase	5.1e-36	1	394
WP_000289498.1	cl_1_Pyrogenes_GCF_022559725.1	75	-	-	-	-	-
WP_000103593.1	cl_1_Pyrogenes_GCF_022559725.1	76	-	-	-	-	-
WP_000939575.1	cl_1_Pyrogenes_GCF_022559725.1	77	-	-	-	-	-
WP_000050431.1	cl_1_Pyrogenes_GCF_022559725.1	78	SSF53448	Nucleotide-diphospho-sugar transferases	2.53e-23	6	280
WP_001084681.1	cl_1_Pyrogenes_GCF_022559725.1	79	-	-	-	-	-
WP_000876106.1	cl_1_Pyrogenes_GCF_022559725.1	80	SSF53448	Nucleotide-diphospho-sugar transferases	7.03e-20	2	283
WP_000343398.1	cl_1_Pyrogenes_GCF_022559725.1	81	SSF51182	RmlC-like cupins	1.72e-38	11	137
WP_000575178.1	cl_1_Pyrogenes_GCF_022559725.1	82	SSF53383	PLP-dependent transferases	4.32e-105	13	363
WP_000560749.1	cl_1_Pyrogenes_GCF_022559725.1	83	SSF53448	Nucleotide-diphospho-sugar transferases	1.78e-44	6	230
WP_000282884.1	cl_1_Pyrogenes_GCF_022559725.1	84	SSF53448	Nucleotide-diphospho-sugar transferases	1.37e-55	5	226
WP_240738500.1	cl_1_Pyrogenes_GCF_022559725.1	85	SSF53448	Nucleotide-diphospho-sugar transferases	2.44e-21	315	572
WP_240738500.1	cl_1_Pyrogenes_GCF_022559725.1	85	SSF53448	Nucleotide-diphospho-sugar transferases	5.34e-47	42	254
WP_001159758.1	cl_1_Pyrogenes_GCF_022559725.1	86	SSF51182	RmlC-like cupins	2.37e-75	1	185
WP_000642160.1	cl_1_Pyrogenes_GCF_022559725.1	87	SSF51735	NAD(P)-binding Rossmann-fold domains	5.81e-77	4	298
WP_000723090.1	cl_1_Pyrogenes_GCF_022559725.1	88	SSF51735	NAD(P)-binding Rossmann-fold domains	1.02e-93	1	344
WP_000842260.1	cl_1_Pyrogenes_GCF_022559725.1	89	SSF53448	Nucleotide-diphospho-sugar transferases	1.4e-92	4	290
WP_000878673.1	cl_1_Pyrogenes_GCF_022559725.1	90	SSF53448	Nucleotide-diphospho-sugar transferases	1.41e-43	6	267
WP_042752237.1	cl_1_Pyrogenes_GCF_022559725.1	91	SSF53448	Nucleotide-diphospho-sugar transferases	3.56e-23	10	265
WP_240738499.1	cl_1_Pyrogenes_GCF_022559725.1	92	SSF53448	Nucleotide-diphospho-sugar transferases	1.13e-32	5	281
WP_240738497.1	cl_1_Pyrogenes_GCF_022559725.1	93	-	-	-	-	-
WP_004421256.1	cl_2_Australis_GCF_022819715.1	1	SSF46785	"Winged helix" DNA-binding domain	5.69e-15	2	105
WP_004421326.1	cl_2_Australis_GCF_022819715.1	2	SSF51735	NAD(P)-binding Rossmann-fold domains	2.99e-71	2	311
WP_243829361.1	cl_2_Australis_GCF_022819715.1	3	SSF51905	FAD/NAD(P)-binding domain	1.75e-21	2	248
WP_004421442.1	cl_2_Australis_GCF_022819715.1	4	SSF53697	SIS domain	9.51e-38	4	181
WP_004421375.1	cl_2_Australis_GCF_022819715.1	5	SSF51735	NAD(P)-binding Rossmann-fold domains	4.11e-94	1	299
WP_004421408.1	cl_2_Australis_GCF_022819715.1	6	SSF53448	Nucleotide-diphospho-sugar transferases	2.92e-50	7	239
WP_004420971.1	cl_2_Australis_GCF_022819715.1	7	SSF53613	Ribokinase-like	1.08e-40	195	498
WP_004420971.1	cl_2_Australis_GCF_022819715.1	7	SSF52374	Nucleotidylyl transferase	5.3e-14	26	117
WP_004421253.1	cl_2_Australis_GCF_022819715.1	8	SSF51735	NAD(P)-binding Rossmann-fold domains	5.99e-64	6	297
WP_004435000.1	cl_2_Australis_GCF_022819715.1	9	SSF56784	HAD-like	2.01e-06	5	161
WP_004435000.1	cl_2_Australis_GCF_022819715.1	9	SSF56112	Protein kinase-like (PK-like)	2.32e-12	204	497
WP_004434729.1	cl_2_Australis_GCF_022819715.1	10	SSF52518	Thiamin diphosphate-binding fold (THDP-binding)	3.75e-82	3	264
WP_004434524.1	cl_2_Australis_GCF_022819715.1	11	SSF52922	TK C-terminal domain-like	5.89e-31	170	306
WP_004434524.1	cl_2_Australis_GCF_022819715.1	11	SSF52518	Thiamin diphosphate-binding fold (THDP-binding)	6.42e-48	1	162
WP_004434516.1	cl_2_Australis_GCF_022819715.1	12	SSF51197	Clavaminate synthase-like	1.32e-21	9	236
WP_004421278.1	cl_2_Australis_GCF_022819715.1	13	-	-	-	-	-
WP_004434893.1	cl_2_Australis_GCF_022819715.1	14	SSF55811	Nudix	1.49e-22	5	124
WP_004421361.1	cl_2_Australis_GCF_022819715.1	15	SSF53335	S-adenosyl-L-methionine-dependent methyltransferases	8.36e-28	10	212
WP_004434567.1	cl_2_Australis_GCF_022819715.1	16	SSF53448	Nucleotide-diphospho-sugar transferases	5.29e-46	7	262
WP_004434460.1	cl_2_Australis_GCF_022819715.1	17	SSF52402	Adenine nucleotide alpha hydrolases-like	5.09e-72	240	574
WP_004434460.1	cl_2_Australis_GCF_022819715.1	17	SSF56235	N-terminal nucleophile aminohydrolases (Ntn hydrolases)	1.08e-60	1	223
WP_004434810.1	cl_2_Australis_GCF_022819715.1	18	SSF53335	S-adenosyl-L-methionine-dependent methyltransferases	1.67e-20	22	210
WP_004434771.1	cl_2_Australis_GCF_022819715.1	19	SSF51735	NAD(P)-binding Rossmann-fold domains	9.69e-79	1	331
WP_004434989.1	cl_2_Australis_GCF_022819715.1	20	-	-	-	-	-
WP_004434442.1	cl_2_Australis_GCF_022819715.1	21	-	-	-	-	-
WP_061231972.1	cl_2_Australis_GCF_022819715.1	22	-	-	-	-	-
WP_004434732.1	cl_2_Australis_GCF_022819715.1	23	SSF53335	S-adenosyl-L-methionine-dependent methyltransferases	2.53e-08	35	122
WP_243829360.1	cl_2_Australis_GCF_022819715.1	24	-	-	-	-	-
WP_243829359.1	cl_2_Australis_GCF_022819715.1	25	-	-	-	-	-
WP_232417461.1	cl_2_Australis_GCF_022819715.1	26	-	-	-	-	-
WP_004434624.1	cl_2_Australis_GCF_022819715.1	27	SSF53335	S-adenosyl-L-methionine-dependent methyltransferases	1.72e-22	47	205
WP_004434477.1	cl_2_Australis_GCF_022819715.1	28	SSF51735	NAD(P)-binding Rossmann-fold domains	8.27e-46	6	289
WP_004434939.1	cl_2_Australis_GCF_022819715.1	29	SSF53335	S-adenosyl-L-methionine-dependent methyltransferases	2.32e-10	159	250
WP_004434773.1	cl_2_Australis_GCF_022819715.1	30	SSF51182	RmlC-like cupins	1.36e-05	52	154
WP_004434738.1	cl_2_Australis_GCF_022819715.1	31	SSF53335	S-adenosyl-L-methionine-dependent methyltransferases	1.97e-17	73	252
WP_004434568.1	cl_2_Australis_GCF_022819715.1	32	SSF53383	PLP-dependent transferases	1.24e-92	5	360
WP_004434462.1	cl_2_Australis_GCF_022819715.1	33	SSF51161	Trimeric LpxA-like enzymes	9.98e-36	50	225
WP_232436020.1	cl_2_Australis_GCF_022819715.1	34	SSF51161	Trimeric LpxA-like enzymes	8.73e-36	4	143
WP_004434874.1	cl_2_Australis_GCF_022819715.1	35	SSF90123	ABC transporter transmembrane region	4.58e-26	14	345
WP_004434874.1	cl_2_Australis_GCF_022819715.1	35	SSF52540	P-loop containing nucleoside triphosphate hydrolases	1.09e-74	352	590
WP_004434663.1	cl_2_Australis_GCF_022819715.1	36	-	-	-	-	-
WP_198289705.1	cl_2_Australis_GCF_022819715.1	37	SSF51735	NAD(P)-binding Rossmann-fold domains	1.71e-66	5	290
WP_004434466.1	cl_2_Australis_GCF_022819715.1	38	SSF53383	PLP-dependent transferases	1.02e-110	2	382
WP_004434686.1	cl_2_Australis_GCF_022819715.1	39	SSF51430	NAD(P)-linked oxidoreductase	5.11e-38	2	262
WP_004434756.1	cl_2_Australis_GCF_022819715.1	40	SSF53383	PLP-dependent transferases	3.36e-79	269	648
WP_004434756.1	cl_2_Australis_GCF_022819715.1	40	SSF53448	Nucleotide-diphospho-sugar transferases	1.96e-27	1	203
WP_004434935.1	cl_2_Australis_GCF_022819715.1	41	SSF53756	UDP-Glycosyltransferase/glycogen phosphorylase	2.32e-06	173	310
WP_051060727.1	cl_2_Australis_GCF_022819715.1	42	SSF55729	Acyl-CoA N-acyltransferases (Nat)	4.59e-16	5	144
WP_036032239.1	cl_2_Australis_GCF_022819715.1	43	SSF102588	LmbE-like	3.01e-41	3	226
WP_004434561.1	cl_2_Australis_GCF_022819715.1	44	SSF56059	Glutathione synthetase ATP-binding domain-like	7.95e-24	109	281
WP_004434629.1	cl_2_Australis_GCF_022819715.1	45	SSF51269	AFP III-like domain	2.35e-15	283	348
WP_004434629.1	cl_2_Australis_GCF_022819715.1	45	SSF51569	Aldolase	2.62e-86	11	296
WP_004434740.1	cl_2_Australis_GCF_022819715.1	46	SSF51735	NAD(P)-binding Rossmann-fold domains	1.54e-30	8	281
WP_004434437.1	cl_2_Australis_GCF_022819715.1	47	SSF56655	Carbohydrate phosphatase	3.53e-47	6	246
WP_243815746.1	cl_2_Australis_GCF_022819715.1	48	-	-	-	-	-
WP_036032297.1	cl_2_Australis_GCF_022819715.1	49	SSF55729	Acyl-CoA N-acyltransferases (Nat)	1.22e-11	180	344
WP_036032236.1	cl_2_Australis_GCF_022819715.1	50	SSF53383	PLP-dependent transferases	2.73e-09	19	303
WP_157434982.1	cl_2_Australis_GCF_022819715.1	51	SSF55729	Acyl-CoA N-acyltransferases (Nat)	2.41e-21	1	222
WP_243829358.1	cl_2_Australis_GCF_022819715.1	52	-	-	-	-	-
WP_004434977.1	cl_2_Australis_GCF_022819715.1	53	SSF51569	Aldolase	4.12e-85	12	275
WP_004421360.1	cl_2_Australis_GCF_022819715.1	54	SSF54631	CBS-domain pair	6.44e-22	9	138
WP_243829357.1	cl_2_Australis_GCF_022819715.1	55	-	-	-	-	-
WP_004421329.1	cl_2_Australis_GCF_022819715.1	56	SSF51621	Phosphoenolpyruvate/pyruvate domain	5.93e-59	3	254
WP_004421044.1	cl_2_Australis_GCF_022819715.1	57	SSF51735	NAD(P)-binding Rossmann-fold domains	1.72e-72	16	262
WP_004421446.1	cl_2_Australis_GCF_022819715.1	58	SSF51161	Trimeric LpxA-like enzymes	1.89e-36	51	193
WP_004421390.1	cl_2_Australis_GCF_022819715.1	59	SSF53335	S-adenosyl-L-methionine-dependent methyltransferases	2.48e-23	75	242
WP_004421471.1	cl_2_Australis_GCF_022819715.1	60	SSF51197	Clavaminate synthase-like	3.3e-17	31	266
WP_004450657.1	cl_2_Australis_GCF_022819715.1	61	SSF51735	NAD(P)-binding Rossmann-fold domains	8.3e-70	2	244
WP_004421009.1	cl_2_Australis_GCF_022819715.1	62	SSF53448	Nucleotide-diphospho-sugar transferases	1.33e-39	4	240
WP_004421032.1	cl_2_Australis_GCF_022819715.1	63	SSF88713	Glycoside hydrolase/deacetylase	1.61e-15	40	227
WP_004421440.1	cl_2_Australis_GCF_022819715.1	64	SSF54637	Thioesterase/thiol ester dehydrase-isomerase	1.08e-25	6	126
WP_232417455.1	cl_2_Australis_GCF_022819715.1	65	SSF55729	Acyl-CoA N-acyltransferases (Nat)	3.21e-09	34	287
WP_004421346.1	cl_2_Australis_GCF_022819715.1	66	-	-	-	-	-
WP_004421149.1	cl_2_Australis_GCF_022819715.1	67	SSF56784	HAD-like	3.8e-35	14	172
WP_004421318.1	cl_2_Australis_GCF_022819715.1	68	SSF53448	Nucleotide-diphospho-sugar transferases	4.5e-23	7	227
WP_004434985.1	cl_2_Australis_GCF_022819715.1	69	SSF53335	S-adenosyl-L-methionine-dependent methyltransferases	1.81e-28	20	207
WP_053522407.1	cl_2_Australis_GCF_022819715.1	70	-	-	-	-	-
WP_004456870.1	cl_2_Australis_GCF_022819715.1	71	SSF53448	Nucleotide-diphospho-sugar transferases	4.22e-19	9	226
WP_198289710.1	cl_2_Australis_GCF_022819715.1	72	SSF53335	S-adenosyl-L-methionine-dependent methyltransferases	3.34e-14	10	165
WP_004434907.1	cl_2_Australis_GCF_022819715.1	73	-	-	-	-	-
WP_004434481.1	cl_2_Australis_GCF_022819715.1	74	-	-	-	-	-
WP_004421384.1	cl_2_Australis_GCF_022819715.1	75	SSF51735	NAD(P)-binding Rossmann-fold domains	1.74e-56	1	262
WP_004434766.1	cl_2_Australis_GCF_022819715.1	76	SSF51735	NAD(P)-binding Rossmann-fold domains	1.91e-35	1	230
WP_004434766.1	cl_2_Australis_GCF_022819715.1	76	SSF51182	RmlC-like cupins	4.65e-18	236	362
WP_004434883.1	cl_2_Australis_GCF_022819715.1	77	SSF53756	UDP-Glycosyltransferase/glycogen phosphorylase	4.19e-110	3	373
WP_243829356.1	cl_2_Australis_GCF_022819715.1	78	SSF53756	UDP-Glycosyltransferase/glycogen phosphorylase	4.93e-34	1	394
WP_243829355.1	cl_2_Australis_GCF_022819715.1	79	-	-	-	-	-
WP_036098378.1	cl_2_Australis_GCF_022819715.1	80	-	-	-	-	-
WP_004421024.1	cl_2_Australis_GCF_022819715.1	81	-	-	-	-	-
WP_004421079.1	cl_2_Australis_GCF_022819715.1	82	SSF53448	Nucleotide-diphospho-sugar transferases	1.24e-23	6	242
WP_061233018.1	cl_2_Australis_GCF_022819715.1	83	-	-	-	-	-
WP_004434793.1	cl_2_Australis_GCF_022819715.1	84	SSF53448	Nucleotide-diphospho-sugar transferases	1.27e-19	2	284
WP_243829354.1	cl_2_Australis_GCF_022819715.1	85	SSF51182	RmlC-like cupins	4.46e-38	11	139
WP_004421210.1	cl_2_Australis_GCF_022819715.1	86	SSF53383	PLP-dependent transferases	3.93e-106	9	363
WP_004421405.1	cl_2_Australis_GCF_022819715.1	87	SSF53448	Nucleotide-diphospho-sugar transferases	6.84e-45	6	229
WP_002147278.1	cl_2_Australis_GCF_022819715.1	88	SSF53448	Nucleotide-diphospho-sugar transferases	2.41e-57	5	226
WP_243829353.1	cl_2_Australis_GCF_022819715.1	89	SSF53448	Nucleotide-diphospho-sugar transferases	4.31e-22	299	572
WP_243829353.1	cl_2_Australis_GCF_022819715.1	89	SSF53448	Nucleotide-diphospho-sugar transferases	3.56e-45	42	252
WP_243829352.1	cl_2_Australis_GCF_022819715.1	90	SSF51182	RmlC-like cupins	3.63e-75	1	185
WP_004455913.1	cl_2_Australis_GCF_022819715.1	91	SSF51735	NAD(P)-binding Rossmann-fold domains	5.51e-74	4	298
WP_004455914.1	cl_2_Australis_GCF_022819715.1	92	SSF51735	NAD(P)-binding Rossmann-fold domains	8.3e-95	1	345
WP_004421125.1	cl_2_Australis_GCF_022819715.1	93	SSF53448	Nucleotide-diphospho-sugar transferases	2.7e-91	4	289
WP_004434754.1	cl_2_Australis_GCF_022819715.1	94	SSF53448	Nucleotide-diphospho-sugar transferases	7.96e-43	6	268
WP_004421411.1	cl_2_Australis_GCF_022819715.1	95	SSF53448	Nucleotide-diphospho-sugar transferases	3.09e-22	10	265
WP_004434750.1	cl_2_Australis_GCF_022819715.1	96	SSF53448	Nucleotide-diphospho-sugar transferases	6.14e-33	5	281
WP_061245725.1	cl_2_Australis_GCF_022819715.1	97	-	-	-	-	-
WP_000340715.1	cl_2_Autumnalis_GCF_022819425.1	1	SSF46785	"Winged helix" DNA-binding domain	6.11e-15	2	105
WP_004421326.1	cl_2_Autumnalis_GCF_022819425.1	2	SSF51735	NAD(P)-binding Rossmann-fold domains	2.99e-71	2	311
WP_243817859.1	cl_2_Autumnalis_GCF_022819425.1	3	SSF51905	FAD/NAD(P)-binding domain	1.38e-22	2	248
WP_004448470.1	cl_2_Autumnalis_GCF_022819425.1	4	SSF53697	SIS domain	1.07e-37	4	181
WP_004448459.1	cl_2_Autumnalis_GCF_022819425.1	5	SSF51735	NAD(P)-binding Rossmann-fold domains	4.48e-94	1	299
WP_004421408.1	cl_2_Autumnalis_GCF_022819425.1	6	SSF53448	Nucleotide-diphospho-sugar transferases	2.92e-50	7	239
WP_004448480.1	cl_2_Autumnalis_GCF_022819425.1	7	SSF53613	Ribokinase-like	1.08e-40	195	498
WP_004448480.1	cl_2_Autumnalis_GCF_022819425.1	7	SSF52374	Nucleotidylyl transferase	3.11e-14	26	117
WP_036062285.1	cl_2_Autumnalis_GCF_022819425.1	8	SSF51735	NAD(P)-binding Rossmann-fold domains	7.15e-65	6	297
WP_004448474.1	cl_2_Autumnalis_GCF_022819425.1	9	SSF53383	PLP-dependent transferases	1.5e-105	7	365
WP_004448477.1	cl_2_Autumnalis_GCF_022819425.1	10	SSF53383	PLP-dependent transferases	4.76e-111	14	366
WP_004448462.1	cl_2_Autumnalis_GCF_022819425.1	11	SSF56784	HAD-like	6.98e-07	1	125
WP_004448462.1	cl_2_Autumnalis_GCF_022819425.1	11	SSF56112	Protein kinase-like (PK-like)	2.21e-11	227	491
WP_036062289.1	cl_2_Autumnalis_GCF_022819425.1	12	SSF52518	Thiamin diphosphate-binding fold (THDP-binding)	1.5e-78	3	264
WP_004448469.1	cl_2_Autumnalis_GCF_022819425.1	13	SSF52518	Thiamin diphosphate-binding fold (THDP-binding)	6.42e-45	1	162
WP_004448469.1	cl_2_Autumnalis_GCF_022819425.1	13	SSF52922	TK C-terminal domain-like	6.67e-32	170	306
WP_004448471.1	cl_2_Autumnalis_GCF_022819425.1	14	SSF51197	Clavaminate synthase-like	9.75e-21	9	236
WP_004421278.1	cl_2_Autumnalis_GCF_022819425.1	15	-	-	-	-	-
WP_004448460.1	cl_2_Autumnalis_GCF_022819425.1	16	SSF55811	Nudix	2.57e-22	2	120
WP_004448464.1	cl_2_Autumnalis_GCF_022819425.1	17	SSF53335	S-adenosyl-L-methionine-dependent methyltransferases	1.46e-27	10	211
WP_243817858.1	cl_2_Autumnalis_GCF_022819425.1	18	-	-	-	-	-
WP_232724681.1	cl_2_Autumnalis_GCF_022819425.1	19	SSF53335	S-adenosyl-L-methionine-dependent methyltransferases	1.14e-07	25	96
WP_243817857.1	cl_2_Autumnalis_GCF_022819425.1	20	-	-	-	-	-
WP_004421412.1	cl_2_Autumnalis_GCF_022819425.1	21	SSF51182	RmlC-like cupins	1.03e-08	49	156
WP_004448479.1	cl_2_Autumnalis_GCF_022819425.1	22	SSF53335	S-adenosyl-L-methionine-dependent methyltransferases	2.26e-20	77	258
WP_004448466.1	cl_2_Autumnalis_GCF_022819425.1	23	SSF53383	PLP-dependent transferases	6.93e-93	8	360
WP_004421447.1	cl_2_Autumnalis_GCF_022819425.1	24	SSF50486	FMT C-terminal domain-like	1.02e-05	203	286
WP_004421447.1	cl_2_Autumnalis_GCF_022819425.1	24	SSF53328	Formyltransferase	3.53e-26	3	197
WP_004448475.1	cl_2_Autumnalis_GCF_022819425.1	25	-	-	-	-	-
WP_004448468.1	cl_2_Autumnalis_GCF_022819425.1	26	-	-	-	-	-
WP_243817856.1	cl_2_Autumnalis_GCF_022819425.1	27	SSF53098	Ribonuclease H-like	1.34e-34	216	378
WP_243817856.1	cl_2_Autumnalis_GCF_022819425.1	27	SSF46689	Homeodomain-like	3.58e-15	3	89
WP_243817856.1	cl_2_Autumnalis_GCF_022819425.1	28	SSF53098	Ribonuclease H-like	1.34e-34	216	378
WP_243817856.1	cl_2_Autumnalis_GCF_022819425.1	28	SSF46689	Homeodomain-like	3.58e-15	3	89
WP_036063888.1	cl_2_Autumnalis_GCF_022819425.1	29	SSF52540	P-loop containing nucleoside triphosphate hydrolases	3.4e-67	356	588
WP_036063888.1	cl_2_Autumnalis_GCF_022819425.1	29	SSF90123	ABC transporter transmembrane region	1.29e-26	13	347
WP_004450644.1	cl_2_Autumnalis_GCF_022819425.1	30	SSF51735	NAD(P)-binding Rossmann-fold domains	1.42e-63	5	291
WP_243817855.1	cl_2_Autumnalis_GCF_022819425.1	31	SSF53383	PLP-dependent transferases	3.14e-109	4	383
WP_004450690.1	cl_2_Autumnalis_GCF_022819425.1	32	SSF51430	NAD(P)-linked oxidoreductase	7.2e-41	7	283
WP_004450706.1	cl_2_Autumnalis_GCF_022819425.1	33	SSF51569	Aldolase	5.49e-45	3	281
WP_004450706.1	cl_2_Autumnalis_GCF_022819425.1	33	SSF51269	AFP III-like domain	1.51e-08	265	330
WP_004421460.1	cl_2_Autumnalis_GCF_022819425.1	34	SSF53448	Nucleotide-diphospho-sugar transferases	7.88e-13	1	208
WP_004450681.1	cl_2_Autumnalis_GCF_022819425.1	35	SSF53383	PLP-dependent transferases	1.74e-71	39	412
WP_036063866.1	cl_2_Autumnalis_GCF_022819425.1	36	SSF56317	Carbon-nitrogen hydrolase	1.31e-60	1	252
WP_004450670.1	cl_2_Autumnalis_GCF_022819425.1	37	SSF53756	UDP-Glycosyltransferase/glycogen phosphorylase	2.88e-06	18	263
WP_004450713.1	cl_2_Autumnalis_GCF_022819425.1	38	SSF55729	Acyl-CoA N-acyltransferases (Nat)	2.93e-16	3	140
WP_004450693.1	cl_2_Autumnalis_GCF_022819425.1	39	SSF51269	AFP III-like domain	3.92e-19	288	349
WP_004450693.1	cl_2_Autumnalis_GCF_022819425.1	39	SSF51569	Aldolase	1.83e-96	3	304
WP_004450672.1	cl_2_Autumnalis_GCF_022819425.1	40	SSF55729	Acyl-CoA N-acyltransferases (Nat)	1.18e-22	8	155
WP_232724703.1	cl_2_Autumnalis_GCF_022819425.1	41	-	-	-	-	-
WP_004434977.1	cl_2_Autumnalis_GCF_022819425.1	42	SSF51569	Aldolase	4.12e-85	12	275
WP_004450654.1	cl_2_Autumnalis_GCF_022819425.1	43	SSF54631	CBS-domain pair	6.44e-22	9	138
WP_243817854.1	cl_2_Autumnalis_GCF_022819425.1	44	-	-	-	-	-
WP_004450714.1	cl_2_Autumnalis_GCF_022819425.1	45	SSF51621	Phosphoenolpyruvate/pyruvate domain	6.63e-59	3	254
WP_004450671.1	cl_2_Autumnalis_GCF_022819425.1	46	SSF51735	NAD(P)-binding Rossmann-fold domains	3e-72	16	262
WP_004450634.1	cl_2_Autumnalis_GCF_022819425.1	47	SSF51161	Trimeric LpxA-like enzymes	1.12e-36	51	193
WP_004450698.1	cl_2_Autumnalis_GCF_022819425.1	48	SSF53335	S-adenosyl-L-methionine-dependent methyltransferases	8.36e-24	75	242
WP_004450647.1	cl_2_Autumnalis_GCF_022819425.1	49	SSF51197	Clavaminate synthase-like	1.02e-18	31	273
WP_004450657.1	cl_2_Autumnalis_GCF_022819425.1	50	SSF51735	NAD(P)-binding Rossmann-fold domains	8.3e-70	2	244
WP_243817853.1	cl_2_Autumnalis_GCF_022819425.1	51	SSF53448	Nucleotide-diphospho-sugar transferases	2.48e-39	4	240
WP_004421032.1	cl_2_Autumnalis_GCF_022819425.1	52	SSF88713	Glycoside hydrolase/deacetylase	1.61e-15	40	227
WP_004450697.1	cl_2_Autumnalis_GCF_022819425.1	53	SSF54637	Thioesterase/thiol ester dehydrase-isomerase	2.63e-25	6	126
WP_232417455.1	cl_2_Autumnalis_GCF_022819425.1	54	SSF55729	Acyl-CoA N-acyltransferases (Nat)	3.21e-09	34	287
WP_198510097.1	cl_2_Autumnalis_GCF_022819425.1	55	-	-	-	-	-
WP_004450716.1	cl_2_Autumnalis_GCF_022819425.1	56	SSF56784	HAD-like	5.15e-35	14	172
WP_036063869.1	cl_2_Autumnalis_GCF_022819425.1	57	SSF53448	Nucleotide-diphospho-sugar transferases	3.54e-23	7	227
WP_004450662.1	cl_2_Autumnalis_GCF_022819425.1	58	SSF53335	S-adenosyl-L-methionine-dependent methyltransferases	3.18e-28	20	207
WP_004450703.1	cl_2_Autumnalis_GCF_022819425.1	59	-	-	-	-	-
WP_004450709.1	cl_2_Autumnalis_GCF_022819425.1	60	SSF53448	Nucleotide-diphospho-sugar transferases	4.22e-19	9	242
WP_198289710.1	cl_2_Autumnalis_GCF_022819425.1	61	SSF53335	S-adenosyl-L-methionine-dependent methyltransferases	3.34e-14	10	165
WP_243817852.1	cl_2_Autumnalis_GCF_022819425.1	62	-	-	-	-	-
WP_243817851.1	cl_2_Autumnalis_GCF_022819425.1	63	-	-	-	-	-
WP_004421384.1	cl_2_Autumnalis_GCF_022819425.1	64	SSF51735	NAD(P)-binding Rossmann-fold domains	1.74e-56	1	262
WP_004453027.1	cl_2_Autumnalis_GCF_022819425.1	65	SSF51735	NAD(P)-binding Rossmann-fold domains	3.71e-36	1	230
WP_004453027.1	cl_2_Autumnalis_GCF_022819425.1	65	SSF51182	RmlC-like cupins	4.82e-18	236	362
WP_243817850.1	cl_2_Autumnalis_GCF_022819425.1	66	SSF53756	UDP-Glycosyltransferase/glycogen phosphorylase	4.77e-110	3	373
WP_243817849.1	cl_2_Autumnalis_GCF_022819425.1	67	SSF53756	UDP-Glycosyltransferase/glycogen phosphorylase	9.42e-35	1	394
WP_243817848.1	cl_2_Autumnalis_GCF_022819425.1	68	-	-	-	-	-
WP_061244153.1	cl_2_Autumnalis_GCF_022819425.1	69	-	-	-	-	-
WP_243817847.1	cl_2_Autumnalis_GCF_022819425.1	70	-	-	-	-	-
WP_243817846.1	cl_2_Autumnalis_GCF_022819425.1	71	-	-	-	-	-
WP_243817845.1	cl_2_Autumnalis_GCF_022819425.1	72	SSF53448	Nucleotide-diphospho-sugar transferases	1.35e-23	6	242
WP_243817844.1	cl_2_Autumnalis_GCF_022819425.1	73	-	-	-	-	-
WP_243817843.1	cl_2_Autumnalis_GCF_022819425.1	74	SSF53448	Nucleotide-diphospho-sugar transferases	1.27e-19	2	284
WP_004435026.1	cl_2_Autumnalis_GCF_022819425.1	75	SSF51182	RmlC-like cupins	4.66e-39	11	139
WP_004450649.1	cl_2_Autumnalis_GCF_022819425.1	76	SSF53383	PLP-dependent transferases	2.3e-106	9	363
WP_004450648.1	cl_2_Autumnalis_GCF_022819425.1	77	SSF53448	Nucleotide-diphospho-sugar transferases	4.97e-45	6	229
WP_004450661.1	cl_2_Autumnalis_GCF_022819425.1	78	SSF53448	Nucleotide-diphospho-sugar transferases	6.82e-58	5	226
WP_243817842.1	cl_2_Autumnalis_GCF_022819425.1	79	-	-	-	-	-
WP_243817841.1	cl_2_Autumnalis_GCF_022819425.1	80	SSF53448	Nucleotide-diphospho-sugar transferases	2.34e-45	42	253
WP_243817841.1	cl_2_Autumnalis_GCF_022819425.1	80	SSF53448	Nucleotide-diphospho-sugar transferases	2.06e-22	299	573
WP_157226958.1	cl_2_Autumnalis_GCF_022819425.1	81	-	-	-	-	-
WP_004450688.1	cl_2_Autumnalis_GCF_022819425.1	82	SSF51182	RmlC-like cupins	3.64e-75	1	185
WP_243817840.1	cl_2_Autumnalis_GCF_022819425.1	83	SSF51735	NAD(P)-binding Rossmann-fold domains	2.01e-74	4	298
WP_004450637.1	cl_2_Autumnalis_GCF_022819425.1	84	SSF51735	NAD(P)-binding Rossmann-fold domains	5.04e-95	1	345
WP_243817839.1	cl_2_Autumnalis_GCF_022819425.1	85	SSF53448	Nucleotide-diphospho-sugar transferases	2.48e-91	4	289
WP_243817838.1	cl_2_Autumnalis_GCF_022819425.1	86	SSF53448	Nucleotide-diphospho-sugar transferases	2.65e-42	6	267
WP_243817837.1	cl_2_Autumnalis_GCF_022819425.1	87	SSF53448	Nucleotide-diphospho-sugar transferases	2.34e-22	10	265
WP_279575096.1	cl_2_Autumnalis_GCF_022819425.1	88	-	-	-	-	-
WP_279575096.1	cl_2_Autumnalis_GCF_022819425.1	89	-	-	-	-	-
WP_004455929.1	cl_2_Autumnalis_GCF_022819425.1	90	SSF53448	Nucleotide-diphospho-sugar transferases	5.63e-33	5	281
WP_004421223.1	cl_2_Autumnalis_GCF_022819425.1	91	-	-	-	-	-
WP_004753574.1	cl_2_Cynopteri_GCF_000243695.2	1	SSF46785	"Winged helix" DNA-binding domain	9.46e-15	2	105
WP_004755091.1	cl_2_Cynopteri_GCF_000243695.2	2	SSF51735	NAD(P)-binding Rossmann-fold domains	1.4e-72	2	312
WP_004777161.1	cl_2_Cynopteri_GCF_000243695.2	3	SSF51905	FAD/NAD(P)-binding domain	2.78e-22	2	248
WP_004766667.1	cl_2_Cynopteri_GCF_000243695.2	4	SSF53697	SIS domain	2.02e-37	2	181
WP_004755430.1	cl_2_Cynopteri_GCF_000243695.2	5	SSF51735	NAD(P)-binding Rossmann-fold domains	5.75e-94	1	299
WP_004758405.1	cl_2_Cynopteri_GCF_000243695.2	6	SSF53448	Nucleotide-diphospho-sugar transferases	7.3e-50	7	239
WP_016748627.1	cl_2_Cynopteri_GCF_000243695.2	7	SSF52374	Nucleotidylyl transferase	3.64e-14	26	117
WP_016748627.1	cl_2_Cynopteri_GCF_000243695.2	7	SSF53613	Ribokinase-like	8.73e-43	194	505
WP_004755319.1	cl_2_Cynopteri_GCF_000243695.2	8	SSF51735	NAD(P)-binding Rossmann-fold domains	1.79e-64	6	297
WP_004754883.1	cl_2_Cynopteri_GCF_000243695.2	9	SSF53383	PLP-dependent transferases	9.18e-108	7	365
WP_016560370.1	cl_2_Cynopteri_GCF_000243695.2	10	SSF53383	PLP-dependent transferases	2.86e-111	17	366
WP_004755296.1	cl_2_Cynopteri_GCF_000243695.2	11	SSF56784	HAD-like	1.69e-06	1	126
WP_004755296.1	cl_2_Cynopteri_GCF_000243695.2	11	SSF56112	Protein kinase-like (PK-like)	1.05e-12	227	491
WP_002740998.1	cl_2_Cynopteri_GCF_000243695.2	12	SSF52518	Thiamin diphosphate-binding fold (THDP-binding)	3.75e-77	6	264
WP_004777170.1	cl_2_Cynopteri_GCF_000243695.2	13	SSF52922	TK C-terminal domain-like	4.58e-33	170	306
WP_004777170.1	cl_2_Cynopteri_GCF_000243695.2	13	SSF52518	Thiamin diphosphate-binding fold (THDP-binding)	7.5e-46	1	162
WP_004754589.1	cl_2_Cynopteri_GCF_000243695.2	14	SSF51197	Clavaminate synthase-like	8.79e-23	9	236
WP_002733551.1	cl_2_Cynopteri_GCF_000243695.2	15	-	-	-	-	-
WP_004777167.1	cl_2_Cynopteri_GCF_000243695.2	16	SSF55811	Nudix	6.36e-23	5	124
WP_004777149.1	cl_2_Cynopteri_GCF_000243695.2	17	SSF53335	S-adenosyl-L-methionine-dependent methyltransferases	1.86e-27	10	212
WP_162833666.1	cl_2_Cynopteri_GCF_000243695.2	18	-	-	-	-	-
WP_162833666.1	cl_2_Cynopteri_GCF_000243695.2	19	-	-	-	-	-
WP_016748629.1	cl_2_Cynopteri_GCF_000243695.2	20	SSF102114	Radical SAM enzymes	2.22e-11	177	382
WP_016748630.1	cl_2_Cynopteri_GCF_000243695.2	21	SSF51735	NAD(P)-binding Rossmann-fold domains	3.02e-07	157	322
WP_016748630.1	cl_2_Cynopteri_GCF_000243695.2	21	SSF50129	GroES-like	1.02e-29	26	194
WP_016560406.1	cl_2_Cynopteri_GCF_000243695.2	22	SSF53335	S-adenosyl-L-methionine-dependent methyltransferases	7.59e-27	76	248
WP_016560441.1	cl_2_Cynopteri_GCF_000243695.2	23	SSF51182	RmlC-like cupins	5.03e-07	56	147
WP_016560449.1	cl_2_Cynopteri_GCF_000243695.2	24	SSF53335	S-adenosyl-L-methionine-dependent methyltransferases	2.91e-16	77	258
WP_016560426.1	cl_2_Cynopteri_GCF_000243695.2	25	SSF53383	PLP-dependent transferases	2.72e-92	6	361
WP_016560417.1	cl_2_Cynopteri_GCF_000243695.2	26	SSF50486	FMT C-terminal domain-like	2.75e-05	203	285
WP_016560417.1	cl_2_Cynopteri_GCF_000243695.2	26	SSF53328	Formyltransferase	1.57e-25	3	192
WP_099046747.1	cl_2_Cynopteri_GCF_000243695.2	27	-	-	-	-	-
WP_099046747.1	cl_2_Cynopteri_GCF_000243695.2	28	-	-	-	-	-
WP_016560398.1	cl_2_Cynopteri_GCF_000243695.2	29	-	-	-	-	-
WP_244266170.1	cl_2_Cynopteri_GCF_000243695.2	30	SSF53335	S-adenosyl-L-methionine-dependent methyltransferases	2.16e-07	33	195
WP_016560501.1	cl_2_Cynopteri_GCF_000243695.2	31	SSF52540	P-loop containing nucleoside triphosphate hydrolases	4.17e-68	356	588
WP_016560501.1	cl_2_Cynopteri_GCF_000243695.2	31	SSF90123	ABC transporter transmembrane region	6.67e-28	13	347
WP_004777131.1	cl_2_Cynopteri_GCF_000243695.2	32	SSF51735	NAD(P)-binding Rossmann-fold domains	3.43e-65	5	291
WP_004754985.1	cl_2_Cynopteri_GCF_000243695.2	33	SSF53383	PLP-dependent transferases	4.28e-109	4	383
WP_004777134.1	cl_2_Cynopteri_GCF_000243695.2	34	SSF51430	NAD(P)-linked oxidoreductase	2.62e-43	8	283
WP_004755121.1	cl_2_Cynopteri_GCF_000243695.2	35	SSF51269	AFP III-like domain	2.35e-07	265	330
WP_004755121.1	cl_2_Cynopteri_GCF_000243695.2	35	SSF51569	Aldolase	2.56e-47	3	280
WP_000440092.1	cl_2_Cynopteri_GCF_000243695.2	36	SSF53448	Nucleotide-diphospho-sugar transferases	2.03e-12	1	208
WP_004753708.1	cl_2_Cynopteri_GCF_000243695.2	37	SSF53383	PLP-dependent transferases	5.47e-71	38	412
WP_004777157.1	cl_2_Cynopteri_GCF_000243695.2	38	SSF56317	Carbon-nitrogen hydrolase	2.88e-60	1	247
WP_004754565.1	cl_2_Cynopteri_GCF_000243695.2	39	SSF53756	UDP-Glycosyltransferase/glycogen phosphorylase	1.62e-07	16	314
WP_004758378.1	cl_2_Cynopteri_GCF_000243695.2	40	SSF55729	Acyl-CoA N-acyltransferases (Nat)	4.03e-17	5	141
WP_004754396.1	cl_2_Cynopteri_GCF_000243695.2	41	SSF51569	Aldolase	7.45e-96	3	302
WP_004754396.1	cl_2_Cynopteri_GCF_000243695.2	41	SSF51269	AFP III-like domain	4.19e-17	287	350
WP_004777126.1	cl_2_Cynopteri_GCF_000243695.2	42	-	-	-	-	-
WP_004753843.1	cl_2_Cynopteri_GCF_000243695.2	43	SSF53335	S-adenosyl-L-methionine-dependent methyltransferases	1.69e-25	23	237
WP_016560457.1	cl_2_Cynopteri_GCF_000243695.2	44	SSF53335	S-adenosyl-L-methionine-dependent methyltransferases	9.16e-06	153	211
WP_004754697.1	cl_2_Cynopteri_GCF_000243695.2	45	SSF51569	Aldolase	1.56e-85	12	275
WP_004755403.1	cl_2_Cynopteri_GCF_000243695.2	46	SSF54631	CBS-domain pair	6.34e-23	9	138
WP_004777119.1	cl_2_Cynopteri_GCF_000243695.2	47	-	-	-	-	-
WP_244266171.1	cl_2_Cynopteri_GCF_000243695.2	48	-	-	-	-	-
WP_004755081.1	cl_2_Cynopteri_GCF_000243695.2	49	SSF51621	Phosphoenolpyruvate/pyruvate domain	4.89e-59	4	254
WP_016560493.1	cl_2_Cynopteri_GCF_000243695.2	50	SSF51735	NAD(P)-binding Rossmann-fold domains	1.32e-70	16	262
WP_004754038.1	cl_2_Cynopteri_GCF_000243695.2	51	SSF53335	S-adenosyl-L-methionine-dependent methyltransferases	2.57e-24	85	241
WP_016560468.1	cl_2_Cynopteri_GCF_000243695.2	52	SSF51197	Clavaminate synthase-like	2.33e-16	31	272
WP_004755437.1	cl_2_Cynopteri_GCF_000243695.2	53	SSF51735	NAD(P)-binding Rossmann-fold domains	1.1e-69	3	244
WP_016560530.1	cl_2_Cynopteri_GCF_000243695.2	54	SSF53448	Nucleotide-diphospho-sugar transferases	1.42e-40	4	239
WP_016560467.1	cl_2_Cynopteri_GCF_000243695.2	55	-	-	-	-	-
WP_016748641.1	cl_2_Cynopteri_GCF_000243695.2	56	SSF56784	HAD-like	8.78e-36	19	178
WP_016750158.1	cl_2_Cynopteri_GCF_000243695.2	57	SSF53448	Nucleotide-diphospho-sugar transferases	2.81e-22	7	226
WP_162833664.1	cl_2_Cynopteri_GCF_000243695.2	58	-	-	-	-	-
WP_162833664.1	cl_2_Cynopteri_GCF_000243695.2	59	-	-	-	-	-
WP_016750902.1	cl_2_Cynopteri_GCF_000243695.2	60	SSF53335	S-adenosyl-L-methionine-dependent methyltransferases	5.9e-28	8	207
WP_016560456.1	cl_2_Cynopteri_GCF_000243695.2	61	-	-	-	-	-
WP_244266172.1	cl_2_Cynopteri_GCF_000243695.2	62	-	-	-	-	-
WP_004758273.1	cl_2_Cynopteri_GCF_000243695.2	63	SSF53756	UDP-Glycosyltransferase/glycogen phosphorylase	7.85e-53	10	375
WP_002733698.1	cl_2_Cynopteri_GCF_000243695.2	64	SSF51735	NAD(P)-binding Rossmann-fold domains	8.47e-57	1	260
WP_004754203.1	cl_2_Cynopteri_GCF_000243695.2	65	SSF51182	RmlC-like cupins	3.35e-17	235	362
WP_004754203.1	cl_2_Cynopteri_GCF_000243695.2	65	SSF51735	NAD(P)-binding Rossmann-fold domains	5e-35	1	223
WP_016560372.1	cl_2_Cynopteri_GCF_000243695.2	66	SSF53756	UDP-Glycosyltransferase/glycogen phosphorylase	8.79e-111	3	373
WP_004755007.1	cl_2_Cynopteri_GCF_000243695.2	67	SSF53756	UDP-Glycosyltransferase/glycogen phosphorylase	2.93e-32	1	394
WP_004754974.1	cl_2_Cynopteri_GCF_000243695.2	68	-	-	-	-	-
WP_016560442.1	cl_2_Cynopteri_GCF_000243695.2	69	-	-	-	-	-
WP_002101570.1	cl_2_Cynopteri_GCF_000243695.2	70	-	-	-	-	-
WP_004761788.1	cl_2_Cynopteri_GCF_000243695.2	71	SSF53448	Nucleotide-diphospho-sugar transferases	8.78e-22	6	243
WP_004753496.1	cl_2_Cynopteri_GCF_000243695.2	72	-	-	-	-	-
WP_004763622.1	cl_2_Cynopteri_GCF_000243695.2	73	SSF53448	Nucleotide-diphospho-sugar transferases	5.91e-20	2	281
WP_004755098.1	cl_2_Cynopteri_GCF_000243695.2	74	SSF51182	RmlC-like cupins	2.17e-38	11	138
WP_004753906.1	cl_2_Cynopteri_GCF_000243695.2	75	SSF53383	PLP-dependent transferases	1.17e-106	9	362
WP_004781756.1	cl_2_Cynopteri_GCF_000243695.2	76	SSF53448	Nucleotide-diphospho-sugar transferases	3.54e-44	6	230
WP_004763653.1	cl_2_Cynopteri_GCF_000243695.2	77	SSF53448	Nucleotide-diphospho-sugar transferases	6.43e-58	5	227
WP_004753611.1	cl_2_Cynopteri_GCF_000243695.2	78	SSF53448	Nucleotide-diphospho-sugar transferases	9.28e-20	300	539
WP_004753611.1	cl_2_Cynopteri_GCF_000243695.2	78	SSF53448	Nucleotide-diphospho-sugar transferases	1.13e-45	42	256
WP_004754967.1	cl_2_Cynopteri_GCF_000243695.2	79	SSF51182	RmlC-like cupins	7.77e-74	1	186
WP_016560382.1	cl_2_Cynopteri_GCF_000243695.2	80	SSF51735	NAD(P)-binding Rossmann-fold domains	9.05e-73	4	298
WP_004755262.1	cl_2_Cynopteri_GCF_000243695.2	81	SSF51735	NAD(P)-binding Rossmann-fold domains	1.14e-95	1	345
WP_004754191.1	cl_2_Cynopteri_GCF_000243695.2	82	SSF53448	Nucleotide-diphospho-sugar transferases	2.7e-91	4	289
WP_004755250.1	cl_2_Cynopteri_GCF_000243695.2	83	SSF53448	Nucleotide-diphospho-sugar transferases	1.37e-43	6	268
WP_016560498.1	cl_2_Cynopteri_GCF_000243695.2	84	SSF53448	Nucleotide-diphospho-sugar transferases	3.19e-22	10	265
WP_016748654.1	cl_2_Cynopteri_GCF_000243695.2	85	-	-	-	-	-
WP_016560351.1	cl_2_Cynopteri_GCF_000243695.2	86	SSF53448	Nucleotide-diphospho-sugar transferases	2.51e-31	41	281
WP_016560515.1	cl_2_Cynopteri_GCF_000243695.2	87	-	-	-	-	-
WP_000340715.1	cl_2_Djasiman_GCF_000216195.1	1	SSF46785	"Winged helix" DNA-binding domain	6.11e-15	2	105
WP_000410273.1	cl_2_Djasiman_GCF_000216195.1	2	SSF51735	NAD(P)-binding Rossmann-fold domains	2.26e-72	3	312
WP_000604524.1	cl_2_Djasiman_GCF_000216195.1	3	SSF51905	FAD/NAD(P)-binding domain	1.29e-21	2	223
WP_000884059.1	cl_2_Djasiman_GCF_000216195.1	4	SSF53697	SIS domain	2.41e-36	4	181
WP_000646251.1	cl_2_Djasiman_GCF_000216195.1	5	SSF51735	NAD(P)-binding Rossmann-fold domains	1.56e-94	1	299
WP_000774260.1	cl_2_Djasiman_GCF_000216195.1	6	SSF53448	Nucleotide-diphospho-sugar transferases	2.5e-49	6	239
WP_000612794.1	cl_2_Djasiman_GCF_000216195.1	7	SSF53613	Ribokinase-like	2.34e-42	194	504
WP_000612794.1	cl_2_Djasiman_GCF_000216195.1	7	SSF52374	Nucleotidylyl transferase	2.98e-14	26	117
WP_001067557.1	cl_2_Djasiman_GCF_000216195.1	8	SSF51735	NAD(P)-binding Rossmann-fold domains	4.83e-64	6	297
WP_001198107.1	cl_2_Djasiman_GCF_000216195.1	9	SSF53383	PLP-dependent transferases	6.25e-106	7	365
WP_000608286.1	cl_2_Djasiman_GCF_000216195.1	10	SSF53383	PLP-dependent transferases	2.15e-112	17	366
WP_000689744.1	cl_2_Djasiman_GCF_000216195.1	11	SSF56784	HAD-like	1.08e-07	1	126
WP_000689744.1	cl_2_Djasiman_GCF_000216195.1	11	SSF56112	Protein kinase-like (PK-like)	8.42e-12	227	491
WP_000342715.1	cl_2_Djasiman_GCF_000216195.1	12	SSF52518	Thiamin diphosphate-binding fold (THDP-binding)	3.93e-78	3	264
WP_001246622.1	cl_2_Djasiman_GCF_000216195.1	13	SSF52518	Thiamin diphosphate-binding fold (THDP-binding)	1.5e-45	1	162
WP_001246622.1	cl_2_Djasiman_GCF_000216195.1	13	SSF52922	TK C-terminal domain-like	4.06e-33	171	306
WP_000479982.1	cl_2_Djasiman_GCF_000216195.1	14	SSF51197	Clavaminate synthase-like	3.16e-21	9	236
WP_000715956.1	cl_2_Djasiman_GCF_000216195.1	15	-	-	-	-	-
WP_001088861.1	cl_2_Djasiman_GCF_000216195.1	16	SSF55811	Nudix	4.6e-23	5	124
WP_000517242.1	cl_2_Djasiman_GCF_000216195.1	17	SSF53335	S-adenosyl-L-methionine-dependent methyltransferases	1.55e-27	9	211
WP_000611594.1	cl_2_Djasiman_GCF_000216195.1	18	SSF51182	RmlC-like cupins	1.93e-09	49	156
WP_001015417.1	cl_2_Djasiman_GCF_000216195.1	19	SSF53335	S-adenosyl-L-methionine-dependent methyltransferases	8.08e-21	76	258
WP_000980525.1	cl_2_Djasiman_GCF_000216195.1	20	SSF51735	NAD(P)-binding Rossmann-fold domains	2.44e-41	7	226
WP_000405259.1	cl_2_Djasiman_GCF_000216195.1	21	SSF53335	S-adenosyl-L-methionine-dependent methyltransferases	6.33e-17	30	166
WP_000481873.1	cl_2_Djasiman_GCF_000216195.1	22	-	-	-	-	-
WP_002080969.1	cl_2_Djasiman_GCF_000216195.1	23	SSF52540	P-loop containing nucleoside triphosphate hydrolases	1.55e-67	357	589
WP_002080969.1	cl_2_Djasiman_GCF_000216195.1	23	SSF90123	ABC transporter transmembrane region	5.36e-27	13	348
WP_000378095.1	cl_2_Djasiman_GCF_000216195.1	24	SSF51735	NAD(P)-binding Rossmann-fold domains	1.61e-65	5	291
WP_000172660.1	cl_2_Djasiman_GCF_000216195.1	25	SSF53383	PLP-dependent transferases	1.94e-108	4	383
WP_000643164.1	cl_2_Djasiman_GCF_000216195.1	26	SSF51430	NAD(P)-linked oxidoreductase	2.36e-43	9	283
WP_002068380.1	cl_2_Djasiman_GCF_000216195.1	27	SSF51569	Aldolase	1.15e-45	3	254
WP_000440092.1	cl_2_Djasiman_GCF_000216195.1	28	SSF53448	Nucleotide-diphospho-sugar transferases	2.03e-12	1	208
WP_002072235.1	cl_2_Djasiman_GCF_000216195.1	29	SSF53383	PLP-dependent transferases	8.53e-69	39	412
WP_000684878.1	cl_2_Djasiman_GCF_000216195.1	30	SSF56317	Carbon-nitrogen hydrolase	2.88e-61	1	252
WP_000653659.1	cl_2_Djasiman_GCF_000216195.1	31	SSF53756	UDP-Glycosyltransferase/glycogen phosphorylase	1.26e-07	165	265
WP_001968196.1	cl_2_Djasiman_GCF_000216195.1	32	SSF55729	Acyl-CoA N-acyltransferases (Nat)	1.06e-18	6	142
WP_001033784.1	cl_2_Djasiman_GCF_000216195.1	33	SSF51269	AFP III-like domain	1.44e-17	288	350
WP_001033784.1	cl_2_Djasiman_GCF_000216195.1	33	SSF51569	Aldolase	1.22e-94	3	302
WP_002080970.1	cl_2_Djasiman_GCF_000216195.1	34	-	-	-	-	-
WP_002081174.1	cl_2_Djasiman_GCF_000216195.1	35	SSF55729	Acyl-CoA N-acyltransferases (Nat)	2.91e-12	178	344
WP_000797485.1	cl_2_Djasiman_GCF_000216195.1	36	SSF53383	PLP-dependent transferases	4.42e-12	22	310
WP_002081175.1	cl_2_Djasiman_GCF_000216195.1	37	-	-	-	-	-
WP_000855241.1	cl_2_Djasiman_GCF_000216195.1	38	SSF51905	FAD/NAD(P)-binding domain	6.04e-20	1	315
WP_000883343.1	cl_2_Djasiman_GCF_000216195.1	39	SSF53335	S-adenosyl-L-methionine-dependent methyltransferases	3.48e-15	39	163
WP_000802826.1	cl_2_Djasiman_GCF_000216195.1	40	SSF51569	Aldolase	2.84e-85	12	275
WP_000102499.1	cl_2_Djasiman_GCF_000216195.1	41	SSF54631	CBS-domain pair	1.11e-21	9	138
WP_001016533.1	cl_2_Djasiman_GCF_000216195.1	42	SSF51621	Phosphoenolpyruvate/pyruvate domain	3.84e-59	4	254
WP_000412932.1	cl_2_Djasiman_GCF_000216195.1	43	SSF51735	NAD(P)-binding Rossmann-fold domains	1.17e-70	16	262
WP_000779902.1	cl_2_Djasiman_GCF_000216195.1	44	SSF51161	Trimeric LpxA-like enzymes	2.59e-35	35	193
WP_001283954.1	cl_2_Djasiman_GCF_000216195.1	45	SSF53335	S-adenosyl-L-methionine-dependent methyltransferases	2.19e-25	75	241
WP_001259773.1	cl_2_Djasiman_GCF_000216195.1	46	SSF51197	Clavaminate synthase-like	3.71e-17	31	300
WP_000750438.1	cl_2_Djasiman_GCF_000216195.1	47	SSF51735	NAD(P)-binding Rossmann-fold domains	3.85e-68	2	244
WP_001035153.1	cl_2_Djasiman_GCF_000216195.1	48	SSF53448	Nucleotide-diphospho-sugar transferases	1.58e-39	4	240
WP_000348410.1	cl_2_Djasiman_GCF_000216195.1	49	-	-	-	-	-
WP_000506116.1	cl_2_Djasiman_GCF_000216195.1	50	SSF56784	HAD-like	1.29e-36	20	177
WP_002081178.1	cl_2_Djasiman_GCF_000216195.1	51	SSF53448	Nucleotide-diphospho-sugar transferases	2.06e-23	7	226
WP_001217658.1	cl_2_Djasiman_GCF_000216195.1	52	SSF53335	S-adenosyl-L-methionine-dependent methyltransferases	1.94e-28	11	195
WP_232428240.1	cl_2_Djasiman_GCF_000216195.1	53	-	-	-	-	-
WP_000475904.1	cl_2_Djasiman_GCF_000216195.1	54	SSF51735	NAD(P)-binding Rossmann-fold domains	4.03e-57	1	260
WP_001023236.1	cl_2_Djasiman_GCF_000216195.1	55	SSF51182	RmlC-like cupins	2.32e-17	236	362
WP_001023236.1	cl_2_Djasiman_GCF_000216195.1	55	SSF51735	NAD(P)-binding Rossmann-fold domains	5.85e-35	1	223
WP_000734456.1	cl_2_Djasiman_GCF_000216195.1	56	SSF53756	UDP-Glycosyltransferase/glycogen phosphorylase	4.5e-110	3	375
WP_000686576.1	cl_2_Djasiman_GCF_000216195.1	57	SSF53756	UDP-Glycosyltransferase/glycogen phosphorylase	5.5e-36	1	394
WP_000289498.1	cl_2_Djasiman_GCF_000216195.1	58	-	-	-	-	-
WP_000103602.1	cl_2_Djasiman_GCF_000216195.1	59	-	-	-	-	-
WP_000939575.1	cl_2_Djasiman_GCF_000216195.1	60	-	-	-	-	-
WP_000050431.1	cl_2_Djasiman_GCF_000216195.1	61	SSF53448	Nucleotide-diphospho-sugar transferases	2.53e-23	6	280
WP_001084681.1	cl_2_Djasiman_GCF_000216195.1	62	-	-	-	-	-
WP_000876106.1	cl_2_Djasiman_GCF_000216195.1	63	SSF53448	Nucleotide-diphospho-sugar transferases	7.03e-20	2	283
WP_000343398.1	cl_2_Djasiman_GCF_000216195.1	64	SSF51182	RmlC-like cupins	1.72e-38	11	137
WP_025185598.1	cl_2_Djasiman_GCF_000216195.1	65	SSF53383	PLP-dependent transferases	1.12e-104	13	363
WP_000560749.1	cl_2_Djasiman_GCF_000216195.1	66	SSF53448	Nucleotide-diphospho-sugar transferases	1.78e-44	6	230
WP_000282880.1	cl_2_Djasiman_GCF_000216195.1	67	SSF53448	Nucleotide-diphospho-sugar transferases	2.49e-55	5	226
WP_000854006.1	cl_2_Djasiman_GCF_000216195.1	68	SSF53448	Nucleotide-diphospho-sugar transferases	5.34e-47	42	254
WP_000854006.1	cl_2_Djasiman_GCF_000216195.1	68	SSF53448	Nucleotide-diphospho-sugar transferases	3.56e-21	315	572
WP_001159758.1	cl_2_Djasiman_GCF_000216195.1	69	SSF51182	RmlC-like cupins	2.37e-75	1	185
WP_000642153.1	cl_2_Djasiman_GCF_000216195.1	70	SSF51735	NAD(P)-binding Rossmann-fold domains	1.44e-76	4	298
WP_000723090.1	cl_2_Djasiman_GCF_000216195.1	71	SSF51735	NAD(P)-binding Rossmann-fold domains	1.02e-93	1	344
WP_000842255.1	cl_2_Djasiman_GCF_000216195.1	72	SSF53448	Nucleotide-diphospho-sugar transferases	2.25e-92	4	290
WP_000878673.1	cl_2_Djasiman_GCF_000216195.1	73	SSF53448	Nucleotide-diphospho-sugar transferases	1.41e-43	6	267
WP_001114264.1	cl_2_Djasiman_GCF_000216195.1	74	SSF53448	Nucleotide-diphospho-sugar transferases	1.78e-23	10	265
WP_000394240.1	cl_2_Djasiman_GCF_000216195.1	75	SSF53448	Nucleotide-diphospho-sugar transferases	1.45e-33	5	281
WP_000827974.1	cl_2_Djasiman_GCF_000216195.1	76	-	-	-	-	-
WP_004753574.1	cl_2_Grippotyphosa_GCF_024526015.1	1	SSF46785	"Winged helix" DNA-binding domain	9.46e-15	2	105
WP_004766657.1	cl_2_Grippotyphosa_GCF_024526015.1	2	SSF51735	NAD(P)-binding Rossmann-fold domains	4.95e-72	2	312
WP_262052077.1	cl_2_Grippotyphosa_GCF_024526015.1	3	SSF51905	FAD/NAD(P)-binding domain	2.52e-23	2	248
WP_000884059.1	cl_2_Grippotyphosa_GCF_024526015.1	4	SSF53697	SIS domain	2.41e-36	4	181
WP_000646251.1	cl_2_Grippotyphosa_GCF_024526015.1	5	SSF51735	NAD(P)-binding Rossmann-fold domains	1.56e-94	1	299
WP_000774262.1	cl_2_Grippotyphosa_GCF_024526015.1	6	SSF53448	Nucleotide-diphospho-sugar transferases	2.07e-49	6	239
WP_000602734.1	cl_2_Grippotyphosa_GCF_024526015.1	7	SSF53613	Ribokinase-like	2.34e-42	194	504
WP_000602734.1	cl_2_Grippotyphosa_GCF_024526015.1	7	SSF52374	Nucleotidylyl transferase	2.98e-14	26	117
WP_004766696.1	cl_2_Grippotyphosa_GCF_024526015.1	8	SSF51735	NAD(P)-binding Rossmann-fold domains	4.87e-64	6	297
WP_004766691.1	cl_2_Grippotyphosa_GCF_024526015.1	9	SSF53383	PLP-dependent transferases	6.65e-106	7	365
WP_004766642.1	cl_2_Grippotyphosa_GCF_024526015.1	10	SSF53383	PLP-dependent transferases	6.12e-112	17	366
WP_004766692.1	cl_2_Grippotyphosa_GCF_024526015.1	11	SSF56784	HAD-like	5.75e-07	1	129
WP_004766692.1	cl_2_Grippotyphosa_GCF_024526015.1	11	SSF56112	Protein kinase-like (PK-like)	1.05e-12	227	491
WP_002740998.1	cl_2_Grippotyphosa_GCF_024526015.1	12	SSF52518	Thiamin diphosphate-binding fold (THDP-binding)	3.75e-77	6	264
WP_016761674.1	cl_2_Grippotyphosa_GCF_024526015.1	13	SSF52518	Thiamin diphosphate-binding fold (THDP-binding)	7.5e-46	1	162
WP_016761674.1	cl_2_Grippotyphosa_GCF_024526015.1	13	SSF52922	TK C-terminal domain-like	6.02e-33	170	306
WP_000479982.1	cl_2_Grippotyphosa_GCF_024526015.1	14	SSF51197	Clavaminate synthase-like	3.16e-21	9	236
WP_000715956.1	cl_2_Grippotyphosa_GCF_024526015.1	15	-	-	-	-	-
WP_001088861.1	cl_2_Grippotyphosa_GCF_024526015.1	16	SSF55811	Nudix	4.6e-23	5	124
WP_000517243.1	cl_2_Grippotyphosa_GCF_024526015.1	17	SSF53335	S-adenosyl-L-methionine-dependent methyltransferases	2.63e-27	9	211
WP_000611591.1	cl_2_Grippotyphosa_GCF_024526015.1	18	SSF51182	RmlC-like cupins	1.65e-09	49	156
WP_004766685.1	cl_2_Grippotyphosa_GCF_024526015.1	19	SSF53335	S-adenosyl-L-methionine-dependent methyltransferases	1.21e-19	76	258
WP_000980525.1	cl_2_Grippotyphosa_GCF_024526015.1	20	SSF51735	NAD(P)-binding Rossmann-fold domains	2.44e-41	7	226
WP_000405259.1	cl_2_Grippotyphosa_GCF_024526015.1	21	SSF53335	S-adenosyl-L-methionine-dependent methyltransferases	6.33e-17	30	166
WP_000206940.1	cl_2_Grippotyphosa_GCF_024526015.1	22	SSF46689	Homeodomain-like	8.6e-05	22	113
WP_000206940.1	cl_2_Grippotyphosa_GCF_024526015.1	22	SSF53098	Ribonuclease H-like	5.06e-33	160	333
WP_000481873.1	cl_2_Grippotyphosa_GCF_024526015.1	23	-	-	-	-	-
WP_001011328.1	cl_2_Grippotyphosa_GCF_024526015.1	24	-	-	-	-	-
WP_002106376.1	cl_2_Grippotyphosa_GCF_024526015.1	25	SSF52540	P-loop containing nucleoside triphosphate hydrolases	1.55e-67	357	589
WP_002106376.1	cl_2_Grippotyphosa_GCF_024526015.1	25	SSF90123	ABC transporter transmembrane region	9.42e-28	13	348
WP_000378097.1	cl_2_Grippotyphosa_GCF_024526015.1	26	SSF51735	NAD(P)-binding Rossmann-fold domains	1.01e-65	5	291
WP_004766731.1	cl_2_Grippotyphosa_GCF_024526015.1	27	SSF53383	PLP-dependent transferases	2.24e-108	4	383
WP_000643164.1	cl_2_Grippotyphosa_GCF_024526015.1	28	SSF51430	NAD(P)-linked oxidoreductase	2.36e-43	9	283
WP_002068380.1	cl_2_Grippotyphosa_GCF_024526015.1	29	SSF51569	Aldolase	1.15e-45	3	254
WP_000440092.1	cl_2_Grippotyphosa_GCF_024526015.1	30	SSF53448	Nucleotide-diphospho-sugar transferases	2.03e-12	1	208
WP_002072235.1	cl_2_Grippotyphosa_GCF_024526015.1	31	SSF53383	PLP-dependent transferases	8.53e-69	39	412
WP_000684878.1	cl_2_Grippotyphosa_GCF_024526015.1	32	SSF56317	Carbon-nitrogen hydrolase	2.88e-61	1	252
WP_002106372.1	cl_2_Grippotyphosa_GCF_024526015.1	33	SSF53756	UDP-Glycosyltransferase/glycogen phosphorylase	4.49e-08	18	263
WP_232426365.1	cl_2_Grippotyphosa_GCF_024526015.1	34	SSF50486	FMT C-terminal domain-like	6.44e-07	160	202
WP_232426365.1	cl_2_Grippotyphosa_GCF_024526015.1	34	SSF53328	Formyltransferase	9.29e-40	7	161
WP_002106334.1	cl_2_Grippotyphosa_GCF_024526015.1	35	SSF51569	Aldolase	4.27e-93	4	296
WP_002106334.1	cl_2_Grippotyphosa_GCF_024526015.1	35	SSF51269	AFP III-like domain	1.27e-17	282	344
WP_004766735.1	cl_2_Grippotyphosa_GCF_024526015.1	36	-	-	-	-	-
WP_004766679.1	cl_2_Grippotyphosa_GCF_024526015.1	37	SSF53335	S-adenosyl-L-methionine-dependent methyltransferases	5.87e-06	153	210
WP_004766637.1	cl_2_Grippotyphosa_GCF_024526015.1	38	SSF51569	Aldolase	1.56e-85	12	275
WP_004755403.1	cl_2_Grippotyphosa_GCF_024526015.1	39	SSF54631	CBS-domain pair	6.34e-23	9	138
WP_004766738.1	cl_2_Grippotyphosa_GCF_024526015.1	40	-	-	-	-	-
WP_004766676.1	cl_2_Grippotyphosa_GCF_024526015.1	41	SSF51621	Phosphoenolpyruvate/pyruvate domain	7.68e-60	4	254
WP_004766739.1	cl_2_Grippotyphosa_GCF_024526015.1	42	SSF51735	NAD(P)-binding Rossmann-fold domains	1.32e-70	16	262
WP_004766726.1	cl_2_Grippotyphosa_GCF_024526015.1	43	SSF51161	Trimeric LpxA-like enzymes	9.31e-35	37	193
WP_004766687.1	cl_2_Grippotyphosa_GCF_024526015.1	44	SSF53335	S-adenosyl-L-methionine-dependent methyltransferases	6.66e-24	75	241
WP_004766728.1	cl_2_Grippotyphosa_GCF_024526015.1	45	SSF51197	Clavaminate synthase-like	2.06e-18	31	297
WP_004766633.1	cl_2_Grippotyphosa_GCF_024526015.1	46	SSF51735	NAD(P)-binding Rossmann-fold domains	1.76e-69	3	244
WP_004766709.1	cl_2_Grippotyphosa_GCF_024526015.1	47	SSF53448	Nucleotide-diphospho-sugar transferases	1.8e-39	4	239
WP_004766737.1	cl_2_Grippotyphosa_GCF_024526015.1	48	-	-	-	-	-
WP_004766688.1	cl_2_Grippotyphosa_GCF_024526015.1	49	SSF56784	HAD-like	1.91e-35	19	178
WP_016762247.1	cl_2_Grippotyphosa_GCF_024526015.1	50	SSF53448	Nucleotide-diphospho-sugar transferases	3.28e-22	7	226
WP_004766653.1	cl_2_Grippotyphosa_GCF_024526015.1	51	SSF53335	S-adenosyl-L-methionine-dependent methyltransferases	4.18e-28	13	201
WP_004766690.1	cl_2_Grippotyphosa_GCF_024526015.1	52	-	-	-	-	-
WP_025178353.1	cl_2_Grippotyphosa_GCF_024526015.1	53	-	-	-	-	-
WP_004766708.1	cl_2_Grippotyphosa_GCF_024526015.1	54	SSF53756	UDP-Glycosyltransferase/glycogen phosphorylase	1.1e-53	7	375
WP_004766741.1	cl_2_Grippotyphosa_GCF_024526015.1	55	SSF51735	NAD(P)-binding Rossmann-fold domains	3.25e-57	1	260
WP_004766632.1	cl_2_Grippotyphosa_GCF_024526015.1	56	SSF51182	RmlC-like cupins	3.35e-17	235	362
WP_004766632.1	cl_2_Grippotyphosa_GCF_024526015.1	56	SSF51735	NAD(P)-binding Rossmann-fold domains	4.35e-35	1	226
WP_004766684.1	cl_2_Grippotyphosa_GCF_024526015.1	57	SSF53756	UDP-Glycosyltransferase/glycogen phosphorylase	2.7e-110	3	373
WP_004766636.1	cl_2_Grippotyphosa_GCF_024526015.1	58	SSF53756	UDP-Glycosyltransferase/glycogen phosphorylase	3.72e-32	1	394
WP_004754974.1	cl_2_Grippotyphosa_GCF_024526015.1	59	-	-	-	-	-
WP_016762250.1	cl_2_Grippotyphosa_GCF_024526015.1	60	-	-	-	-	-
WP_016750624.1	cl_2_Grippotyphosa_GCF_024526015.1	61	-	-	-	-	-
WP_004766715.1	cl_2_Grippotyphosa_GCF_024526015.1	62	SSF53448	Nucleotide-diphospho-sugar transferases	1.13e-22	6	243
WP_004766701.1	cl_2_Grippotyphosa_GCF_024526015.1	63	-	-	-	-	-
WP_004766723.1	cl_2_Grippotyphosa_GCF_024526015.1	64	SSF53448	Nucleotide-diphospho-sugar transferases	1.55e-19	2	278
WP_004766638.1	cl_2_Grippotyphosa_GCF_024526015.1	65	SSF51182	RmlC-like cupins	1.85e-38	11	138
WP_004766697.1	cl_2_Grippotyphosa_GCF_024526015.1	66	SSF53383	PLP-dependent transferases	1.3e-107	9	362
WP_004766630.1	cl_2_Grippotyphosa_GCF_024526015.1	67	SSF53448	Nucleotide-diphospho-sugar transferases	3.7e-44	4	258
WP_004766695.1	cl_2_Grippotyphosa_GCF_024526015.1	68	SSF53448	Nucleotide-diphospho-sugar transferases	1.07e-57	5	227
WP_004766713.1	cl_2_Grippotyphosa_GCF_024526015.1	69	SSF53448	Nucleotide-diphospho-sugar transferases	7.69e-46	42	254
WP_004766713.1	cl_2_Grippotyphosa_GCF_024526015.1	69	SSF53448	Nucleotide-diphospho-sugar transferases	1.97e-19	300	539
WP_004778486.1	cl_2_Grippotyphosa_GCF_024526015.1	70	SSF51182	RmlC-like cupins	5.78e-74	1	186
WP_004766727.1	cl_2_Grippotyphosa_GCF_024526015.1	71	SSF51735	NAD(P)-binding Rossmann-fold domains	1.11e-73	4	298
WP_004766668.1	cl_2_Grippotyphosa_GCF_024526015.1	72	SSF51735	NAD(P)-binding Rossmann-fold domains	3.31e-95	1	345
WP_004766678.1	cl_2_Grippotyphosa_GCF_024526015.1	73	SSF53448	Nucleotide-diphospho-sugar transferases	9.91e-92	4	289
WP_004766669.1	cl_2_Grippotyphosa_GCF_024526015.1	74	SSF53448	Nucleotide-diphospho-sugar transferases	1.29e-43	6	270
WP_004766716.1	cl_2_Grippotyphosa_GCF_024526015.1	75	SSF53448	Nucleotide-diphospho-sugar transferases	1.22e-22	10	265
WP_004766719.1	cl_2_Grippotyphosa_GCF_024526015.1	76	SSF53448	Nucleotide-diphospho-sugar transferases	3.1e-31	39	281
WP_004766644.1	cl_2_Grippotyphosa_GCF_024526015.1	77	-	-	-	-	-
WP_017214669.1	cl_2_Panama_GCF_000306255.2	1	SSF46785	"Winged helix" DNA-binding domain	6.58e-15	2	105
WP_017214670.1	cl_2_Panama_GCF_000306255.2	2	SSF51735	NAD(P)-binding Rossmann-fold domains	1.62e-71	2	311
WP_017214671.1	cl_2_Panama_GCF_000306255.2	3	SSF51905	FAD/NAD(P)-binding domain	2.14e-23	2	248
WP_017214672.1	cl_2_Panama_GCF_000306255.2	4	SSF53697	SIS domain	6.3e-38	4	183
WP_017214673.1	cl_2_Panama_GCF_000306255.2	5	SSF51735	NAD(P)-binding Rossmann-fold domains	4.03e-94	1	299
WP_017214674.1	cl_2_Panama_GCF_000306255.2	6	SSF53448	Nucleotide-diphospho-sugar transferases	1.4e-49	6	239
WP_017214675.1	cl_2_Panama_GCF_000306255.2	7	SSF53613	Ribokinase-like	9.98e-42	194	507
WP_017214675.1	cl_2_Panama_GCF_000306255.2	7	SSF52374	Nucleotidylyl transferase	5e-14	26	117
WP_017214676.1	cl_2_Panama_GCF_000306255.2	8	SSF51735	NAD(P)-binding Rossmann-fold domains	6.89e-65	6	297
WP_017214677.1	cl_2_Panama_GCF_000306255.2	9	SSF56112	Protein kinase-like (PK-like)	5.1e-14	207	498
WP_017214677.1	cl_2_Panama_GCF_000306255.2	9	SSF56784	HAD-like	4.37e-07	5	163
WP_017214678.1	cl_2_Panama_GCF_000306255.2	10	SSF52518	Thiamin diphosphate-binding fold (THDP-binding)	1.21e-81	3	264
WP_020981179.1	cl_2_Panama_GCF_000306255.2	11	SSF52518	Thiamin diphosphate-binding fold (THDP-binding)	3.05e-47	1	162
WP_020981179.1	cl_2_Panama_GCF_000306255.2	11	SSF52922	TK C-terminal domain-like	6.67e-32	170	306
WP_202900251.1	cl_2_Panama_GCF_000306255.2	12	-	-	-	-	-
WP_202900251.1	cl_2_Panama_GCF_000306255.2	13	-	-	-	-	-
WP_017214681.1	cl_2_Panama_GCF_000306255.2	14	SSF51197	Clavaminate synthase-like	4.81e-21	11	236
WP_017214682.1	cl_2_Panama_GCF_000306255.2	15	-	-	-	-	-
WP_017214683.1	cl_2_Panama_GCF_000306255.2	16	SSF55811	Nudix	9.48e-23	5	124
WP_017214684.1	cl_2_Panama_GCF_000306255.2	17	SSF53335	S-adenosyl-L-methionine-dependent methyltransferases	7.43e-28	10	211
WP_017214685.1	cl_2_Panama_GCF_000306255.2	18	SSF53448	Nucleotide-diphospho-sugar transferases	3.83e-59	1	260
WP_017214686.1	cl_2_Panama_GCF_000306255.2	19	SSF51735	NAD(P)-binding Rossmann-fold domains	1.3e-62	15	348
WP_238323712.1	cl_2_Panama_GCF_000306255.2	20	-	-	-	-	-
WP_017214689.1	cl_2_Panama_GCF_000306255.2	21	SSF53335	S-adenosyl-L-methionine-dependent methyltransferases	2.39e-15	94	254
WP_020981159.1	cl_2_Panama_GCF_000306255.2	22	SSF53448	Nucleotide-diphospho-sugar transferases	6.83e-33	3	180
WP_017214691.1	cl_2_Panama_GCF_000306255.2	23	SSF53335	S-adenosyl-L-methionine-dependent methyltransferases	2.41e-31	2	207
WP_017214692.1	cl_2_Panama_GCF_000306255.2	24	SSF51735	NAD(P)-binding Rossmann-fold domains	1.34e-15	3	171
WP_020981249.1	cl_2_Panama_GCF_000306255.2	25	-	-	-	-	-
WP_020981272.1	cl_2_Panama_GCF_000306255.2	26	SSF53335	S-adenosyl-L-methionine-dependent methyltransferases	1.88e-22	47	205
WP_017214696.1	cl_2_Panama_GCF_000306255.2	27	SSF51735	NAD(P)-binding Rossmann-fold domains	5.31e-45	6	289
WP_020981225.1	cl_2_Panama_GCF_000306255.2	28	SSF53335	S-adenosyl-L-methionine-dependent methyltransferases	3.5e-10	159	251
WP_017214698.1	cl_2_Panama_GCF_000306255.2	29	SSF51182	RmlC-like cupins	8.9e-06	52	154
WP_017214699.1	cl_2_Panama_GCF_000306255.2	30	SSF53335	S-adenosyl-L-methionine-dependent methyltransferases	1.95e-17	73	252
WP_017214700.1	cl_2_Panama_GCF_000306255.2	31	SSF53383	PLP-dependent transferases	1.09e-91	4	360
WP_017214701.1	cl_2_Panama_GCF_000306255.2	32	SSF51161	Trimeric LpxA-like enzymes	2.91e-35	52	225
WP_235592100.1	cl_2_Panama_GCF_000306255.2	33	SSF51161	Trimeric LpxA-like enzymes	9.98e-36	4	143
WP_017214703.1	cl_2_Panama_GCF_000306255.2	34	-	-	-	-	-
WP_020981137.1	cl_2_Panama_GCF_000306255.2	35	SSF90123	ABC transporter transmembrane region	4.05e-26	14	345
WP_020981137.1	cl_2_Panama_GCF_000306255.2	35	SSF52540	P-loop containing nucleoside triphosphate hydrolases	1.09e-74	352	590
WP_017214706.1	cl_2_Panama_GCF_000306255.2	36	-	-	-	-	-
WP_201028152.1	cl_2_Panama_GCF_000306255.2	37	SSF51735	NAD(P)-binding Rossmann-fold domains	4.27e-66	5	290
WP_017214708.1	cl_2_Panama_GCF_000306255.2	38	SSF53383	PLP-dependent transferases	1.41e-111	2	381
WP_017214709.1	cl_2_Panama_GCF_000306255.2	39	SSF51430	NAD(P)-linked oxidoreductase	8.9e-38	2	263
WP_020981175.1	cl_2_Panama_GCF_000306255.2	40	SSF53383	PLP-dependent transferases	1.75e-80	269	648
WP_020981175.1	cl_2_Panama_GCF_000306255.2	40	SSF53448	Nucleotide-diphospho-sugar transferases	3.94e-29	1	203
WP_020981230.1	cl_2_Panama_GCF_000306255.2	41	SSF53756	UDP-Glycosyltransferase/glycogen phosphorylase	5.1e-07	149	257
WP_017214711.1	cl_2_Panama_GCF_000306255.2	42	-	-	-	-	-
WP_017214712.1	cl_2_Panama_GCF_000306255.2	43	SSF55729	Acyl-CoA N-acyltransferases (Nat)	1.01e-27	4	171
WP_017214713.1	cl_2_Panama_GCF_000306255.2	44	SSF51569	Aldolase	1.09e-93	2	300
WP_017214713.1	cl_2_Panama_GCF_000306255.2	44	SSF51269	AFP III-like domain	5.34e-18	286	347
WP_017214714.1	cl_2_Panama_GCF_000306255.2	45	SSF55729	Acyl-CoA N-acyltransferases (Nat)	2.75e-24	5	151
WP_020981199.1	cl_2_Panama_GCF_000306255.2	46	SSF53335	S-adenosyl-L-methionine-dependent methyltransferases	4.96e-33	100	261
WP_017214717.1	cl_2_Panama_GCF_000306255.2	47	SSF110710	TTHA0583/YokD-like	1.07e-23	18	219
WP_017214718.1	cl_2_Panama_GCF_000306255.2	48	SSF47336	ACP-like	1.96e-07	5	62
WP_017214719.1	cl_2_Panama_GCF_000306255.2	49	SSF54593	Glyoxalase/Bleomycin resistance protein/Dihydroxybiphenyl dioxygenase	1.59e-13	1	120
WP_017214720.1	cl_2_Panama_GCF_000306255.2	50	SSF56801	Acetyl-CoA synthetase-like	2.35e-107	7	513
WP_017214721.1	cl_2_Panama_GCF_000306255.2	51	SSF54637	Thioesterase/thiol ester dehydrase-isomerase	6.28e-16	4	122
WP_017214722.1	cl_2_Panama_GCF_000306255.2	52	SSF53187	Zn-dependent exopeptidases	1.18e-23	85	354
WP_155243473.1	cl_2_Panama_GCF_000306255.2	53	-	-	-	-	-
WP_020981237.1	cl_2_Panama_GCF_000306255.2	54	SSF51569	Aldolase	2.11e-85	12	275
WP_017214726.1	cl_2_Panama_GCF_000306255.2	55	SSF54631	CBS-domain pair	1.01e-20	9	138
WP_017214727.1	cl_2_Panama_GCF_000306255.2	56	-	-	-	-	-
WP_017214728.1	cl_2_Panama_GCF_000306255.2	57	SSF51621	Phosphoenolpyruvate/pyruvate domain	8.37e-63	7	255
WP_017214729.1	cl_2_Panama_GCF_000306255.2	58	SSF51735	NAD(P)-binding Rossmann-fold domains	3.18e-73	16	262
WP_017214733.1	cl_2_Panama_GCF_000306255.2	59	SSF51735	NAD(P)-binding Rossmann-fold domains	5.21e-71	3	244
WP_017214734.1	cl_2_Panama_GCF_000306255.2	60	SSF53448	Nucleotide-diphospho-sugar transferases	2.35e-38	4	239
WP_020981216.1	cl_2_Panama_GCF_000306255.2	61	-	-	-	-	-
WP_017214735.1	cl_2_Panama_GCF_000306255.2	62	SSF56784	HAD-like	2.03e-33	19	176
WP_017214736.1	cl_2_Panama_GCF_000306255.2	63	SSF53448	Nucleotide-diphospho-sugar transferases	1.78e-21	7	272
WP_017214737.1	cl_2_Panama_GCF_000306255.2	64	SSF53335	S-adenosyl-L-methionine-dependent methyltransferases	8.23e-29	13	207
WP_036057970.1	cl_2_Panama_GCF_000306255.2	65	-	-	-	-	-
WP_017214741.1	cl_2_Panama_GCF_000306255.2	66	-	-	-	-	-
WP_017214742.1	cl_2_Panama_GCF_000306255.2	67	SSF51735	NAD(P)-binding Rossmann-fold domains	2.28e-55	1	262
WP_020981201.1	cl_2_Panama_GCF_000306255.2	68	SSF51735	NAD(P)-binding Rossmann-fold domains	2.81e-36	1	230
WP_020981201.1	cl_2_Panama_GCF_000306255.2	68	SSF51182	RmlC-like cupins	5.88e-18	237	362
WP_020981182.1	cl_2_Panama_GCF_000306255.2	69	SSF53756	UDP-Glycosyltransferase/glycogen phosphorylase	2.35e-110	3	373
WP_017214744.1	cl_2_Panama_GCF_000306255.2	70	SSF53756	UDP-Glycosyltransferase/glycogen phosphorylase	1.35e-34	1	394
WP_020981251.1	cl_2_Panama_GCF_000306255.2	71	-	-	-	-	-
WP_020981311.1	cl_2_Panama_GCF_000306255.2	72	-	-	-	-	-
WP_017214747.1	cl_2_Panama_GCF_000306255.2	73	-	-	-	-	-
WP_017214748.1	cl_2_Panama_GCF_000306255.2	74	SSF53448	Nucleotide-diphospho-sugar transferases	3.38e-21	6	248
WP_036057972.1	cl_2_Panama_GCF_000306255.2	75	-	-	-	-	-
WP_017214750.1	cl_2_Panama_GCF_000306255.2	76	SSF53448	Nucleotide-diphospho-sugar transferases	3.94e-19	2	284
WP_002178492.1	cl_2_Panama_GCF_000306255.2	77	SSF51182	RmlC-like cupins	2.38e-39	11	139
WP_017214751.1	cl_2_Panama_GCF_000306255.2	78	SSF53383	PLP-dependent transferases	1.44e-105	9	363
WP_017214752.1	cl_2_Panama_GCF_000306255.2	79	SSF53448	Nucleotide-diphospho-sugar transferases	4.78e-43	4	257
WP_020981233.1	cl_2_Panama_GCF_000306255.2	80	SSF53448	Nucleotide-diphospho-sugar transferases	7.88e-58	5	224
WP_020981200.1	cl_2_Panama_GCF_000306255.2	81	SSF53448	Nucleotide-diphospho-sugar transferases	3.38e-20	298	572
WP_020981200.1	cl_2_Panama_GCF_000306255.2	81	SSF53448	Nucleotide-diphospho-sugar transferases	1.41e-46	42	254
WP_002178814.1	cl_2_Panama_GCF_000306255.2	82	SSF51182	RmlC-like cupins	8.9e-76	1	185
WP_017214754.1	cl_2_Panama_GCF_000306255.2	83	SSF51735	NAD(P)-binding Rossmann-fold domains	3.71e-74	4	298
WP_017214755.1	cl_2_Panama_GCF_000306255.2	84	SSF51735	NAD(P)-binding Rossmann-fold domains	9.19e-95	1	345
WP_002178630.1	cl_2_Panama_GCF_000306255.2	85	SSF53448	Nucleotide-diphospho-sugar transferases	9.69e-91	4	289
WP_020981253.1	cl_2_Panama_GCF_000306255.2	86	SSF53448	Nucleotide-diphospho-sugar transferases	8.84e-43	6	266
WP_017214757.1	cl_2_Panama_GCF_000306255.2	87	SSF53448	Nucleotide-diphospho-sugar transferases	1.5e-22	10	268
WP_002178900.1	cl_2_Panama_GCF_000306255.2	88	SSF53448	Nucleotide-diphospho-sugar transferases	6.14e-33	5	281
WP_017214758.1	cl_2_Panama_GCF_000306255.2	89	-	-	-	-	-
WP_000340715.1	cl_2_Pomona_GCF_001857845.1	1	SSF46785	"Winged helix" DNA-binding domain	6.11e-15	2	105
WP_000410266.1	cl_2_Pomona_GCF_001857845.1	2	SSF51735	NAD(P)-binding Rossmann-fold domains	1.23e-71	3	312
WP_000604525.1	cl_2_Pomona_GCF_001857845.1	3	SSF51905	FAD/NAD(P)-binding domain	2.27e-20	2	223
WP_000884059.1	cl_2_Pomona_GCF_001857845.1	4	SSF53697	SIS domain	2.41e-36	4	181
WP_000646254.1	cl_2_Pomona_GCF_001857845.1	5	SSF51735	NAD(P)-binding Rossmann-fold domains	5.1e-94	1	299
WP_000774259.1	cl_2_Pomona_GCF_001857845.1	6	SSF53448	Nucleotide-diphospho-sugar transferases	4.17e-49	6	239
WP_002072162.1	cl_2_Pomona_GCF_001857845.1	7	SSF52374	Nucleotidylyl transferase	2.81e-14	26	117
WP_002072162.1	cl_2_Pomona_GCF_001857845.1	7	SSF53613	Ribokinase-like	2.34e-42	194	504
WP_001067557.1	cl_2_Pomona_GCF_001857845.1	8	SSF51735	NAD(P)-binding Rossmann-fold domains	4.83e-64	6	297
WP_001198107.1	cl_2_Pomona_GCF_001857845.1	9	SSF53383	PLP-dependent transferases	6.25e-106	7	365
WP_000608294.1	cl_2_Pomona_GCF_001857845.1	10	SSF53383	PLP-dependent transferases	1.18e-112	17	366
WP_000689740.1	cl_2_Pomona_GCF_001857845.1	11	SSF56112	Protein kinase-like (PK-like)	9.44e-12	227	491
WP_000689740.1	cl_2_Pomona_GCF_001857845.1	11	SSF56784	HAD-like	4.33e-07	1	126
WP_000342716.1	cl_2_Pomona_GCF_001857845.1	12	SSF52518	Thiamin diphosphate-binding fold (THDP-binding)	2.43e-78	3	264
WP_001246619.1	cl_2_Pomona_GCF_001857845.1	13	SSF52922	TK C-terminal domain-like	2.62e-33	169	306
WP_001246619.1	cl_2_Pomona_GCF_001857845.1	13	SSF52518	Thiamin diphosphate-binding fold (THDP-binding)	1.5e-45	1	162
WP_000479980.1	cl_2_Pomona_GCF_001857845.1	14	SSF51197	Clavaminate synthase-like	1.26e-21	9	236
WP_000715958.1	cl_2_Pomona_GCF_001857845.1	15	-	-	-	-	-
WP_001088861.1	cl_2_Pomona_GCF_001857845.1	16	SSF55811	Nudix	4.6e-23	5	124
WP_000517242.1	cl_2_Pomona_GCF_001857845.1	17	SSF53335	S-adenosyl-L-methionine-dependent methyltransferases	1.55e-27	9	211
WP_228003844.1	cl_2_Pomona_GCF_001857845.1	18	-	-	-	-	-
WP_001018782.1	cl_2_Pomona_GCF_001857845.1	19	-	-	-	-	-
WP_033108396.1	cl_2_Pomona_GCF_001857845.1	20	-	-	-	-	-
WP_000282882.1	cl_2_Pomona_GCF_001857845.1	21	SSF53448	Nucleotide-diphospho-sugar transferases	8.84e-56	5	226
WP_000853988.1	cl_2_Pomona_GCF_001857845.1	22	SSF53448	Nucleotide-diphospho-sugar transferases	3e-21	315	572
WP_000853988.1	cl_2_Pomona_GCF_001857845.1	22	SSF53448	Nucleotide-diphospho-sugar transferases	5.34e-47	42	254
WP_001159758.1	cl_2_Pomona_GCF_001857845.1	23	SSF51182	RmlC-like cupins	2.37e-75	1	185
WP_000642146.1	cl_2_Pomona_GCF_001857845.1	24	SSF51735	NAD(P)-binding Rossmann-fold domains	1.58e-75	4	298
WP_000723091.1	cl_2_Pomona_GCF_001857845.1	25	SSF51735	NAD(P)-binding Rossmann-fold domains	1.65e-93	1	344
WP_000842260.1	cl_2_Pomona_GCF_001857845.1	26	SSF53448	Nucleotide-diphospho-sugar transferases	1.4e-92	4	290
WP_000878674.1	cl_2_Pomona_GCF_001857845.1	27	SSF53448	Nucleotide-diphospho-sugar transferases	2.06e-43	6	267
WP_001114273.1	cl_2_Pomona_GCF_001857845.1	28	SSF53448	Nucleotide-diphospho-sugar transferases	2.91e-23	10	265
WP_000394243.1	cl_2_Pomona_GCF_001857845.1	29	SSF53448	Nucleotide-diphospho-sugar transferases	8.91e-33	5	281
WP_000827955.1	cl_2_Pomona_GCF_001857845.1	30	-	-	-	-	-
WP_001256699.1	cl_2_Pomona_GCF_001857845.1	31	SSF102114	Radical SAM enzymes	1.31e-11	195	399
WP_002072239.1	cl_2_Pomona_GCF_001857845.1	32	SSF50129	GroES-like	2.13e-29	1	168
WP_002072239.1	cl_2_Pomona_GCF_001857845.1	32	SSF51735	NAD(P)-binding Rossmann-fold domains	2.7e-08	131	296
WP_001046777.1	cl_2_Pomona_GCF_001857845.1	33	SSF53335	S-adenosyl-L-methionine-dependent methyltransferases	6.19e-27	76	248
WP_000564977.1	cl_2_Pomona_GCF_001857845.1	34	SSF51182	RmlC-like cupins	1.07e-07	59	145
WP_000384508.1	cl_2_Pomona_GCF_001857845.1	35	SSF53335	S-adenosyl-L-methionine-dependent methyltransferases	3.61e-18	73	258
WP_000228801.1	cl_2_Pomona_GCF_001857845.1	36	SSF53383	PLP-dependent transferases	1.22e-91	6	361
WP_230665945.1	cl_2_Pomona_GCF_001857845.1	37	SSF46689	Homeodomain-like	7.77e-09	3	63
WP_230665946.1	cl_2_Pomona_GCF_001857845.1	38	-	-	-	-	-
WP_002072219.1	cl_2_Pomona_GCF_001857845.1	39	-	-	-	-	-
WP_000371037.1	cl_2_Pomona_GCF_001857845.1	40	SSF53335	S-adenosyl-L-methionine-dependent methyltransferases	4.48e-07	34	195
WP_002072224.1	cl_2_Pomona_GCF_001857845.1	41	SSF90123	ABC transporter transmembrane region	1.57e-27	13	348
WP_002072224.1	cl_2_Pomona_GCF_001857845.1	41	SSF52540	P-loop containing nucleoside triphosphate hydrolases	1.55e-67	357	589
WP_000378097.1	cl_2_Pomona_GCF_001857845.1	42	SSF51735	NAD(P)-binding Rossmann-fold domains	1.01e-65	5	291
WP_000172659.1	cl_2_Pomona_GCF_001857845.1	43	SSF53383	PLP-dependent transferases	1.28e-108	4	383
WP_000643165.1	cl_2_Pomona_GCF_001857845.1	44	SSF51430	NAD(P)-linked oxidoreductase	3.93e-43	9	283
WP_002072154.1	cl_2_Pomona_GCF_001857845.1	45	SSF51569	Aldolase	2.2e-45	3	254
WP_000440091.1	cl_2_Pomona_GCF_001857845.1	46	SSF53448	Nucleotide-diphospho-sugar transferases	1.65e-12	1	208
WP_002072235.1	cl_2_Pomona_GCF_001857845.1	47	SSF53383	PLP-dependent transferases	8.53e-69	39	412
WP_000684876.1	cl_2_Pomona_GCF_001857845.1	48	SSF56317	Carbon-nitrogen hydrolase	1.1e-61	1	252
WP_000653655.1	cl_2_Pomona_GCF_001857845.1	49	SSF53756	UDP-Glycosyltransferase/glycogen phosphorylase	8.17e-07	15	264
WP_001968196.1	cl_2_Pomona_GCF_001857845.1	50	SSF55729	Acyl-CoA N-acyltransferases (Nat)	1.06e-18	6	142
WP_001033784.1	cl_2_Pomona_GCF_001857845.1	51	SSF51269	AFP III-like domain	1.44e-17	288	350
WP_001033784.1	cl_2_Pomona_GCF_001857845.1	51	SSF51569	Aldolase	1.22e-94	3	302
WP_000075880.1	cl_2_Pomona_GCF_001857845.1	52	-	-	-	-	-
WP_230665944.1	cl_2_Pomona_GCF_001857845.1	53	-	-	-	-	-
WP_001279418.1	cl_2_Pomona_GCF_001857845.1	54	SSF55729	Acyl-CoA N-acyltransferases (Nat)	2.33e-12	178	344
WP_000797486.1	cl_2_Pomona_GCF_001857845.1	55	SSF53383	PLP-dependent transferases	5.14e-09	22	310
WP_000687462.1	cl_2_Pomona_GCF_001857845.1	56	-	-	-	-	-
WP_000855239.1	cl_2_Pomona_GCF_001857845.1	57	SSF51905	FAD/NAD(P)-binding domain	1.42e-19	1	315
WP_000883343.1	cl_2_Pomona_GCF_001857845.1	58	SSF53335	S-adenosyl-L-methionine-dependent methyltransferases	3.48e-15	39	163
WP_000802827.1	cl_2_Pomona_GCF_001857845.1	59	SSF51569	Aldolase	1.01e-84	12	275
WP_000102499.1	cl_2_Pomona_GCF_001857845.1	60	SSF54631	CBS-domain pair	1.11e-21	9	138
WP_001016533.1	cl_2_Pomona_GCF_001857845.1	61	SSF51621	Phosphoenolpyruvate/pyruvate domain	3.84e-59	4	254
WP_000412931.1	cl_2_Pomona_GCF_001857845.1	62	SSF51735	NAD(P)-binding Rossmann-fold domains	1.15e-70	16	262
WP_000694279.1	cl_2_Pomona_GCF_001857845.1	63	SSF53335	S-adenosyl-L-methionine-dependent methyltransferases	3.95e-35	19	241
WP_002097509.1	cl_2_Pomona_GCF_001857845.1	64	SSF53335	S-adenosyl-L-methionine-dependent methyltransferases	2.19e-25	75	241
WP_001259771.1	cl_2_Pomona_GCF_001857845.1	65	SSF51197	Clavaminate synthase-like	2.88e-17	29	303
WP_000750481.1	cl_2_Pomona_GCF_001857845.1	66	SSF51735	NAD(P)-binding Rossmann-fold domains	2.31e-68	2	244
WP_001035155.1	cl_2_Pomona_GCF_001857845.1	67	SSF53448	Nucleotide-diphospho-sugar transferases	3.6e-39	4	240
WP_000348409.1	cl_2_Pomona_GCF_001857845.1	68	-	-	-	-	-
WP_000506115.1	cl_2_Pomona_GCF_001857845.1	69	SSF56784	HAD-like	1.42e-36	20	177
WP_001031926.1	cl_2_Pomona_GCF_001857845.1	70	SSF53448	Nucleotide-diphospho-sugar transferases	8.91e-24	7	226
WP_001217660.1	cl_2_Pomona_GCF_001857845.1	71	SSF53335	S-adenosyl-L-methionine-dependent methyltransferases	4.01e-28	11	195
WP_002133442.1	cl_2_Pomona_GCF_001857845.1	72	-	-	-	-	-
WP_002072528.1	cl_2_Pomona_GCF_001857845.1	73	-	-	-	-	-
WP_000475901.1	cl_2_Pomona_GCF_001857845.1	74	SSF51735	NAD(P)-binding Rossmann-fold domains	3.59e-57	1	262
WP_001023240.1	cl_2_Pomona_GCF_001857845.1	75	SSF51735	NAD(P)-binding Rossmann-fold domains	3.64e-35	1	223
WP_001023240.1	cl_2_Pomona_GCF_001857845.1	75	SSF51182	RmlC-like cupins	2.32e-17	236	362
WP_000734457.1	cl_2_Pomona_GCF_001857845.1	76	SSF53756	UDP-Glycosyltransferase/glycogen phosphorylase	3.19e-110	3	375
WP_000686574.1	cl_2_Pomona_GCF_001857845.1	77	SSF53756	UDP-Glycosyltransferase/glycogen phosphorylase	5.5e-36	1	394
WP_000289502.1	cl_2_Pomona_GCF_001857845.1	78	-	-	-	-	-
WP_000103596.1	cl_2_Pomona_GCF_001857845.1	79	-	-	-	-	-
WP_000939586.1	cl_2_Pomona_GCF_001857845.1	80	-	-	-	-	-
WP_000050436.1	cl_2_Pomona_GCF_001857845.1	81	SSF53448	Nucleotide-diphospho-sugar transferases	1.69e-23	6	280
WP_001084684.1	cl_2_Pomona_GCF_001857845.1	82	-	-	-	-	-
WP_000876105.1	cl_2_Pomona_GCF_001857845.1	83	SSF53448	Nucleotide-diphospho-sugar transferases	5.91e-20	2	283
WP_000343397.1	cl_2_Pomona_GCF_001857845.1	84	SSF51182	RmlC-like cupins	1.93e-38	11	137
WP_000575181.1	cl_2_Pomona_GCF_001857845.1	85	SSF53383	PLP-dependent transferases	4.63e-104	13	363
WP_000600953.1	cl_2_Pomona_GCF_001857845.1	86	SSF53448	Nucleotide-diphospho-sugar transferases	5.72e-45	6	230
WP_000340715.1	cl_3_Hebdomadis_GCF_000244115.1	1	SSF46785	"Winged helix" DNA-binding domain	6.11e-15	2	105
WP_000410268.1	cl_3_Hebdomadis_GCF_000244115.1	2	SSF51735	NAD(P)-binding Rossmann-fold domains	1.62e-72	3	315
WP_000020777.1	cl_3_Hebdomadis_GCF_000244115.1	3	SSF56796	Dehydroquinate synthase-like	1.83e-64	9	308
WP_002076509.1	cl_3_Hebdomadis_GCF_000244115.1	4	SSF53448	Nucleotide-diphospho-sugar transferases	2.17e-52	5	203
WP_001136119.1	cl_3_Hebdomadis_GCF_000244115.1	5	SSF51269	AFP III-like domain	2.83e-16	286	351
WP_001136119.1	cl_3_Hebdomadis_GCF_000244115.1	5	SSF51569	Aldolase	6.59e-83	5	303
WP_000535865.1	cl_3_Hebdomadis_GCF_000244115.1	6	SSF53448	Nucleotide-diphospho-sugar transferases	5.87e-30	1	211
WP_002183331.1	cl_3_Hebdomadis_GCF_000244115.1	7	SSF53335	S-adenosyl-L-methionine-dependent methyltransferases	3.41e-15	16	151
WP_001117631.1	cl_3_Hebdomadis_GCF_000244115.1	8	SSF53383	PLP-dependent transferases	3.8e-83	33	384
WP_000697351.1	cl_3_Hebdomadis_GCF_000244115.1	9	SSF53067	Actin-like ATPase domain	1.37e-13	1	343
WP_029781911.1	cl_3_Hebdomadis_GCF_000244115.1	10	SSF53448	Nucleotide-diphospho-sugar transferases	7.21e-30	5	209
WP_029781911.1	cl_3_Hebdomadis_GCF_000244115.1	10	SSF51735	NAD(P)-binding Rossmann-fold domains	1.18e-24	253	431
WP_000041234.1	cl_3_Hebdomadis_GCF_000244115.1	11	SSF53383	PLP-dependent transferases	5.25e-84	19	356
WP_002108488.1	cl_3_Hebdomadis_GCF_000244115.1	12	SSF53756	UDP-Glycosyltransferase/glycogen phosphorylase	8.79e-08	1	291
WP_002108487.1	cl_3_Hebdomadis_GCF_000244115.1	13	SSF55729	Acyl-CoA N-acyltransferases (Nat)	8.96e-31	3	172
WP_002108490.1	cl_3_Hebdomadis_GCF_000244115.1	14	SSF53067	Actin-like ATPase domain	1.2e-09	3	364
WP_002108506.1	cl_3_Hebdomadis_GCF_000244115.1	15	SSF53335	S-adenosyl-L-methionine-dependent methyltransferases	3.41e-37	13	203
WP_002108485.1	cl_3_Hebdomadis_GCF_000244115.1	16	SSF53335	S-adenosyl-L-methionine-dependent methyltransferases	7.01e-13	9	122
WP_002108483.1	cl_3_Hebdomadis_GCF_000244115.1	17	-	-	-	-	-
WP_002108508.1	cl_3_Hebdomadis_GCF_000244115.1	18	-	-	-	-	-
WP_025180281.1	cl_3_Hebdomadis_GCF_000244115.1	19	SSF53187	Zn-dependent exopeptidases	1.7e-27	11	298
WP_025180280.1	cl_3_Hebdomadis_GCF_000244115.1	20	SSF53448	Nucleotide-diphospho-sugar transferases	2.07e-26	1	204
WP_002108510.1	cl_3_Hebdomadis_GCF_000244115.1	21	-	-	-	-	-
WP_002108525.1	cl_3_Hebdomadis_GCF_000244115.1	22	SSF51735	NAD(P)-binding Rossmann-fold domains	4.13e-60	11	253
WP_002108502.1	cl_3_Hebdomadis_GCF_000244115.1	23	SSF51430	NAD(P)-linked oxidoreductase	4.98e-86	8	312
WP_002108526.1	cl_3_Hebdomadis_GCF_000244115.1	24	SSF51569	Aldolase	7.85e-78	4	277
WP_002099940.1	cl_3_Hebdomadis_GCF_000244115.1	25	SSF53756	UDP-Glycosyltransferase/glycogen phosphorylase	2.42e-13	135	320
WP_000580577.1	cl_3_Hebdomadis_GCF_000244115.1	26	-	-	-	-	-
WP_002078520.1	cl_3_Hebdomadis_GCF_000244115.1	27	SSF53383	PLP-dependent transferases	5.56e-110	19	397
WP_025180279.1	cl_3_Hebdomadis_GCF_000244115.1	28	SSF90123	ABC transporter transmembrane region	2.35e-25	14	511
WP_025180279.1	cl_3_Hebdomadis_GCF_000244115.1	28	SSF52540	P-loop containing nucleoside triphosphate hydrolases	1.3e-54	360	566
WP_025180278.1	cl_3_Hebdomadis_GCF_000244115.1	29	SSF53335	S-adenosyl-L-methionine-dependent methyltransferases	1.03e-06	160	213
WP_000665193.1	cl_3_Hebdomadis_GCF_000244115.1	30	-	-	-	-	-
WP_002099981.1	cl_3_Hebdomadis_GCF_000244115.1	31	SSF100950	NagB/RpiA/CoA transferase-like	1.34e-52	1	212
WP_000848826.1	cl_3_Hebdomadis_GCF_000244115.1	32	SSF53335	S-adenosyl-L-methionine-dependent methyltransferases	3.88e-36	10	252
WP_001047906.1	cl_3_Hebdomadis_GCF_000244115.1	33	SSF53697	SIS domain	5.75e-32	14	207
WP_001089597.1	cl_3_Hebdomadis_GCF_000244115.1	34	SSF51621	Phosphoenolpyruvate/pyruvate domain	3.07e-67	1	250
WP_000848236.1	cl_3_Hebdomadis_GCF_000244115.1	35	SSF53448	Nucleotide-diphospho-sugar transferases	9.46e-52	1	241
WP_000734401.1	cl_3_Hebdomadis_GCF_000244115.1	36	SSF51735	NAD(P)-binding Rossmann-fold domains	1.17e-30	3	189
WP_000734401.1	cl_3_Hebdomadis_GCF_000244115.1	36	SSF55347	Glyceraldehyde-3-phosphate dehydrogenase-like, C-terminal domain	2.13e-28	126	289
WP_002099938.1	cl_3_Hebdomadis_GCF_000244115.1	37	SSF56655	Carbohydrate phosphatase	2.23e-51	9	237
WP_000897584.1	cl_3_Hebdomadis_GCF_000244115.1	38	-	-	-	-	-
WP_002099939.1	cl_3_Hebdomadis_GCF_000244115.1	39	-	-	-	-	-
WP_000808305.1	cl_3_Hebdomadis_GCF_000244115.1	40	-	-	-	-	-
WP_000550370.1	cl_3_Hebdomadis_GCF_000244115.1	41	-	-	-	-	-
WP_000627059.1	cl_3_Hebdomadis_GCF_000244115.1	42	SSF53335	S-adenosyl-L-methionine-dependent methyltransferases	8.3e-21	13	192
WP_000661927.1	cl_3_Hebdomadis_GCF_000244115.1	43	SSF53335	S-adenosyl-L-methionine-dependent methyltransferases	4.41e-31	87	271
WP_000837189.1	cl_3_Hebdomadis_GCF_000244115.1	44	SSF52283	Formate/glycerate dehydrogenase catalytic domain-like	1.46e-20	17	137
WP_000837189.1	cl_3_Hebdomadis_GCF_000244115.1	44	SSF51735	NAD(P)-binding Rossmann-fold domains	1.76e-44	107	292
WP_000483145.1	cl_3_Hebdomadis_GCF_000244115.1	45	-	-	-	-	-
WP_000651740.1	cl_3_Hebdomadis_GCF_000244115.1	46	SSF53448	Nucleotide-diphospho-sugar transferases	2.72e-59	6	225
WP_025180277.1	cl_3_Hebdomadis_GCF_000244115.1	47	SSF52402	Adenine nucleotide alpha hydrolases-like	4.63e-29	56	319
WP_000579360.1	cl_3_Hebdomadis_GCF_000244115.1	48	SSF52317	Class I glutamine amidotransferase-like	2.07e-51	2	195
WP_002100003.1	cl_3_Hebdomadis_GCF_000244115.1	49	SSF51366	Ribulose-phoshate binding barrel	2.12e-61	1	234
WP_002108484.1	cl_3_Hebdomadis_GCF_000244115.1	50	SSF53756	UDP-Glycosyltransferase/glycogen phosphorylase	3.98e-41	7	352
WP_000723079.1	cl_3_Hebdomadis_GCF_000244115.1	51	SSF51735	NAD(P)-binding Rossmann-fold domains	5.86e-89	1	321
WP_002108504.1	cl_3_Hebdomadis_GCF_000244115.1	52	SSF53448	Nucleotide-diphospho-sugar transferases	7.15e-61	3	227
WP_000567886.1	cl_3_Hebdomadis_GCF_000244115.1	53	SSF51735	NAD(P)-binding Rossmann-fold domains	8.66e-66	4	279
WP_000475907.1	cl_3_Hebdomadis_GCF_000244115.1	54	SSF51735	NAD(P)-binding Rossmann-fold domains	7.22e-58	1	260
WP_001101626.1	cl_3_Hebdomadis_GCF_000244115.1	55	SSF51182	RmlC-like cupins	5.28e-17	237	362
WP_001101626.1	cl_3_Hebdomadis_GCF_000244115.1	55	SSF51735	NAD(P)-binding Rossmann-fold domains	9.38e-36	1	230
WP_000734459.1	cl_3_Hebdomadis_GCF_000244115.1	56	SSF53756	UDP-Glycosyltransferase/glycogen phosphorylase	4.66e-110	3	373
WP_000686566.1	cl_3_Hebdomadis_GCF_000244115.1	57	SSF53756	UDP-Glycosyltransferase/glycogen phosphorylase	5.89e-33	1	397
WP_000275928.1	cl_3_Hebdomadis_GCF_000244115.1	58	-	-	-	-	-
WP_000052509.1	cl_3_Hebdomadis_GCF_000244115.1	59	-	-	-	-	-
WP_000939585.1	cl_3_Hebdomadis_GCF_000244115.1	60	-	-	-	-	-
WP_002108514.1	cl_3_Hebdomadis_GCF_000244115.1	61	SSF53448	Nucleotide-diphospho-sugar transferases	1.83e-23	6	280
WP_002108477.1	cl_3_Hebdomadis_GCF_000244115.1	62	-	-	-	-	-
WP_000876105.1	cl_3_Hebdomadis_GCF_000244115.1	63	SSF53448	Nucleotide-diphospho-sugar transferases	5.91e-20	2	283
WP_000343397.1	cl_3_Hebdomadis_GCF_000244115.1	64	SSF51182	RmlC-like cupins	1.93e-38	11	137
WP_000575181.1	cl_3_Hebdomadis_GCF_000244115.1	65	SSF53383	PLP-dependent transferases	4.63e-104	13	363
WP_000818509.1	cl_3_Hebdomadis_GCF_000244115.1	66	SSF53448	Nucleotide-diphospho-sugar transferases	2.53e-36	7	220
WP_001068976.1	cl_3_Hebdomadis_GCF_000244115.1	67	SSF53448	Nucleotide-diphospho-sugar transferases	1.41e-58	3	227
WP_000847602.1	cl_3_Hebdomadis_GCF_000244115.1	68	SSF53448	Nucleotide-diphospho-sugar transferases	7.5e-22	310	567
WP_000847602.1	cl_3_Hebdomadis_GCF_000244115.1	68	SSF53448	Nucleotide-diphospho-sugar transferases	2.06e-47	37	249
WP_001159751.1	cl_3_Hebdomadis_GCF_000244115.1	69	SSF51182	RmlC-like cupins	2e-75	1	185
WP_002108497.1	cl_3_Hebdomadis_GCF_000244115.1	70	SSF51735	NAD(P)-binding Rossmann-fold domains	5.13e-76	4	298
WP_000723083.1	cl_3_Hebdomadis_GCF_000244115.1	71	SSF51735	NAD(P)-binding Rossmann-fold domains	1.67e-93	1	344
WP_000842260.1	cl_3_Hebdomadis_GCF_000244115.1	72	SSF53448	Nucleotide-diphospho-sugar transferases	1.4e-92	4	290
WP_000878674.1	cl_3_Hebdomadis_GCF_000244115.1	73	SSF53448	Nucleotide-diphospho-sugar transferases	2.06e-43	6	267
WP_001114273.1	cl_3_Hebdomadis_GCF_000244115.1	74	SSF53448	Nucleotide-diphospho-sugar transferases	2.91e-23	10	265
WP_000394230.1	cl_3_Hebdomadis_GCF_000244115.1	75	SSF53448	Nucleotide-diphospho-sugar transferases	2.3e-31	43	281
WP_000827955.1	cl_3_Hebdomadis_GCF_000244115.1	76	-	-	-	-	-
WP_002764162.1	cl_3_Mini_GCF_000306675.2	1	SSF46785	"Winged helix" DNA-binding domain	2.56e-14	1	97
WP_004279997.1	cl_3_Mini_GCF_000306675.2	2	SSF51735	NAD(P)-binding Rossmann-fold domains	1.19e-72	2	314
WP_004280069.1	cl_3_Mini_GCF_000306675.2	3	SSF56796	Dehydroquinate synthase-like	9.42e-65	9	311
WP_004280807.1	cl_3_Mini_GCF_000306675.2	4	SSF53448	Nucleotide-diphospho-sugar transferases	4.98e-53	5	202
WP_004280570.1	cl_3_Mini_GCF_000306675.2	5	SSF51569	Aldolase	5.01e-82	5	303
WP_004280570.1	cl_3_Mini_GCF_000306675.2	5	SSF51269	AFP III-like domain	2.67e-16	286	351
WP_004280623.1	cl_3_Mini_GCF_000306675.2	6	SSF53448	Nucleotide-diphospho-sugar transferases	1.99e-29	1	211
WP_004280091.1	cl_3_Mini_GCF_000306675.2	7	SSF53335	S-adenosyl-L-methionine-dependent methyltransferases	1.55e-15	55	153
WP_004280359.1	cl_3_Mini_GCF_000306675.2	8	SSF53067	Actin-like ATPase domain	2.46e-11	1	374
WP_004280004.1	cl_3_Mini_GCF_000306675.2	9	SSF53383	PLP-dependent transferases	9.46e-83	30	382
WP_004280066.1	cl_3_Mini_GCF_000306675.2	10	SSF53067	Actin-like ATPase domain	4.14e-14	1	343
WP_004280553.1	cl_3_Mini_GCF_000306675.2	11	SSF53448	Nucleotide-diphospho-sugar transferases	3.83e-30	5	210
WP_004280553.1	cl_3_Mini_GCF_000306675.2	11	SSF51735	NAD(P)-binding Rossmann-fold domains	4.82e-24	252	431
WP_004280727.1	cl_3_Mini_GCF_000306675.2	12	SSF53383	PLP-dependent transferases	1.71e-85	19	356
WP_004280062.1	cl_3_Mini_GCF_000306675.2	13	SSF53756	UDP-Glycosyltransferase/glycogen phosphorylase	5.65e-10	1	294
WP_004280171.1	cl_3_Mini_GCF_000306675.2	14	SSF55729	Acyl-CoA N-acyltransferases (Nat)	3.96e-31	4	172
WP_237578347.1	cl_3_Mini_GCF_000306675.2	15	SSF53067	Actin-like ATPase domain	6.8e-10	25	387
WP_004280040.1	cl_3_Mini_GCF_000306675.2	16	-	-	-	-	-
WP_237578348.1	cl_3_Mini_GCF_000306675.2	17	SSF53335	S-adenosyl-L-methionine-dependent methyltransferases	4.11e-31	8	183
WP_004280867.1	cl_3_Mini_GCF_000306675.2	18	SSF51161	Trimeric LpxA-like enzymes	3.88e-17	127	199
WP_272914456.1	cl_3_Mini_GCF_000306675.2	19	-	-	-	-	-
WP_237578349.1	cl_3_Mini_GCF_000306675.2	20	-	-	-	-	-
WP_036047975.1	cl_3_Mini_GCF_000306675.2	21	SSF53187	Zn-dependent exopeptidases	1.45e-28	7	292
WP_004280422.1	cl_3_Mini_GCF_000306675.2	22	SSF53448	Nucleotide-diphospho-sugar transferases	1.49e-24	1	206
WP_174232288.1	cl_3_Mini_GCF_000306675.2	23	-	-	-	-	-
WP_004280656.1	cl_3_Mini_GCF_000306675.2	24	SSF51735	NAD(P)-binding Rossmann-fold domains	7.95e-61	11	253
WP_004280493.1	cl_3_Mini_GCF_000306675.2	25	SSF51430	NAD(P)-linked oxidoreductase	1.05e-83	8	312
WP_004280665.1	cl_3_Mini_GCF_000306675.2	26	SSF51569	Aldolase	5.23e-77	4	277
WP_004280045.1	cl_3_Mini_GCF_000306675.2	27	SSF53756	UDP-Glycosyltransferase/glycogen phosphorylase	4.93e-14	137	320
WP_004280684.1	cl_3_Mini_GCF_000306675.2	28	-	-	-	-	-
WP_004280909.1	cl_3_Mini_GCF_000306675.2	29	SSF53383	PLP-dependent transferases	3.09e-111	19	397
WP_004280488.1	cl_3_Mini_GCF_000306675.2	30	SSF52540	P-loop containing nucleoside triphosphate hydrolases	5.09e-54	360	566
WP_004280488.1	cl_3_Mini_GCF_000306675.2	30	SSF90123	ABC transporter transmembrane region	2.09e-26	14	511
WP_004280480.1	cl_3_Mini_GCF_000306675.2	31	SSF53335	S-adenosyl-L-methionine-dependent methyltransferases	1.69e-06	164	213
WP_004280842.1	cl_3_Mini_GCF_000306675.2	32	-	-	-	-	-
WP_004280777.1	cl_3_Mini_GCF_000306675.2	33	SSF100950	NagB/RpiA/CoA transferase-like	2.33e-54	1	211
WP_004280060.1	cl_3_Mini_GCF_000306675.2	34	SSF53335	S-adenosyl-L-methionine-dependent methyltransferases	2.73e-34	4	249
WP_004280836.1	cl_3_Mini_GCF_000306675.2	35	SSF53697	SIS domain	5.93e-31	13	207
WP_004280627.1	cl_3_Mini_GCF_000306675.2	36	SSF51621	Phosphoenolpyruvate/pyruvate domain	3.04e-65	1	250
WP_004280443.1	cl_3_Mini_GCF_000306675.2	37	SSF53448	Nucleotide-diphospho-sugar transferases	5.87e-52	1	241
WP_086005246.1	cl_3_Mini_GCF_000306675.2	38	SSF51735	NAD(P)-binding Rossmann-fold domains	1.18e-29	3	189
WP_086005246.1	cl_3_Mini_GCF_000306675.2	38	SSF55347	Glyceraldehyde-3-phosphate dehydrogenase-like, C-terminal domain	2.45e-28	126	296
WP_004280361.1	cl_3_Mini_GCF_000306675.2	39	SSF56655	Carbohydrate phosphatase	2.23e-50	9	235
WP_237578370.1	cl_3_Mini_GCF_000306675.2	40	-	-	-	-	-
WP_004280208.1	cl_3_Mini_GCF_000306675.2	41	-	-	-	-	-
WP_004280054.1	cl_3_Mini_GCF_000306675.2	42	-	-	-	-	-
WP_002749093.1	cl_3_Mini_GCF_000306675.2	43	-	-	-	-	-
WP_004280817.1	cl_3_Mini_GCF_000306675.2	44	SSF53335	S-adenosyl-L-methionine-dependent methyltransferases	1.54e-21	13	192
WP_004280032.1	cl_3_Mini_GCF_000306675.2	45	SSF53335	S-adenosyl-L-methionine-dependent methyltransferases	3.53e-31	87	271
WP_004280071.1	cl_3_Mini_GCF_000306675.2	46	SSF51735	NAD(P)-binding Rossmann-fold domains	1.87e-43	107	292
WP_004280071.1	cl_3_Mini_GCF_000306675.2	46	SSF52283	Formate/glycerate dehydrogenase catalytic domain-like	3.78e-20	18	137
WP_004280058.1	cl_3_Mini_GCF_000306675.2	47	-	-	-	-	-
WP_036047968.1	cl_3_Mini_GCF_000306675.2	48	SSF53448	Nucleotide-diphospho-sugar transferases	2.72e-59	6	225
WP_004280272.1	cl_3_Mini_GCF_000306675.2	49	SSF52402	Adenine nucleotide alpha hydrolases-like	1.19e-28	53	318
WP_004280357.1	cl_3_Mini_GCF_000306675.2	50	SSF52317	Class I glutamine amidotransferase-like	1.74e-50	2	195
WP_004280036.1	cl_3_Mini_GCF_000306675.2	51	SSF51366	Ribulose-phoshate binding barrel	2.04e-61	1	234
WP_004279917.1	cl_3_Mini_GCF_000306675.2	52	SSF53756	UDP-Glycosyltransferase/glycogen phosphorylase	3.56e-42	6	357
WP_004280233.1	cl_3_Mini_GCF_000306675.2	53	SSF51735	NAD(P)-binding Rossmann-fold domains	9.31e-87	1	318
WP_004280193.1	cl_3_Mini_GCF_000306675.2	54	SSF53448	Nucleotide-diphospho-sugar transferases	4.59e-62	3	227
WP_004280555.1	cl_3_Mini_GCF_000306675.2	55	SSF51735	NAD(P)-binding Rossmann-fold domains	3.12e-67	4	279
WP_004280426.1	cl_3_Mini_GCF_000306675.2	56	SSF51735	NAD(P)-binding Rossmann-fold domains	4.09e-55	6	285
WP_004280227.1	cl_3_Mini_GCF_000306675.2	57	SSF51735	NAD(P)-binding Rossmann-fold domains	1.97e-52	1	303
WP_036047963.1	cl_3_Mini_GCF_000306675.2	58	SSF53756	UDP-Glycosyltransferase/glycogen phosphorylase	6.91e-116	1	373
WP_004279944.1	cl_3_Mini_GCF_000306675.2	59	SSF53756	UDP-Glycosyltransferase/glycogen phosphorylase	2.14e-33	1	397
WP_004280746.1	cl_3_Mini_GCF_000306675.2	60	-	-	-	-	-
WP_004280841.1	cl_3_Mini_GCF_000306675.2	61	-	-	-	-	-
WP_036035035.1	cl_3_Mini_GCF_000306675.2	62	-	-	-	-	-
WP_004280559.1	cl_3_Mini_GCF_000306675.2	63	-	-	-	-	-
WP_004280660.1	cl_3_Mini_GCF_000306675.2	64	SSF53448	Nucleotide-diphospho-sugar transferases	2.25e-21	6	281
WP_100224632.1	cl_3_Mini_GCF_000306675.2	65	-	-	-	-	-
WP_100224632.1	cl_3_Mini_GCF_000306675.2	66	-	-	-	-	-
WP_173380590.1	cl_3_Mini_GCF_000306675.2	67	-	-	-	-	-
WP_004280269.1	cl_3_Mini_GCF_000306675.2	68	SSF53448	Nucleotide-diphospho-sugar transferases	2.28e-22	2	284
WP_004280663.1	cl_3_Mini_GCF_000306675.2	69	SSF51182	RmlC-like cupins	2.01e-38	11	138
WP_004280824.1	cl_3_Mini_GCF_000306675.2	70	SSF53383	PLP-dependent transferases	1.58e-105	10	362
WP_004280393.1	cl_3_Mini_GCF_000306675.2	71	SSF53448	Nucleotide-diphospho-sugar transferases	3.66e-38	6	220
WP_002762891.1	cl_3_Mini_GCF_000306675.2	72	SSF53448	Nucleotide-diphospho-sugar transferases	4.22e-60	3	227
WP_002762895.1	cl_3_Mini_GCF_000306675.2	73	SSF53448	Nucleotide-diphospho-sugar transferases	2.25e-15	343	544
WP_002762895.1	cl_3_Mini_GCF_000306675.2	73	SSF53448	Nucleotide-diphospho-sugar transferases	3.38e-47	37	251
WP_004280431.1	cl_3_Mini_GCF_000306675.2	74	SSF51182	RmlC-like cupins	1.19e-74	1	185
WP_004282548.1	cl_3_Mini_GCF_000306675.2	75	SSF51735	NAD(P)-binding Rossmann-fold domains	1.27e-77	4	298
WP_004280595.1	cl_3_Mini_GCF_000306675.2	76	SSF51735	NAD(P)-binding Rossmann-fold domains	1e-95	1	345
WP_004280167.1	cl_3_Mini_GCF_000306675.2	77	SSF53448	Nucleotide-diphospho-sugar transferases	1.15e-90	4	289
WP_004279964.1	cl_3_Mini_GCF_000306675.2	78	SSF53448	Nucleotide-diphospho-sugar transferases	5.91e-43	6	268
WP_004280241.1	cl_3_Mini_GCF_000306675.2	79	SSF53448	Nucleotide-diphospho-sugar transferases	2.53e-23	10	269
WP_117344670.1	cl_3_Mini_GCF_000306675.2	80	-	-	-	-	-
WP_004280173.1	cl_3_Mini_GCF_000306675.2	81	SSF53448	Nucleotide-diphospho-sugar transferases	6e-30	6	281
WP_002762897.1	cl_3_Mini_GCF_000306675.2	82	-	-	-	-	-
WP_002725873.1	cl_3_Sejroe_GCF_003254845.1	1	SSF46785	"Winged helix" DNA-binding domain	2.7e-14	1	97
WP_011669917.1	cl_3_Sejroe_GCF_003254845.1	2	SSF51735	NAD(P)-binding Rossmann-fold domains	3.92e-72	2	315
WP_011669918.1	cl_3_Sejroe_GCF_003254845.1	3	SSF56796	Dehydroquinate synthase-like	3.14e-64	9	308
WP_011669919.1	cl_3_Sejroe_GCF_003254845.1	4	SSF53448	Nucleotide-diphospho-sugar transferases	8.75e-54	5	203
WP_020780109.1	cl_3_Sejroe_GCF_003254845.1	5	SSF51269	AFP III-like domain	2.51e-16	286	351
WP_020780109.1	cl_3_Sejroe_GCF_003254845.1	5	SSF51569	Aldolase	1.16e-82	5	303
WP_011669921.1	cl_3_Sejroe_GCF_003254845.1	6	SSF53448	Nucleotide-diphospho-sugar transferases	2.28e-29	1	211
WP_011669922.1	cl_3_Sejroe_GCF_003254845.1	7	SSF53067	Actin-like ATPase domain	1e-10	1	374
WP_011669923.1	cl_3_Sejroe_GCF_003254845.1	8	SSF53383	PLP-dependent transferases	2.53e-81	33	382
WP_011669924.1	cl_3_Sejroe_GCF_003254845.1	9	SSF53067	Actin-like ATPase domain	5.44e-14	1	343
WP_020780103.1	cl_3_Sejroe_GCF_003254845.1	10	SSF53448	Nucleotide-diphospho-sugar transferases	8.11e-30	5	211
WP_020780103.1	cl_3_Sejroe_GCF_003254845.1	10	SSF51735	NAD(P)-binding Rossmann-fold domains	2.49e-23	252	431
WP_011669926.1	cl_3_Sejroe_GCF_003254845.1	11	SSF53383	PLP-dependent transferases	2.13e-85	19	356
WP_011669927.1	cl_3_Sejroe_GCF_003254845.1	12	SSF53756	UDP-Glycosyltransferase/glycogen phosphorylase	3.35e-09	1	292
WP_004779587.1	cl_3_Sejroe_GCF_003254845.1	13	SSF55729	Acyl-CoA N-acyltransferases (Nat)	2.55e-31	4	172
WP_020780101.1	cl_3_Sejroe_GCF_003254845.1	14	SSF51735	NAD(P)-binding Rossmann-fold domains	4.96e-22	122	271
WP_020780101.1	cl_3_Sejroe_GCF_003254845.1	14	SSF50129	GroES-like	4.56e-14	18	153
WP_011669928.1	cl_3_Sejroe_GCF_003254845.1	15	SSF51735	NAD(P)-binding Rossmann-fold domains	1.76e-26	5	192
WP_011669928.1	cl_3_Sejroe_GCF_003254845.1	15	SSF55347	Glyceraldehyde-3-phosphate dehydrogenase-like, C-terminal domain	8.5e-10	151	271
WP_004779589.1	cl_3_Sejroe_GCF_003254845.1	16	SSF53335	S-adenosyl-L-methionine-dependent methyltransferases	1.78e-30	28	192
WP_004779550.1	cl_3_Sejroe_GCF_003254845.1	17	SSF53335	S-adenosyl-L-methionine-dependent methyltransferases	6.46e-26	1	191
WP_011669929.1	cl_3_Sejroe_GCF_003254845.1	18	SSF53187	Zn-dependent exopeptidases	1.38e-31	14	300
WP_004779595.1	cl_3_Sejroe_GCF_003254845.1	19	SSF53448	Nucleotide-diphospho-sugar transferases	2.07e-25	1	204
WP_004779559.1	cl_3_Sejroe_GCF_003254845.1	20	-	-	-	-	-
WP_011669930.1	cl_3_Sejroe_GCF_003254845.1	21	SSF51735	NAD(P)-binding Rossmann-fold domains	3.44e-60	11	253
WP_011669931.1	cl_3_Sejroe_GCF_003254845.1	22	SSF51430	NAD(P)-linked oxidoreductase	7.6e-86	8	311
WP_004779598.1	cl_3_Sejroe_GCF_003254845.1	23	SSF51569	Aldolase	1.04e-77	4	277
WP_004779552.1	cl_3_Sejroe_GCF_003254845.1	24	-	-	-	-	-
WP_004768451.1	cl_3_Sejroe_GCF_003254845.1	25	SSF53756	UDP-Glycosyltransferase/glycogen phosphorylase	9.03e-13	11	136
WP_004779602.1	cl_3_Sejroe_GCF_003254845.1	26	-	-	-	-	-
WP_011669932.1	cl_3_Sejroe_GCF_003254845.1	27	SSF53383	PLP-dependent transferases	6.68e-111	19	397
WP_011669933.1	cl_3_Sejroe_GCF_003254845.1	28	SSF52540	P-loop containing nucleoside triphosphate hydrolases	5.21e-54	360	566
WP_011669933.1	cl_3_Sejroe_GCF_003254845.1	28	SSF90123	ABC transporter transmembrane region	1.57e-25	14	511
WP_020780102.1	cl_3_Sejroe_GCF_003254845.1	29	SSF53335	S-adenosyl-L-methionine-dependent methyltransferases	9.35e-07	164	213
WP_011669935.1	cl_3_Sejroe_GCF_003254845.1	30	-	-	-	-	-
WP_020780100.1	cl_3_Sejroe_GCF_003254845.1	31	SSF100950	NagB/RpiA/CoA transferase-like	1.32e-54	1	211
WP_011669937.1	cl_3_Sejroe_GCF_003254845.1	32	SSF53335	S-adenosyl-L-methionine-dependent methyltransferases	7.14e-35	3	249
WP_011669938.1	cl_3_Sejroe_GCF_003254845.1	33	SSF53697	SIS domain	1.52e-32	13	206
WP_011669939.1	cl_3_Sejroe_GCF_003254845.1	34	SSF51621	Phosphoenolpyruvate/pyruvate domain	2.72e-64	1	244
WP_011669940.1	cl_3_Sejroe_GCF_003254845.1	35	SSF53448	Nucleotide-diphospho-sugar transferases	1.04e-51	1	241
WP_011669941.1	cl_3_Sejroe_GCF_003254845.1	36	SSF55347	Glyceraldehyde-3-phosphate dehydrogenase-like, C-terminal domain	2.13e-28	126	296
WP_011669941.1	cl_3_Sejroe_GCF_003254845.1	36	SSF51735	NAD(P)-binding Rossmann-fold domains	1.97e-30	1	159
WP_011669942.1	cl_3_Sejroe_GCF_003254845.1	37	SSF56655	Carbohydrate phosphatase	3.27e-51	9	247
WP_011669401.1	cl_3_Sejroe_GCF_003254845.1	38	-	-	-	-	-
WP_307898194.1	cl_3_Sejroe_GCF_003254845.1	39	SSF53335	S-adenosyl-L-methionine-dependent methyltransferases	9.26e-11	7	169
WP_011669944.1	cl_3_Sejroe_GCF_003254845.1	40	-	-	-	-	-
WP_011669945.1	cl_3_Sejroe_GCF_003254845.1	41	-	-	-	-	-
WP_011669946.1	cl_3_Sejroe_GCF_003254845.1	42	SSF53335	S-adenosyl-L-methionine-dependent methyltransferases	8.14e-21	11	192
WP_011669947.1	cl_3_Sejroe_GCF_003254845.1	43	SSF53335	S-adenosyl-L-methionine-dependent methyltransferases	7.76e-31	104	270
WP_011669948.1	cl_3_Sejroe_GCF_003254845.1	44	SSF52283	Formate/glycerate dehydrogenase catalytic domain-like	1.89e-20	16	137
WP_011669948.1	cl_3_Sejroe_GCF_003254845.1	44	SSF51735	NAD(P)-binding Rossmann-fold domains	1.02e-44	107	292
WP_011669949.1	cl_3_Sejroe_GCF_003254845.1	45	-	-	-	-	-
WP_011669950.1	cl_3_Sejroe_GCF_003254845.1	46	SSF53448	Nucleotide-diphospho-sugar transferases	4.78e-59	6	225
WP_011669951.1	cl_3_Sejroe_GCF_003254845.1	47	SSF52402	Adenine nucleotide alpha hydrolases-like	3.97e-29	56	320
WP_011669952.1	cl_3_Sejroe_GCF_003254845.1	48	SSF52317	Class I glutamine amidotransferase-like	8.06e-52	2	195
WP_011669953.1	cl_3_Sejroe_GCF_003254845.1	49	SSF51366	Ribulose-phoshate binding barrel	1.65e-60	1	234
WP_011669954.1	cl_3_Sejroe_GCF_003254845.1	50	SSF53756	UDP-Glycosyltransferase/glycogen phosphorylase	4.66e-40	6	357
WP_011669955.1	cl_3_Sejroe_GCF_003254845.1	51	SSF51735	NAD(P)-binding Rossmann-fold domains	4.23e-87	1	318
WP_011669956.1	cl_3_Sejroe_GCF_003254845.1	52	SSF53448	Nucleotide-diphospho-sugar transferases	6.26e-62	3	227
WP_011669957.1	cl_3_Sejroe_GCF_003254845.1	53	SSF51735	NAD(P)-binding Rossmann-fold domains	6.9e-67	4	279
WP_011669958.1	cl_3_Sejroe_GCF_003254845.1	54	SSF51735	NAD(P)-binding Rossmann-fold domains	1.13e-54	6	285
WP_011669959.1	cl_3_Sejroe_GCF_003254845.1	55	SSF51735	NAD(P)-binding Rossmann-fold domains	3.77e-54	1	307
WP_011669960.1	cl_3_Sejroe_GCF_003254845.1	56	SSF53756	UDP-Glycosyltransferase/glycogen phosphorylase	8.9e-117	1	373
WP_011669961.1	cl_3_Sejroe_GCF_003254845.1	57	SSF53756	UDP-Glycosyltransferase/glycogen phosphorylase	3.14e-32	2	396
WP_011669962.1	cl_3_Sejroe_GCF_003254845.1	58	-	-	-	-	-
WP_011669963.1	cl_3_Sejroe_GCF_003254845.1	59	-	-	-	-	-
WP_307898195.1	cl_3_Sejroe_GCF_003254845.1	60	-	-	-	-	-
WP_307898197.1	cl_3_Sejroe_GCF_003254845.1	61	-	-	-	-	-
WP_307898047.1	cl_3_Sejroe_GCF_003254845.1	62	-	-	-	-	-
WP_011669964.1	cl_3_Sejroe_GCF_003254845.1	63	-	-	-	-	-
WP_011669965.1	cl_3_Sejroe_GCF_003254845.1	64	SSF53448	Nucleotide-diphospho-sugar transferases	1.24e-23	6	281
WP_011669966.1	cl_3_Sejroe_GCF_003254845.1	65	-	-	-	-	-
WP_011669967.1	cl_3_Sejroe_GCF_003254845.1	66	SSF53448	Nucleotide-diphospho-sugar transferases	1.35e-22	2	284
WP_002727923.1	cl_3_Sejroe_GCF_003254845.1	67	SSF51182	RmlC-like cupins	3.04e-39	11	137
WP_011669968.1	cl_3_Sejroe_GCF_003254845.1	68	SSF53383	PLP-dependent transferases	5.39e-104	11	363
WP_011669969.1	cl_3_Sejroe_GCF_003254845.1	69	SSF53448	Nucleotide-diphospho-sugar transferases	8.44e-38	6	217
WP_011669970.1	cl_3_Sejroe_GCF_003254845.1	70	SSF53448	Nucleotide-diphospho-sugar transferases	4.5e-59	3	228
WP_011669971.1	cl_3_Sejroe_GCF_003254845.1	71	SSF53448	Nucleotide-diphospho-sugar transferases	1.59e-44	37	248
WP_011669971.1	cl_3_Sejroe_GCF_003254845.1	71	SSF53448	Nucleotide-diphospho-sugar transferases	2.91e-13	320	547
WP_002727916.1	cl_3_Sejroe_GCF_003254845.1	72	SSF51182	RmlC-like cupins	5.13e-74	1	185
WP_011669972.1	cl_3_Sejroe_GCF_003254845.1	73	SSF51735	NAD(P)-binding Rossmann-fold domains	1.15e-74	4	298
WP_011669973.1	cl_3_Sejroe_GCF_003254845.1	74	SSF51735	NAD(P)-binding Rossmann-fold domains	4.31e-94	1	345
WP_011669974.1	cl_3_Sejroe_GCF_003254845.1	75	SSF53448	Nucleotide-diphospho-sugar transferases	5.86e-92	4	289
WP_011669975.1	cl_3_Sejroe_GCF_003254845.1	76	SSF53448	Nucleotide-diphospho-sugar transferases	1.69e-43	6	268
WP_011669976.1	cl_3_Sejroe_GCF_003254845.1	77	SSF53448	Nucleotide-diphospho-sugar transferases	8.72e-24	10	266
WP_011669977.1	cl_3_Sejroe_GCF_003254845.1	78	SSF53448	Nucleotide-diphospho-sugar transferases	2.05e-30	56	281
WP_011669978.1	cl_3_Sejroe_GCF_003254845.1	79	-	-	-	-	-
WP_000340713.1	cl_4_Bataviae_GCF_014858865.1	1	SSF46785	"Winged helix" DNA-binding domain	9.35e-15	2	105
WP_000412665.1	cl_4_Bataviae_GCF_014858865.1	2	SSF51735	NAD(P)-binding Rossmann-fold domains	8.8e-72	2	312
WP_225740483.1	cl_4_Bataviae_GCF_014858865.1	3	-	-	-	-	-
WP_000652101.1	cl_4_Bataviae_GCF_014858865.1	4	-	-	-	-	-
WP_000361605.1	cl_4_Bataviae_GCF_014858865.1	5	SSF90123	ABC transporter transmembrane region	5.23e-31	15	347
WP_000361605.1	cl_4_Bataviae_GCF_014858865.1	5	SSF52540	P-loop containing nucleoside triphosphate hydrolases	1.22e-77	357	592
WP_000699347.1	cl_4_Bataviae_GCF_014858865.1	6	SSF51735	NAD(P)-binding Rossmann-fold domains	1.68e-88	1	348
WP_000275582.1	cl_4_Bataviae_GCF_014858865.1	7	SSF51569	Aldolase	1.78e-82	3	289
WP_000275582.1	cl_4_Bataviae_GCF_014858865.1	7	SSF51269	AFP III-like domain	4.32e-09	283	348
WP_000808025.1	cl_4_Bataviae_GCF_014858865.1	8	SSF53448	Nucleotide-diphospho-sugar transferases	6.05e-41	3	206
WP_000623952.1	cl_4_Bataviae_GCF_014858865.1	9	SSF53448	Nucleotide-diphospho-sugar transferases	2.07e-47	7	237
WP_000208484.1	cl_4_Bataviae_GCF_014858865.1	10	SSF51735	NAD(P)-binding Rossmann-fold domains	2.82e-41	110	295
WP_000208484.1	cl_4_Bataviae_GCF_014858865.1	10	SSF52283	Formate/glycerate dehydrogenase catalytic domain-like	4.25e-17	1	143
WP_001031896.1	cl_4_Bataviae_GCF_014858865.1	11	SSF53335	S-adenosyl-L-methionine-dependent methyltransferases	1.86e-06	137	217
WP_000615098.1	cl_4_Bataviae_GCF_014858865.1	12	SSF53335	S-adenosyl-L-methionine-dependent methyltransferases	2.89e-24	118	338
WP_000373631.1	cl_4_Bataviae_GCF_014858865.1	13	-	-	-	-	-
WP_000673831.1	cl_4_Bataviae_GCF_014858865.1	14	SSF51197	Clavaminate synthase-like	7.42e-23	11	215
WP_000723077.1	cl_4_Bataviae_GCF_014858865.1	15	SSF51735	NAD(P)-binding Rossmann-fold domains	1.54e-89	1	324
WP_001054317.1	cl_4_Bataviae_GCF_014858865.1	16	SSF53383	PLP-dependent transferases	1.51e-96	30	388
WP_000656817.1	cl_4_Bataviae_GCF_014858865.1	17	SSF51161	Trimeric LpxA-like enzymes	5.41e-40	4	200
WP_000853941.1	cl_4_Bataviae_GCF_014858865.1	18	SSF51569	Aldolase	5.74e-92	2	290
WP_000853941.1	cl_4_Bataviae_GCF_014858865.1	18	SSF51269	AFP III-like domain	4.32e-18	272	333
WP_000824284.1	cl_4_Bataviae_GCF_014858865.1	19	SSF53756	UDP-Glycosyltransferase/glycogen phosphorylase	4.55e-97	1	382
WP_154643354.1	cl_4_Bataviae_GCF_014858865.1	20	-	-	-	-	-
WP_000432841.1	cl_4_Bataviae_GCF_014858865.1	21	SSF54631	CBS-domain pair	8.47e-06	8	55
WP_000432841.1	cl_4_Bataviae_GCF_014858865.1	21	SSF53448	Nucleotide-diphospho-sugar transferases	2.56e-65	47	347
WP_001055393.1	cl_4_Bataviae_GCF_014858865.1	22	SSF52402	Adenine nucleotide alpha hydrolases-like	4.97e-08	62	138
WP_000125000.1	cl_4_Bataviae_GCF_014858865.1	23	SSF51366	Ribulose-phoshate binding barrel	2.2e-68	1	251
WP_000950837.1	cl_4_Bataviae_GCF_014858865.1	24	SSF52317	Class I glutamine amidotransferase-like	2.08e-49	6	214
WP_000770298.1	cl_4_Bataviae_GCF_014858865.1	25	SSF53448	Nucleotide-diphospho-sugar transferases	2.94e-53	1	228
WP_000048849.1	cl_4_Bataviae_GCF_014858865.1	26	SSF51735	NAD(P)-binding Rossmann-fold domains	9.5e-52	5	268
WP_002102581.1	cl_4_Bataviae_GCF_014858865.1	27	-	-	-	-	-
WP_002102575.1	cl_4_Bataviae_GCF_014858865.1	28	-	-	-	-	-
WP_061230225.1	cl_4_Bataviae_GCF_014858865.1	29	SSF51735	NAD(P)-binding Rossmann-fold domains	4.04e-40	2	150
WP_061230225.1	cl_4_Bataviae_GCF_014858865.1	29	SSF55347	Glyceraldehyde-3-phosphate dehydrogenase-like, C-terminal domain	2.94e-20	129	267
WP_002102578.1	cl_4_Bataviae_GCF_014858865.1	30	SSF51161	Trimeric LpxA-like enzymes	4.47e-37	15	161
WP_002102582.1	cl_4_Bataviae_GCF_014858865.1	31	SSF53383	PLP-dependent transferases	4.76e-114	14	366
WP_000890278.1	cl_4_Bataviae_GCF_014858865.1	32	SSF55729	Acyl-CoA N-acyltransferases (Nat)	5.79e-24	162	305
WP_000623348.1	cl_4_Bataviae_GCF_014858865.1	33	SSF53383	PLP-dependent transferases	6.9e-52	2	338
WP_002102576.1	cl_4_Bataviae_GCF_014858865.1	34	SSF50486	FMT C-terminal domain-like	8.24e-06	201	235
WP_002102576.1	cl_4_Bataviae_GCF_014858865.1	34	SSF53328	Formyltransferase	2.75e-37	19	197
[truncated: 204 more rows]

## Sheet: Sheet2
Superfamily frequencies in each representative leptospire samples.
	all	cl_1_Ballum_GCF_009884235.1	cl_1_Celledoni_GCF_022344045.1	cl_1_Javanica_GCF_024722275.1	cl_1_Manhao_GCF_000243815.2	cl_1_Ranarum_GCF_000332415.1	cl_1_Sarmin_GCF_030023765.1	cl_1_Canicola_GCF_008831465.1	cl_1_Icterohaemorrhagiae_GCF_000231175.1	cl_1_Pyrogenes_GCF_022559725.1	cl_2_Australis_GCF_022819715.1	cl_2_Autumnalis_GCF_022819425.1	cl_2_Cynopteri_GCF_000243695.2	cl_2_Djasiman_GCF_000216195.1	cl_2_Grippotyphosa_GCF_024526015.1	cl_2_Panama_GCF_000306255.2	cl_2_Pomona_GCF_001857845.1	cl_3_Hebdomadis_GCF_000244115.1	cl_3_Mini_GCF_000306675.2	cl_3_Sejroe_GCF_003254845.1	cl_4_Bataviae_GCF_014858865.1	cl_4_Shermani_GCF_000313175.2	cl_4_Tarassovi_GCF_024704545.1
Nucleotide-diphospho-sugar transferases	318	19	18	18	19	18	12	18	18	18	16	15	14	14	14	16	14	17	17	17	20	14	17
NAD(P)-binding Rossmann-fold domains	252	18	17	17	18	17	14	13	12	15	13	10	11	11	11	13	11	11	11	13	12	8	11
S-adenosyl-L-methionine-dependent methyltransferases	156	12	8	9	10	11	6	8	8	10	9	6	8	6	6	8	8	7	6	7	7	1	6
PLP-dependent transferases	111	7	7	9	7	6	6	6	5	7	5	6	6	6	5	4	7	4	4	4	8	2	4
RmlC-like cupins	79	6	7	7	7	7	5	5	6	6	4	4	4	4	4	4	4	3	2	2	3	2	4
UDP-Glycosyltransferase/glycogen phosphorylase	75	4	5	4	4	4	2	3	4	3	3	3	4	3	4	3	3	5	5	5	2	1	6
Aldolase	48	2	2	2	2	2	1	2	2	2	2	3	3	3	3	2	3	2	2	2	3	2	4
Acyl-CoA N-acyltransferases (Nat)	43	2	5	3	2	3	2	2	2	2	4	3	1	2	0	2	2	1	1	1	2	0	3
AFP III-like domain	33	2	2	2	2	2	1	2	2	2	1	2	2	1	1	1	1	1	1	1	2	1	2
Clavaminate synthase-like	27	2	2	2	1	2	1	2	1	2	2	2	2	2	2	1	2	0	0	0	1	1	1
Thiamin diphosphate-binding fold (THDP-binding)	26	2	2	2	2	2	2	2	2	2	2	2	2	2	2	2	2	0	0	0	0	0	0
CBS-domain pair	25	2	2	2	2	2	2	2	2	2	1	1	1	1	1	1	1	0	0	0	1	1	0
P-loop containing nucleoside triphosphate hydrolases	24	1	1	1	3	1	1	1	1	1	1	1	1	1	1	1	1	1	1	1	1	1	1
Trimeric LpxA-like enzymes	23	1	0	1	0	1	2	2	3	2	3	1	0	1	1	2	0	0	1	0	2	1	1
HAD-like	23	1	1	1	1	1	1	1	1	1	2	2	2	2	2	2	2	0	0	0	0	1	0
ABC transporter transmembrane region	22	1	1	1	1	1	1	1	1	1	1	1	1	1	1	1	1	1	1	1	1	1	1
Dehydroquinate synthase-like	16	1	2	2	2	2	2	1	1	1	0	0	0	0	0	0	0	1	1	1	0	0	0
Glyceraldehyde-3-phosphate dehydrogenase-like, C-terminal domain	16	2	2	2	1	2	1	1	1	1	0	0	0	0	0	0	0	1	1	2	1	0	0
TK C-terminal domain-like	15	1	1	1	1	1	1	1	1	1	1	1	1	1	1	1	1	0	0	0	0	0	0
Ribokinase-like	15	1	1	1	1	1	1	1	1	1	1	1	1	1	1	1	1	0	0	0	0	0	0
Protein kinase-like (PK-like)	15	1	1	1	1	1	1	1	1	1	1	1	1	1	1	1	1	0	0	0	0	0	0
Nucleotidylyl transferase	15	1	1	1	1	1	1	1	1	1	1	1	1	1	1	1	1	0	0	0	0	0	0
FAD/NAD(P)-binding domain	14	1	1	1	1	1	1	1	1	1	1	1	1	2	1	1	2	0	0	0	0	0	0
SIS domain	13	1	1	1	1	1	1	1	1	1	1	1	1	1	1	1	1	1	1	1	0	0	0
Glycoside hydrolase/deacetylase	13	1	1	1	1	1	1	1	1	1	1	1	0	0	0	0	0	0	0	0	0	1	2
Formate/glycerate dehydrogenase catalytic domain-like	13	1	1	1	1	1	1	1	1	1	0	0	0	0	0	0	0	1	1	1	1	1	1
Actin-like ATPase domain	13	0	1	1	1	1	0	1	1	0	0	0	0	0	0	0	0	2	3	2	0	0	0
Phosphoenolpyruvate/pyruvate domain	12	0	0	0	1	0	1	1	1	1	1	1	1	1	1	1	1	1	1	1	0	0	0
"Winged helix" DNA-binding domain	11	1	1	1	1	1	1	1	1	1	1	1	1	1	1	1	1	1	1	1	1	1	1
Nudix	10	1	1	1	1	1	1	1	1	1	1	1	1	1	1	1	1	0	0	0	0	0	0
NAD(P)-linked oxidoreductase	10	0	0	0	0	0	0	0	0	0	1	1	1	1	1	1	1	1	1	1	1	0	0
Formyltransferase	9	0	1	1	0	0	0	0	1	0	0	1	1	0	1	0	0	0	0	0	1	1	1
Xylose isomerase-like	9	1	1	1	1	1	1	1	1	1	0	0	0	0	0	0	0	0	0	0	0	0	0
Adenine nucleotide alpha hydrolases-like	9	0	0	0	0	0	0	0	0	0	1	0	0	0	0	0	0	1	1	1	1	2	2
Radical SAM enzymes	8	0	1	1	1	1	1	1	1	1	0	0	1	0	0	0	1	0	0	0	0	0	0
Ribonuclease H-like	8	0	1	1	0	1	0	0	0	2	0	2	0	0	1	0	0	0	0	0	0	1	1
NagB/RpiA/CoA transferase-like	8	0	0	0	1	0	1	1	1	1	0	0	0	0	0	0	0	1	1	1	0	0	0
Carbohydrate phosphatase	7	0	0	0	0	0	0	1	1	1	1	0	0	0	0	0	0	1	1	1	0	0	0
Class I glutamine amidotransferase-like	7	0	0	0	1	0	0	0	0	0	0	0	0	0	0	0	0	1	1	1	1	1	1
FMT C-terminal domain-like	6	0	0	1	0	0	0	0	1	0	0	1	1	0	1	0	0	0	0	0	1	0	0
Homeodomain-like	6	0	0	0	0	0	0	0	0	2	0	2	0	0	1	0	1	0	0	0	0	1	1
Ribulose-phoshate binding barrel	6	0	0	0	0	0	0	0	0	0	0	0	0	0	0	0	0	1	1	1	1	1	1
6-phosphogluconate dehydrogenase C-terminal domain-like	5	1	1	1	1	0	0	0	0	0	0	0	0	0	0	0	0	0	0	0	0	1	1
UDP-glucose/GDP-mannose dehydrogenase C-terminal domain	5	1	1	1	1	0	0	0	0	0	0	0	0	0	0	0	0	0	0	0	0	1	1
Glutathione synthetase ATP-binding domain-like	5	0	0	0	2	0	0	0	0	0	1	0	0	0	0	0	0	0	0	0	1	0	1
Zn-dependent exopeptidases	5	0	0	0	0	0	0	0	0	0	0	0	0	0	0	1	0	1	1	1	0	1	0
Carbon-nitrogen hydrolase	4	0	0	0	0	0	0	0	0	0	0	1	1	1	1	0	1	0	0	0	0	0	0
Thioesterase/thiol ester dehydrase-isomerase	4	0	0	0	0	0	0	0	0	0	1	1	0	0	0	1	0	0	0	0	0	1	0
Putative cyclase	4	1	1	1	0	1	0	0	0	0	0	0	0	0	0	0	0	0	0	0	0	0	0
GroES-like	3	0	0	0	0	0	0	0	0	0	0	0	1	0	0	0	1	0	0	1	0	0	0
LmbE-like	3	0	0	0	0	0	0	0	0	0	1	0	0	0	0	0	0	0	0	0	1	0	1
TTHA0583/YokD-like	2	0	0	0	0	0	0	0	0	0	0	0	0	0	0	1	0	0	0	0	0	1	0
Metallo-dependent hydrolases	2	0	0	0	0	0	0	0	0	0	0	0	0	0	0	0	0	0	0	0	1	0	1
Metallo-dependent phosphatases	1	0	0	0	1	0	0	0	0	0	0	0	0	0	0	0	0	0	0	0	0	0	0
PreATP-grasp domain	1	0	0	0	0	0	0	0	0	0	0	0	0	0	0	0	0	0	0	0	0	0	1
RraA-like	1	0	0	0	0	0	0	0	0	0	0	0	0	0	0	0	0	0	0	0	1	0	0
Glyoxalase/Bleomycin resistance protein/Dihydroxybiphenyl dioxygenase	1	0	0	0	0	0	0	0	0	0	0	0	0	0	0	1	0	0	0	0	0	0	0
Phosphohistidine domain	1	0	0	0	1	0	0	0	0	0	0	0	0	0	0	0	0	0	0	0	0	0	0
N-terminal nucleophile aminohydrolases (Ntn hydrolases)	1	0	0	0	0	0	0	0	0	0	1	0	0	0	0	0	0	0	0	0	0	0	0
ACP-like	1	0	0	0	0	0	0	0	0	0	0	0	0	0	0	1	0	0	0	0	0	0	0
Acetyl-CoA synthetase-like	1	0	0	0	0	0	0	0	0	0	0	0	0	0	0	1	0	0	0	0	0	0	0

## Sheet: Sheet3
Descriptive Statistics of SCOP Superfamilies among representative samples
SCOP Superfamily	# samples	mean	std	min	25%	50%	75%	max
Nucleotide-diphospho-sugar transferases	22	16.5	2.11007	12	14.25	17	18	20
NAD(P)-binding Rossmann-fold domains	22	13.0455	2.81961	8	11	12.5	14.75	18
S-adenosyl-L-methionine-dependent methyltransferases	22	7.59091	2.26062	1	6	8	8.75	12
PLP-dependent transferases	22	5.68182	1.615	2	4.25	6	7	9
RmlC-like cupins	22	4.54545	1.65406	2	4	4	6	7
UDP-Glycosyltransferase/glycogen phosphorylase	22	3.63636	1.17698	1	3	4	4	6
Aldolase	22	2.31818	0.646335	1	2	2	3	4
Acyl-CoA N-acyltransferases (Nat)	20	2.04545	1.17422	0	1.25	2	2.75	5
AFP III-like domain	22	1.54545	0.509647	1	1	2	2	2
Clavaminate synthase-like	19	1.40909	0.73414	0	1	2	2	2
Thiamin diphosphate-binding fold (THDP-binding)	16	1.45455	0.911685	0	0.5	2	2	2
CBS-domain pair	18	1.22727	0.751622	0	1	1	2	2
P-loop containing nucleoside triphosphate hydrolases	22	1.09091	0.426401	1	1	1	1	3
HAD-like	17	1.09091	0.75018	0	1	1	2	2
Trimeric LpxA-like enzymes	16	1.13636	0.940894	0	0.25	1	2	3
ABC transporter transmembrane region	22	1	0	1	1	1	1	1
Dehydroquinate synthase-like	12	0.772727	0.81251	0	0	1	1	2
Glyceraldehyde-3-phosphate dehydrogenase-like, C-terminal domain	13	0.818182	0.795006	0	0	1	1	2
TK C-terminal domain-like	16	0.727273	0.455842	0	0.25	1	1	1
Ribokinase-like	16	0.727273	0.455842	0	0.25	1	1	1
Protein kinase-like (PK-like)	16	0.727273	0.455842	0	0.25	1	1	1
Nucleotidylyl transferase	16	0.727273	0.455842	0	0.25	1	1	1
FAD/NAD(P)-binding domain	16	0.818182	0.58849	0	0.25	1	1	2
SIS domain	19	0.863636	0.35125	0	1	1	1	1
Glycoside hydrolase/deacetylase	13	0.636364	0.581087	0	0	1	1	2
Formate/glycerate dehydrogenase catalytic domain-like	15	0.681818	0.476731	0	0	1	1	1
Actin-like ATPase domain	9	0.590909	0.854071	0	0	0	1	3
Phosphoenolpyruvate/pyruvate domain	15	0.681818	0.476731	0	0	1	1	1
"Winged helix" DNA-binding domain	22	1	0	1	1	1	1	1
NAD(P)-linked oxidoreductase	11	0.5	0.511766	0	0	0.5	1	1
Nudix	16	0.727273	0.455842	0	0.25	1	1	1
Xylose isomerase-like	9	0.409091	0.503236	0	0	0	1	1
Adenine nucleotide alpha hydrolases-like	7	0.409091	0.666125	0	0	0	1	2
Formyltransferase	9	0.409091	0.503236	0	0	0	1	1
Radical SAM enzymes	10	0.454545	0.509647	0	0	0	1	1
Ribonuclease H-like	8	0.454545	0.670982	0	0	0	1	2
NagB/RpiA/CoA transferase-like	8	0.363636	0.492366	0	0	0	1	1
Carbohydrate phosphatase	7	0.318182	0.476731	0	0	0	1	1
Class I glutamine amidotransferase-like	7	0.318182	0.476731	0	0	0	1	1
FMT C-terminal domain-like	6	0.272727	0.455842	0	0	0	0.75	1
Homeodomain-like	6	0.363636	0.657952	0	0	0	0.75	2
Ribulose-phoshate binding barrel	6	0.272727	0.455842	0	0	0	0.75	1
Glutathione synthetase ATP-binding domain-like	4	0.227273	0.528413	0	0	0	0	2
Zn-dependent exopeptidases	5	0.227273	0.428932	0	0	0	0	1
UDP-glucose/GDP-mannose dehydrogenase C-terminal domain	6	0.272727	0.455842	0	0	0	0.75	1
6-phosphogluconate dehydrogenase C-terminal domain-like	6	0.272727	0.455842	0	0	0	0.75	1
Carbon-nitrogen hydrolase	5	0.227273	0.428932	0	0	0	0	1
Thioesterase/thiol ester dehydrase-isomerase	4	0.181818	0.394771	0	0	0	0	1
Putative cyclase	4	0.181818	0.394771	0	0	0	0	1
GroES-like	3	0.136364	0.35125	0	0	0	0	1
LmbE-like	3	0.136364	0.35125	0	0	0	0	1
Metallo-dependent hydrolases	2	0.0909091	0.294245	0	0	0	0	1
TTHA0583/YokD-like	2	0.0909091	0.294245	0	0	0	0	1
Metallo-dependent phosphatases	1	0.0454545	0.213201	0	0	0	0	1
PreATP-grasp domain	1	0.0454545	0.213201	0	0	0	0	1
RraA-like	1	0.0454545	0.213201	0	0	0	0	1
Glyoxalase/Bleomycin resistance protein/Dihydroxybiphenyl dioxygenase	1	0.0454545	0.213201	0	0	0	0	1
Phosphohistidine domain	1	0.0454545	0.213201	0	0	0	0	1
N-terminal nucleophile aminohydrolases (Ntn hydrolases)	1	0.0454545	0.213201	0	0	0	0	1
ACP-like	1	0.0454545	0.213201	0	0	0	0	1
Acetyl-CoA synthetase-like	1	0.0454545	0.213201	0	0	0	0	1
