# Supplementary material for: Genetic structure and diversity of the rfb locus of pathogenic species of the genus Leptospira
Source: Life Sci Alliance. 2024 Mar 21;7(6):e202302478. doi: 10.26508/lsa.202302478 (PMC10958091; doi:10.26508/lsa.202302478)
Supplement: Supplementary file 5 [file LSA-2023-02478_TableS5.xlsx]

## Sheet: Sheet1
Table S5: Bi-dimensional table of presence/abscence of functional groups in each representative samples. This table was used as input for the clustering analysis shown in Fig 5.
	Nucleotide-diphospho-sugar transferases	NAD(P)-binding Rossmann-fold domains	S-adenosyl-L-methionine-dependent methyltransferases	PLP-dependent transferases	RmlC-like cupins	UDP-Glycosyltransferase/glycogen phosphorylase	Aldolase	AFP III-like domain	Acyl-CoA N-acyltransferases (Nat)	Clavaminate synthase-like	Thiamin diphosphate-binding fold (THDP-binding)	CBS-domain pair	P-loop containing nucleoside triphosphate hydrolases	Trimeric LpxA-like enzymes	HAD-like	ABC transporter transmembrane region	Dehydroquinate synthase-like	Glyceraldehyde-3-phosphate dehydrogenase-like, C-terminal domain	TK C-terminal domain-like	Ribokinase-like	Protein kinase-like (PK-like)	Nucleotidylyl transferase	FAD/NAD(P)-binding domain	SIS domain	Glycoside hydrolase/deacetylase	Formate/glycerate dehydrogenase catalytic domain-like	Actin-like ATPase domain	Phosphoenolpyruvate/pyruvate domain	"Winged helix" DNA-binding domain	Nudix	NAD(P)-linked oxidoreductase	Formyltransferase	Xylose isomerase-like	Radical SAM enzymes	Ribonuclease H-like	NagB/RpiA/CoA transferase-like	Carbohydrate phosphatase	Class I glutamine amidotransferase-like	Adenine nucleotide alpha hydrolases-like	Homeodomain-like	Ribulose-phoshate binding barrel	FMT C-terminal domain-like	6-phosphogluconate dehydrogenase C-terminal domain-like	Zn-dependent exopeptidases	Glutathione synthetase ATP-binding domain-like	UDP-glucose/GDP-mannose dehydrogenase C-terminal domain	Putative cyclase	Thioesterase/thiol ester dehydrase-isomerase	Carbon-nitrogen hydrolase
cl_1_Ballum_GCF_009884235.1	1	1	1	1	1	1	1	1	1	1	1	1	1	1	1	1	1	1	1	1	1	1	1	1	1	1	0	0	1	1	0	0	1	0	0	0	0	0	0	0	0	0	1	0	0	1	1	0	0
cl_1_Celledoni_GCF_022344045.1	1	1	1	1	1	1	1	1	1	1	1	1	1	0	1	1	1	1	1	1	1	1	1	1	1	1	1	0	1	1	0	1	1	1	1	0	0	0	0	0	0	0	TRUE	0	0	TRUE	TRUE	0	0
cl_1_Javanica_GCF_024722275.1	1	1	1	1	1	1	1	1	1	1	1	1	1	1	1	1	1	1	1	1	1	1	1	1	1	1	1	0	1	1	0	1	1	1	1	0	0	0	0	0	0	TRUE	TRUE	0	0	TRUE	TRUE	0	0
cl_1_Manhao_GCF_000243815.2	1	1	1	1	1	1	1	1	1	1	1	1	1	0	1	1	1	1	1	1	1	1	1	1	1	1	1	1	1	1	0	0	1	1	0	1	0	TRUE	0	0	0	0	TRUE	0	TRUE	TRUE	0	0	0
cl_1_Ranarum_GCF_000332415.1	1	1	1	1	1	1	1	1	1	1	1	1	1	1	1	1	1	1	1	1	1	1	1	1	1	1	1	0	1	1	0	0	1	1	1	0	0	0	0	0	0	0	0	0	0	0	TRUE	0	0
cl_1_Sarmin_GCF_030023765.1	1	1	1	1	1	1	1	1	1	1	1	1	1	1	1	1	1	1	1	1	1	1	1	1	1	1	0	1	1	1	0	0	1	1	0	1	0	0	0	0	0	0	0	0	0	0	0	0	0
cl_1_Canicola_GCF_008831465.1	1	1	1	1	1	1	1	1	1	1	1	1	1	1	1	1	1	1	1	1	1	1	1	1	1	1	1	1	1	1	0	0	1	1	0	1	TRUE	0	0	0	0	0	0	0	0	0	0	0	0
cl_1_Icterohaemorrhagiae_GCF_000231175.1	1	1	1	1	1	1	1	1	1	1	1	1	1	1	1	1	1	1	1	1	1	1	1	1	1	1	1	1	1	1	0	1	1	1	0	1	TRUE	0	0	0	0	TRUE	0	0	0	0	0	0	0
cl_1_Pyrogenes_GCF_022559725.1	1	1	1	1	1	1	1	1	1	1	1	1	1	1	1	1	1	1	1	1	1	1	1	1	1	1	0	1	1	1	0	0	1	1	1	1	TRUE	0	0	TRUE	0	0	0	0	0	0	0	0	0
cl_2_Australis_GCF_022819715.1	1	1	1	1	1	1	1	1	1	1	1	1	1	1	1	1	0	0	1	1	1	1	1	1	1	0	0	1	1	1	1	0	0	0	0	0	TRUE	0	TRUE	0	0	0	0	0	TRUE	0	0	TRUE	0
cl_2_Autumnalis_GCF_022819425.1	1	1	1	1	1	1	1	1	1	1	1	1	1	1	1	1	0	0	1	1	1	1	1	1	1	0	0	1	1	1	1	1	0	0	1	0	0	0	0	TRUE	0	TRUE	0	0	0	0	0	TRUE	TRUE
cl_2_Cynopteri_GCF_000243695.2	1	1	1	1	1	1	1	1	1	1	1	1	1	0	1	1	0	0	1	1	1	1	1	1	0	0	0	1	1	1	TRUE	TRUE	0	TRUE	0	0	0	0	0	0	0	TRUE	0	0	0	0	0	0	TRUE
cl_2_Djasiman_GCF_000216195.1	1	1	1	1	1	1	1	1	1	1	1	1	1	1	1	1	0	0	1	1	1	1	1	1	0	0	0	1	1	1	TRUE	0	0	0	0	0	0	0	0	0	0	0	0	0	0	0	0	0	TRUE
cl_2_Grippotyphosa_GCF_024526015.1	1	1	1	1	1	1	1	1	0	1	1	1	1	1	1	1	0	0	1	1	1	1	1	1	0	0	0	1	1	1	TRUE	TRUE	0	0	TRUE	0	0	0	0	TRUE	0	TRUE	0	0	0	0	0	0	TRUE
cl_2_Panama_GCF_000306255.2	1	1	1	1	1	1	1	1	1	1	1	1	1	1	1	1	0	0	1	1	1	1	1	1	0	0	0	1	1	1	TRUE	0	0	0	0	0	0	0	0	0	0	0	0	TRUE	0	0	0	TRUE	0
cl_2_Pomona_GCF_001857845.1	1	1	1	1	1	1	1	1	1	1	1	1	1	0	1	1	0	0	1	1	1	1	1	1	0	0	0	1	1	1	TRUE	0	0	TRUE	0	0	0	0	0	TRUE	0	0	0	0	0	0	0	0	TRUE
cl_3_Hebdomadis_GCF_000244115.1	1	1	1	1	1	1	1	1	1	0	0	0	1	0	0	1	1	1	0	0	0	0	0	1	0	1	1	1	1	0	TRUE	0	0	0	0	TRUE	TRUE	TRUE	TRUE	0	TRUE	0	0	TRUE	0	0	0	0	0
cl_3_Mini_GCF_000306675.2	1	1	1	1	1	1	1	1	1	0	0	0	1	1	0	1	1	1	0	0	0	0	0	1	0	1	1	1	1	0	TRUE	0	0	0	0	TRUE	TRUE	TRUE	TRUE	0	TRUE	0	0	TRUE	0	0	0	0	0
cl_3_Sejroe_GCF_003254845.1	1	1	1	1	1	1	1	1	1	0	0	0	1	0	0	1	1	1	0	0	0	0	0	1	0	1	1	1	1	0	TRUE	0	0	0	0	TRUE	TRUE	TRUE	TRUE	0	TRUE	0	0	TRUE	0	0	0	0	0
cl_4_Bataviae_GCF_014858865.1	1	1	1	1	1	1	1	1	1	1	0	1	1	1	0	1	0	1	0	0	0	0	0	0	0	1	0	0	1	0	TRUE	TRUE	0	0	0	0	0	TRUE	TRUE	0	TRUE	TRUE	0	0	TRUE	0	0	0	0
cl_4_Shermani_GCF_000313175.2	1	1	1	1	1	1	1	1	0	1	0	1	1	1	1	1	0	0	0	0	0	0	0	0	1	1	0	0	1	0	0	TRUE	0	0	TRUE	0	0	TRUE	TRUE	TRUE	TRUE	0	TRUE	TRUE	0	TRUE	0	TRUE	0
cl_4_Tarassovi_GCF_024704545.1	1	1	1	1	1	1	1	1	1	1	0	0	1	1	0	1	0	0	0	0	0	0	0	0	1	1	0	0	1	0	0	TRUE	0	0	TRUE	0	0	TRUE	TRUE	TRUE	TRUE	0	TRUE	0	TRUE	TRUE	0	0	0
[truncated: 12 more columns]
